# Supplementary material for: Identification of m6A‐related lncRNAs as prognostic signature within colon tumor immune microenvironment
Source: Cancer Rep (Hoboken). 2023 May 13;6(6):e1828. doi: 10.1002/cnr2.1828 (PMC10242659; doi:10.1002/cnr2.1828)
Supplement: Supplementary file 1 — TABLE S1. Detailed information of DELs. [file CNR2-6-e1828-s001.xls]

## Sheet: Table S1. DE_lncRNA
Table S1. Detailed information of DELs.
lncRNAs	logFC	AveExpr	t	P.Value	adj.P.Val	B	change
CDKN2B-AS1	-1.49431	7.79059	-34.6391	5.18675e-136	7.82577e-132	300.236	DOWN
LINC00974	-2.64738	5.73484	-30.7441	3.78238e-118	2.85343e-114	259.114	DOWN
PGM5-AS1	-2.58482	5.81188	-29.8452	6.36259e-114	3.19996e-110	249.33	DOWN
AC007182.1	-2.11377	6.62094	-29.4757	3.55606e-112	1.34134e-108	245.478	DOWN
AC012317.2	-2.19805	6.44688	-28.098	1.30523e-105	3.93865e-102	230.391	DOWN
AC073283.2	-2.2403	6.0166	-27.7163	8.85838e-104	2.22759e-100	226.044	DOWN
AC005358.1	-2.37791	5.8653	-27.532	6.81612e-103	1.46917e-99	224.007	DOWN
DPP10-AS1	-2.30145	6.42962	-26.184	2.23857e-96	4.22194e-93	209.227	DOWN
AC087379.1	-1.96586	6.90848	-25.5487	2.74888e-93	4.60835e-90	202.146	DOWN
LINC01645	-2.15742	6.03071	-25.2029	1.33416e-91	2.01298e-88	198.144	DOWN
AL121790.2	-2.03197	6.48586	-25.0826	5.15331e-91	7.06846e-88	196.906	DOWN
LINC02163	2.78205	7.26678	24.5148	3.06942e-88	3.85928e-85	190.54	UP
AC092834.1	-2.33183	5.78738	-24.3639	1.68089e-87	1.95087e-84	188.74	DOWN
AC007099.1	2.71603	7.2073	23.9505	1.78071e-85	1.91909e-82	184.163	UP
AL132642.1	-2.13473	5.88848	-23.7623	1.48964e-84	1.49838e-81	181.927	DOWN
LINC02023	-2.20794	6.21042	-23.6425	5.75869e-84	5.43044e-81	180.732	DOWN
AL121785.1	-2.2842	5.86243	-23.126	1.97081e-81	1.74915e-78	174.848	DOWN
LINC02000	-2.28122	5.72573	-22.9193	2.04034e-80	1.71026e-77	172.468	DOWN
AP000697.1	1.69528	6.28072	22.0995	2.16244e-76	1.7172e-73	163.377	UP
AC004947.1	-1.99519	6.04391	-21.9869	7.72447e-76	5.82734e-73	162.033	DOWN
AC005180.1	-2.04098	5.92498	-21.6993	1.99312e-74	1.43201e-71	158.777	DOWN
AP001554.1	-1.83598	6.56681	-21.6472	3.58955e-74	2.46178e-71	158.289	DOWN
AC092723.1	-1.66934	6.76434	-21.1296	1.24082e-71	7.8006e-69	152.471	DOWN
AC016027.1	-0.589164	8.24526	-21.1374	1.13698e-71	7.45856e-69	152.272	DOWN
B3GALT5-AS1	-1.66673	7.02055	-21.0705	2.41765e-71	1.4591e-68	151.772	DOWN
AC123912.4	-2.168	5.86791	-20.8682	2.36953e-70	1.37506e-67	149.481	DOWN
LINC01687	-2.31742	5.67502	-20.7557	8.42206e-70	4.70637e-67	148.247	DOWN
MIR1-1HG-AS1	-1.57922	6.80498	-20.7354	1.05875e-69	5.70515e-67	148.043	DOWN
AC093607.1	-2.38302	5.49613	-20.7294	1.13287e-69	5.89403e-67	147.839	DOWN
AC005180.2	-1.84091	6.21114	-20.6548	2.6257e-69	1.32055e-66	147.103	DOWN
AL356489.2	-1.8372	6.30247	-20.6431	2.99364e-69	1.45704e-66	146.992	DOWN
AC092652.1	-2.60373	5.23086	-20.4687	2.13569e-68	1.00698e-65	144.956	DOWN
CA3-AS1	-1.28851	7.20266	-20.337	9.39729e-68	4.29656e-65	143.544	DOWN
LINC01954	-1.93403	5.99799	-20.2952	1.5048e-67	6.67778e-65	143.049	DOWN
LINC02490	-2.49321	5.53008	-20.1012	1.33204e-66	5.74223e-64	140.912	DOWN
PCAT18	-2.18139	5.7115	-19.8445	2.37901e-65	9.9707e-63	138.031	DOWN
LINC02185	-2.13757	5.61598	-19.8337	2.68614e-65	1.09536e-62	137.782	DOWN
HAND2-AS1	-1.30728	7.44948	-19.6322	2.57035e-64	1.02056e-61	135.525	DOWN
AC110995.1	-1.73885	6.2593	-19.5926	4.00743e-64	1.55036e-61	135.237	DOWN
AC015908.3	-1.50459	6.72054	-19.4196	2.77897e-63	1.04823e-60	133.338	DOWN
AL353801.1	-2.13708	5.64071	-19.4002	3.45449e-63	1.27125e-60	133.005	DOWN
AC093642.3	-1.76885	6.24922	-19.3254	7.97498e-63	2.86492e-60	132.269	DOWN
LINC01705	2.43148	7.04407	19.2539	1.77248e-62	6.21935e-60	131.489	UP
AL391807.1	-2.09777	5.64644	-19.1097	8.86963e-62	3.04148e-59	129.78	DOWN
MEF2C-AS1	-1.51419	6.57598	-19.0949	1.04635e-61	3.50829e-59	129.728	DOWN
AC105749.1	-0.859965	7.55016	-19.0796	1.24056e-61	4.06905e-59	129.478	DOWN
AC026336.2	1.5066	6.05468	19.0502	1.72311e-61	5.41632e-59	129.223	UP
LINC01050	1.66004	6.25607	19.0096	2.7109e-61	8.34735e-59	128.782	UP
AC055717.2	2.42352	6.96563	18.9055	8.645e-61	2.60871e-58	127.622	UP
PDE9A-AS1	-1.67683	6.37429	-18.8754	1.20902e-60	3.57681e-58	127.287	DOWN
AC073050.1	-2.08055	5.72695	-18.8689	1.30014e-60	3.77241e-58	127.183	DOWN
LINC00891	-2.14622	5.57769	-18.6826	1.03303e-59	2.88635e-57	125.053	DOWN
AP000866.2	-0.636613	7.936	-18.6879	9.73922e-60	2.77255e-57	125.025	DOWN
LINC01351	-2.50394	5.44516	-18.5697	3.62285e-59	9.76099e-57	123.904	DOWN
TMEM220-AS1	-0.906236	7.67219	-18.5742	3.44546e-59	9.45183e-57	123.794	DOWN
AC020779.2	-1.76609	6.1209	-18.4728	1.06186e-58	2.81075e-56	122.815	DOWN
AC020978.4	-1.13266	7.31471	-18.4462	1.42689e-58	3.71188e-56	122.489	DOWN
LINC00092	-1.26773	6.96553	-18.3564	3.85978e-58	9.70605e-56	121.551	DOWN
AC009133.3	-1.66048	6.30291	-18.3059	6.75268e-58	1.67024e-55	120.994	DOWN
BVES-AS1	-1.87367	5.84085	-18.293	7.79661e-58	1.89734e-55	120.803	DOWN
LINC00507	-2.41397	5.4472	-18.2846	8.55349e-58	2.04849e-55	120.756	DOWN
AC004707.1	-1.54037	6.48801	-17.8466	1.07851e-55	2.54258e-53	115.962	DOWN
LINC02829	-2.10332	5.67145	-17.7814	2.21114e-55	5.13257e-53	115.241	DOWN
AC010998.3	-1.87705	6.2334	-17.7351	3.6792e-55	8.41089e-53	114.744	DOWN
LINC01013	-1.57311	6.34983	-17.699	5.47626e-55	1.23322e-52	114.343	DOWN
LINC00940	-1.55021	6.83663	-17.6303	1.1648e-54	2.58448e-52	113.566	DOWN
AC135388.1	1.53262	6.08104	17.6125	1.41633e-54	3.09704e-52	113.375	UP
LINC02568	-1.11009	7.6925	-17.4285	1.06595e-53	2.29757e-51	111.102	DOWN
AC126178.1	-1.82167	6.01978	-17.3542	2.40352e-53	5.10765e-51	110.576	DOWN
AC134312.1	-1.70279	6.10879	-17.2216	1.02457e-52	2.14704e-50	109.131	DOWN
LINC02057	-1.51507	6.68439	-17.1928	1.40307e-52	2.89994e-50	108.825	DOWN
LINC00402	-1.7211	6.11425	-17.1898	1.44892e-52	2.95424e-50	108.794	DOWN
LINC02257	1.82142	6.56005	17.1707	1.78545e-52	3.59185e-50	108.6	UP
SEMA6A-AS2	-1.84986	5.78571	-17.071	5.29365e-52	1.05093e-49	107.465	DOWN
LINC02884	-1.82242	5.77824	-16.9935	1.23176e-51	2.38266e-49	106.627	DOWN
CADM3-AS1	-1.50098	6.64605	-16.9351	2.32346e-51	4.43752e-49	106.04	DOWN
LINC00682	-2.52557	5.23313	-16.8947	3.60615e-51	6.80119e-49	105.61	DOWN
LINC02033	-1.59508	6.12942	-16.8722	4.60282e-51	8.57375e-49	105.348	DOWN
FOXD3-AS1	-1.77594	6.0428	-16.7779	1.28138e-50	2.32934e-48	104.349	DOWN
SLIT3-AS2	-1.36916	6.81106	-16.6993	3.00151e-50	5.39128e-48	103.488	DOWN
EDIL3-DT	-1.2555	6.86885	-16.6059	8.24556e-50	1.46364e-47	102.486	DOWN
LINC01354	-1.64562	6.13593	-16.5773	1.12336e-49	1.97085e-47	102.191	DOWN
LINC01624	-1.65596	6.02988	-16.4597	3.99779e-49	6.85439e-47	100.918	DOWN
SFTA1P	-1.52431	6.50576	-16.4128	6.62761e-49	1.12357e-46	100.436	DOWN
AC026336.3	2.21534	6.81228	16.3971	7.85147e-49	1.31626e-46	100.259	UP
AC022893.2	-1.9403	5.6635	-16.3651	1.1086e-48	1.83808e-46	99.8842	DOWN
LINC01593	1.32124	5.9042	16.3348	1.53516e-48	2.51767e-46	99.5613	UP
ADAMTS9-AS2	-1.21497	6.96099	-16.3273	1.66561e-48	2.70223e-46	99.4711	DOWN
AC021491.4	-1.20622	6.92277	-16.3109	1.98586e-48	3.18752e-46	99.3241	DOWN
RBMS3-AS3	-2.01427	5.56204	-16.2858	2.60051e-48	4.13015e-46	99.016	DOWN
AC009102.2	-2.04119	5.61384	-16.2804	2.75586e-48	4.33129e-46	98.982	DOWN
TRHDE-AS1	-1.95834	5.70102	-16.2324	4.61762e-48	7.18255e-46	98.5016	DOWN
LINC00582	-1.58463	6.21742	-16.1625	9.77365e-48	1.50474e-45	97.7647	DOWN
IL6R-AS1	-1.51521	6.17646	-16.1484	1.13733e-47	1.73334e-45	97.605	DOWN
AL162413.1	1.67506	6.23045	16.0839	2.27013e-47	3.42517e-45	96.8877	UP
ERVH-1	-1.69517	6.30396	-16.0404	3.61513e-47	5.39249e-45	96.4672	DOWN
LINC01975	-1.78933	5.85666	-16.0329	3.91536e-47	5.73543e-45	96.3673	DOWN
LINC01475	-1.45821	6.44553	-16.025	4.26209e-47	6.18331e-45	96.3057	DOWN
EPCAM-DT	-0.742566	7.97559	-16.0396	3.64551e-47	5.39249e-45	96.0751	DOWN
AC012085.2	-1.7696	6.10865	-15.9078	1.49126e-46	2.14287e-44	95.0632	DOWN
AC021683.1	-1.5496	6.56823	-15.8003	4.68792e-46	6.67277e-44	93.9081	DOWN
AL022318.1	-1.78597	5.85422	-15.7931	5.0595e-46	7.13437e-44	93.8402	DOWN
LINC01537	-1.41716	6.39354	-15.7792	5.87009e-46	8.20074e-44	93.7037	DOWN
ARHGAP15-AS1	-2.45347	5.18015	-15.7773	5.98592e-46	8.28582e-44	93.6721	DOWN
AC053503.5	-1.91591	5.87298	-15.7727	6.28673e-46	8.62311e-44	93.6342	DOWN
AC073365.1	1.59449	6.18529	15.7398	8.9249e-46	1.21314e-43	93.2326	UP
AL357054.4	-0.765185	7.79929	-15.7372	9.17089e-46	1.23545e-43	92.9683	DOWN
FAM218A	-1.483	6.38805	-15.6043	3.75873e-45	5.01874e-43	91.8609	DOWN
AC117386.2	1.91955	6.53353	15.5991	3.97361e-45	5.25911e-43	91.806	UP
AF165147.1	-1.20606	6.82252	-15.5694	5.44523e-45	7.14414e-43	91.4652	DOWN
LINC02588	-1.76702	6.32268	-15.5597	6.03051e-45	7.84382e-43	91.3792	DOWN
AC010967.1	1.17692	5.79823	15.5177	9.4108e-45	1.21359e-42	90.8914	UP
LINC01602	1.63215	6.24691	15.4768	1.44969e-44	1.85363e-42	90.5063	UP
LINC01781	-1.64054	6.15307	-15.4455	2.01938e-44	2.56037e-42	90.1938	DOWN
TARID	-1.15295	7.03219	-15.372	4.38496e-44	5.51335e-42	89.3532	DOWN
AL512306.3	-1.74926	5.77257	-15.3611	4.92072e-44	6.13585e-42	89.2714	DOWN
AC104024.1	-1.70242	5.88607	-15.3508	5.48492e-44	6.78332e-42	89.1918	DOWN
LINC01055	-1.5916	6.07557	-15.3183	7.72272e-44	9.4732e-42	88.8593	DOWN
AC104794.4	1.46535	6.09758	15.2511	1.56658e-43	1.90617e-41	88.1424	UP
AC015908.2	-1.25301	6.90201	-15.2227	2.11002e-43	2.54687e-41	87.8147	DOWN
AC005256.1	1.8324	6.68387	15.1834	3.18876e-43	3.81841e-41	87.4445	UP
LINC00484	-1.17628	6.65715	-15.1664	3.81127e-43	4.5279e-41	87.276	DOWN
AC026336.4	1.7675	6.37565	14.9939	2.32086e-42	2.71451e-40	85.477	UP
AL034346.1	-1.38603	6.45043	-14.9656	3.11917e-42	3.56531e-40	85.1955	DOWN
AP002800.1	-1.09895	7.18547	-14.9763	2.7884e-42	3.21156e-40	85.1853	DOWN
LINC01352	-1.57529	5.92784	-14.8874	7.04875e-42	7.99635e-40	84.3711	DOWN
AF186192.1	-1.78523	5.7602	-14.8803	7.59009e-42	8.54621e-40	84.2984	DOWN
LINC02292	-1.40767	6.43595	-14.8263	1.33223e-41	1.48894e-39	83.7557	DOWN
AC135012.3	-1.14022	7.30882	-14.7998	1.75529e-41	1.94734e-39	83.3019	DOWN
AP001107.5	-1.21921	6.91126	-14.7833	2.08256e-41	2.27693e-39	83.2488	DOWN
AC009509.1	-1.08053	7.45357	-14.7729	2.32118e-41	2.51956e-39	82.9489	DOWN
AL138995.1	-1.27036	6.60583	-14.7348	3.44632e-41	3.66183e-39	82.8047	DOWN
LINC01082	-1.1664	7.5141	-14.7551	2.79213e-41	3.00912e-39	82.7273	DOWN
ADAMTS9-AS1	-1.17596	7.06022	-14.7387	3.3096e-41	3.54151e-39	82.7121	DOWN
LINC01016	-1.59787	5.97208	-14.7122	4.35833e-41	4.5985e-39	82.5774	DOWN
AC095031.1	-1.09252	7.06637	-14.7113	4.39766e-41	4.60777e-39	82.492	DOWN
AC068189.1	-1.60993	5.94376	-14.6973	5.08679e-41	5.29306e-39	82.4243	DOWN
LINC02397	-1.49659	6.30628	-14.674	6.47724e-41	6.69373e-39	82.189	DOWN
TRPC7-AS1	-1.30241	6.88235	-14.6196	1.13695e-40	1.16696e-38	81.5658	DOWN
DTNB-AS1	-1.3837	6.6622	-14.6054	1.31664e-40	1.34226e-38	81.4533	DOWN
DIRC3	-1.26355	6.68985	-14.5885	1.5688e-40	1.58859e-38	81.2864	DOWN
MIR3150BHG	-1.19415	6.92284	-14.5449	2.46245e-40	2.4769e-38	80.7906	DOWN
AC011365.1	-1.7948	5.64441	-14.5361	2.69468e-40	2.69254e-38	80.7328	DOWN
LINC00461	-1.66009	5.89483	-14.516	3.31657e-40	3.29213e-38	80.5681	DOWN
AC040168.1	-1.58154	6.00475	-14.5039	3.7591e-40	3.70701e-38	80.4465	DOWN
LINC00930	-1.61825	6.12145	-14.471	5.27335e-40	5.16652e-38	80.1142	DOWN
LINC01101	1.79086	6.50946	14.4381	7.40201e-40	7.20526e-38	79.7781	UP
AC036108.3	-0.841073	7.40938	-14.2939	3.25502e-39	3.14819e-37	78.1008	DOWN
AC103740.1	-0.654401	7.76633	-14.1984	8.65829e-39	8.32078e-37	77.0121	DOWN
AL162424.1	-1.46443	6.00802	-14.1519	1.39126e-38	1.32021e-36	76.8664	DOWN
AL365361.1	-0.853591	7.8009	-14.1813	1.03102e-38	9.84559e-37	76.7223	DOWN
CYP1B1-AS1	-0.77927	7.45929	-14.1462	1.47551e-38	1.3914e-36	76.6372	DOWN
LIFR-AS1	-1.25461	6.5991	-14.1281	1.77398e-38	1.66247e-36	76.6137	DOWN
LINC01140	-0.89319	7.36064	-14.1216	1.89654e-38	1.76636e-36	76.3943	DOWN
AC024337.2	-1.55309	5.92985	-14.001	6.46962e-38	5.98857e-36	75.3452	DOWN
AC011504.1	-2.0896	5.47714	-13.9665	9.18355e-38	8.44887e-36	75.0047	DOWN
CASC18	-1.47993	6.14774	-13.9622	9.59553e-38	8.77439e-36	74.9612	DOWN
CHL1-AS2	-1.88312	5.57918	-13.9383	1.22338e-37	1.11195e-35	74.7169	DOWN
AC068580.2	1.24583	5.86727	13.9336	1.28312e-37	1.15927e-35	74.5918	UP
GAS1RR	-1.44386	6.33654	-13.9184	1.4957e-37	1.32748e-35	74.5114	DOWN
AC003958.2	1.14761	5.73543	13.9238	1.41656e-37	1.26468e-35	74.4393	UP
AC026469.1	-1.34268	6.2765	-13.8834	2.13377e-37	1.87176e-35	74.1702	DOWN
LINC01080	-1.96644	5.53735	-13.8818	2.16799e-37	1.89079e-35	74.1516	DOWN
MIR497HG	-0.818287	7.46425	-13.8969	1.85993e-37	1.64109e-35	74.0955	DOWN
AC069549.1	-1.45224	6.30525	-13.8101	4.47846e-37	3.88339e-35	73.4295	DOWN
AC144831.1	-0.725191	7.78008	-13.7836	5.85096e-37	5.04453e-35	72.8199	DOWN
AC106881.1	-1.07713	6.86712	-13.6985	1.37953e-36	1.18263e-34	72.2701	DOWN
AC007128.2	2.12536	6.90433	13.6593	2.04452e-36	1.73302e-34	71.9045	UP
AP002498.1	-1.15836	7.26749	-13.6696	1.84335e-36	1.57132e-34	71.8011	DOWN
AC002511.1	-1.32309	6.64657	-13.6171	3.1253e-36	2.63433e-34	71.4711	DOWN
LINC01985	-2.1594	5.23383	-13.6066	3.47129e-36	2.90972e-34	71.3989	DOWN
AC007384.1	-0.897828	7.30335	-13.5727	4.87567e-36	4.04198e-34	70.8971	DOWN
LINC01752	-0.979554	7.76236	-13.5953	3.88912e-36	3.24194e-34	70.8486	DOWN
LINC02331	1.25364	5.90216	13.5519	6.00535e-36	4.9513e-34	70.8208	UP
AC110813.1	-1.76432	5.79868	-13.5466	6.33771e-36	5.19692e-34	70.8138	DOWN
AC025154.2	2.24299	6.99835	13.5324	7.3049e-36	5.92561e-34	70.6699	UP
LINC02408	-1.45451	6.16331	-13.5039	9.71098e-36	7.83526e-34	70.3916	DOWN
AC015922.2	-0.750429	7.80998	-13.5422	6.62159e-36	5.40036e-34	70.3557	DOWN
SLC2A9-AS1	-1.41018	6.10723	-13.4937	1.07499e-35	8.58169e-34	70.2916	DOWN
LINC01550	-1.04423	7.2775	-13.4956	1.05552e-35	8.4711e-34	70.1049	DOWN
AC108681.1	1.27062	5.9631	13.4658	1.4218e-35	1.12801e-33	69.9989	UP
AL359258.3	-1.07312	6.81269	-13.4653	1.42795e-35	1.12801e-33	69.9665	DOWN
LINC01811	2.40117	7.09355	13.4225	2.18922e-35	1.72036e-33	69.5825	UP
AF001548.1	-1.52387	6.1422	-13.4196	2.25273e-35	1.76109e-33	69.5562	DOWN
AC135586.2	-1.60091	5.75245	-13.4103	2.47101e-35	1.92179e-33	69.4572	DOWN
AC093627.6	-1.56156	6.09319	-13.4008	2.71655e-35	2.10191e-33	69.3718	DOWN
LINC01655	1.09872	5.78697	13.377	3.44457e-35	2.65162e-33	69.0168	UP
LINC02268	-2.04098	5.30386	-13.3249	5.78056e-35	4.38277e-33	68.6101	DOWN
AC130371.2	-0.96603	7.28546	-13.323	5.89047e-35	4.44377e-33	68.4202	DOWN
AP002358.1	-1.91399	5.57158	-13.2574	1.12959e-34	8.43726e-33	67.9648	DOWN
AC116025.2	1.80306	6.70374	13.2454	1.27302e-34	9.46176e-33	67.8045	UP
AC009336.1	-1.47978	6.03089	-13.1846	2.32337e-34	1.71e-32	67.2528	DOWN
AC008494.3	-0.694231	7.40118	-13.1853	2.30654e-34	1.70594e-32	67.1046	DOWN
AC004870.2	-1.71346	5.83316	-13.1662	2.7852e-34	2.0301e-32	67.0733	DOWN
AC022034.1	-0.784886	7.679	-13.1756	2.53875e-34	1.85945e-32	66.8018	DOWN
FGF14-AS2	-0.992517	7.26016	-13.1395	3.62669e-34	2.63075e-32	66.6184	DOWN
AP000944.1	-1.64499	5.7038	-13.1121	4.75173e-34	3.43034e-32	66.5291	DOWN
AC079834.1	-1.29951	6.58657	-13.1086	4.91845e-34	3.53379e-32	66.471	DOWN
LINC01081	-1.35754	6.14182	-13.0797	6.53731e-34	4.67464e-32	66.2299	DOWN
AC009163.6	-1.56481	6.12199	-13.0732	6.96814e-34	4.95922e-32	66.1602	DOWN
AC002511.2	-1.24262	6.69899	-13.0714	7.09264e-34	5.02412e-32	66.0925	DOWN
LINC02474	1.58285	6.22967	13.0454	9.16187e-34	6.4295e-32	65.8276	UP
LINC02716	-1.45471	6.00879	-13.0334	1.0315e-33	7.20523e-32	65.7794	DOWN
AL355102.4	-1.50427	5.98227	-13.001	1.41783e-33	9.81292e-32	65.465	DOWN
AC012501.2	1.21158	5.82443	12.9828	1.69463e-33	1.16221e-31	65.1384	UP
AC087277.2	-1.38407	6.17438	-12.8794	4.66645e-33	3.18586e-31	64.2851	DOWN
AL512363.1	-1.1456	6.91399	-12.8377	7.01177e-33	4.76548e-31	63.782	DOWN
JAZF1-AS1	-1.6632	5.64975	-12.8146	8.77942e-33	5.94008e-31	63.6512	DOWN
AL391845.2	2.06511	7.05793	12.8124	8.97569e-33	6.04577e-31	63.604	UP
LINC01135	-1.05646	6.75314	-12.7928	1.0859e-32	7.28178e-31	63.4061	DOWN
AC103923.1	-1.02351	6.79456	-12.7852	1.16947e-32	7.80748e-31	63.3209	DOWN
ECI2-DT	-1.09451	6.69638	-12.7803	1.22632e-32	8.15096e-31	63.2929	DOWN
AC244100.2	-1.10466	6.7086	-12.7624	1.46039e-32	9.66416e-31	63.1108	DOWN
AL157895.1	-1.20938	6.65614	-12.7607	1.48481e-32	9.78289e-31	63.0891	DOWN
AC021683.2	-1.23924	6.96089	-12.7297	2.00737e-32	1.31113e-30	62.6855	DOWN
AF111167.2	-0.617424	7.85009	-12.7445	1.73851e-32	1.14047e-30	62.5895	DOWN
LINC02266	1.08616	5.69872	12.7113	2.40009e-32	1.56089e-30	62.5295	UP
LINC02223	1.42144	6.14707	12.6811	3.21804e-32	2.08385e-30	62.3468	UP
AL513542.1	-1.60289	5.72681	-12.6159	6.04767e-32	3.89946e-30	61.7543	DOWN
AL157996.1	-1.85328	5.44343	-12.5835	8.27444e-32	5.31254e-30	61.4309	DOWN
AC083900.1	-1.11352	6.71597	-12.5541	1.09914e-31	7.02704e-30	61.1047	DOWN
RFPL1S	-1.2087	6.4411	-12.5253	1.44985e-31	9.15284e-30	60.8717	DOWN
LINC02577	2.74342	7.79153	12.5071	1.72864e-31	1.08674e-29	60.6504	UP
AC010776.2	-2.17596	5.32716	-12.4983	1.88153e-31	1.17795e-29	60.6323	DOWN
FAM30A	-0.959696	7.86727	-12.5529	1.1117e-31	7.07736e-30	60.5413	DOWN
AC113346.1	0.944622	5.56916	12.4718	2.42669e-31	1.50674e-29	60.1632	UP
AC244205.1	-1.42447	6.19593	-12.4272	3.72654e-31	2.30435e-29	59.9483	DOWN
AC087379.2	-2.14514	5.26534	-12.4127	4.28014e-31	2.63587e-29	59.8241	DOWN
BX664727.3	-1.5105	5.86528	-12.3597	7.11586e-31	4.34672e-29	59.3228	DOWN
AC239584.1	1.67024	6.35793	12.3219	1.02151e-30	6.16504e-29	58.9521	UP
LINC00494	-1.26192	6.64509	-12.3278	9.6508e-31	5.87142e-29	58.9454	DOWN
AC079466.1	1.51428	6.1964	12.3179	1.06101e-30	6.3779e-29	58.8735	UP
AL161719.1	-1.26481	6.24479	-12.3043	1.20751e-30	7.22974e-29	58.7949	DOWN
AL590226.1	-1.21156	6.35823	-12.3035	1.21729e-30	7.25946e-29	58.7801	DOWN
AF064860.2	-1.529	5.96554	-12.2946	1.32526e-30	7.87227e-29	58.7055	DOWN
AL513217.1	-1.81578	5.50011	-12.2928	1.34845e-30	7.9786e-29	58.6858	DOWN
LINC01018	-1.47876	6.16173	-12.2491	2.04563e-30	1.20095e-28	58.2586	DOWN
LINC02441	-1.06539	7.84338	-12.2622	1.80561e-30	1.06418e-28	57.741	DOWN
AC105219.1	1.77663	6.68092	12.1548	5.01219e-30	2.91984e-28	57.394	UP
MRGPRF-AS1	-1.49183	5.85924	-12.1414	5.68878e-30	3.28859e-28	57.2712	DOWN
AP003548.1	-1.64404	5.60892	-12.1243	6.69021e-30	3.85275e-28	57.1062	DOWN
LINC00702	-0.748014	7.66432	-12.1501	5.24059e-30	3.04115e-28	56.9437	DOWN
AC010247.2	-1.12199	6.65195	-12.105	8.03359e-30	4.60878e-28	56.8711	DOWN
AC005274.1	-1.36428	6.10117	-12.0779	1.03839e-29	5.91217e-28	56.6734	DOWN
AC011611.3	1.53038	6.3593	12.0232	1.74012e-29	9.87027e-28	56.168	UP
AC106772.1	1.56125	6.32421	11.9975	2.21611e-29	1.23839e-27	55.93	UP
AC092484.1	0.88983	5.54564	12.02	1.79246e-29	1.01291e-27	55.8875	UP
AC079612.1	1.02267	5.69994	11.9979	2.20695e-29	1.23786e-27	55.8291	UP
OSTN-AS1	-1.84147	5.52018	-11.9643	3.02783e-29	1.68575e-27	55.6221	DOWN
LINC01433	1.43285	6.27503	11.9433	3.69058e-29	2.04719e-27	55.4231	UP
NPSR1-AS1	2.26388	7.05183	11.9322	4.09607e-29	2.26379e-27	55.324	UP
AC090825.1	-1.14294	6.53939	-11.9298	4.18858e-29	2.30647e-27	55.2581	DOWN
AC018685.2	0.96798	5.45945	11.9212	4.54065e-29	2.49125e-27	54.9398	UP
LINC01571	-2.06052	5.33106	-11.8557	8.39155e-29	4.58738e-27	54.6139	DOWN
AC004836.1	-1.44855	5.85209	-11.8543	8.49893e-29	4.62931e-27	54.6044	DOWN
AC120036.4	-1.32392	6.17433	-11.8493	8.90629e-29	4.81642e-27	54.5471	DOWN
CPNE8-AS1	-1.09833	6.62299	-11.8533	8.58211e-29	4.6578e-27	54.5416	DOWN
LINC01634	-1.87525	5.40392	-11.8413	9.60095e-29	5.17354e-27	54.4828	DOWN
AC133644.1	-1.19003	6.57313	-11.8337	1.03016e-28	5.53133e-27	54.3493	DOWN
GDNF-AS1	-1.28906	6.20175	-11.7941	1.49234e-28	7.98453e-27	54.0366	DOWN
AF287957.1	-1.14784	6.48288	-11.779	1.71754e-28	9.15697e-27	53.8708	DOWN
LINC00689	-1.31834	6.21744	-11.7602	2.04568e-28	1.0868e-26	53.7202	DOWN
AL512328.1	-1.17373	6.77537	-11.7591	2.06629e-28	1.0939e-26	53.6122	DOWN
AC078923.1	1.92203	6.7989	11.7339	2.61444e-28	1.37925e-26	53.4961	UP
LINC00955	-1.62933	5.93902	-11.7236	2.87574e-28	1.51182e-26	53.388	DOWN
AC009159.3	-1.12912	6.45094	-11.7078	3.33192e-28	1.73952e-26	53.2273	DOWN
AC025265.3	-1.32851	6.34466	-11.7004	3.56764e-28	1.85616e-26	53.1522	DOWN
AL161785.1	-1.11532	6.78689	-11.6932	3.81705e-28	1.97232e-26	53.0202	DOWN
LINC01704	0.903447	5.6384	11.6714	4.67164e-28	2.40566e-26	52.7764	UP
LINC00698	1.46743	6.25977	11.6551	5.43186e-28	2.78761e-26	52.7759	UP
AC099329.2	-1.20914	6.3297	-11.6365	6.45635e-28	3.30215e-26	52.5815	DOWN
LINC02289	-1.28411	6.10183	-11.6064	8.52709e-28	4.31734e-26	52.3265	DOWN
AC016705.2	-1.0934	6.99081	-11.6254	7.15383e-28	3.64652e-26	52.3058	DOWN
AC120498.10	-1.07204	6.94552	-11.6198	7.53063e-28	3.82566e-26	52.3049	DOWN
AC068722.2	-1.1204	6.59104	-11.6054	8.61011e-28	4.33031e-26	52.2641	DOWN
LINC02691	-1.31169	6.49997	-11.5992	9.11211e-28	4.56756e-26	52.1872	DOWN
LINC02616	-1.891	5.51142	-11.5814	1.07475e-27	5.36946e-26	52.0953	DOWN
AC004147.4	-2.29923	5.14895	-11.5524	1.40348e-27	6.96567e-26	51.8233	DOWN
PLUT	2.23783	7.19757	11.5466	1.48174e-27	7.32999e-26	51.7778	UP
HORMAD2-AS1	-1.6579	5.53207	-11.5169	1.94652e-27	9.59773e-26	51.5165	DOWN
LINC01798	-1.4318	5.84504	-11.4997	2.28139e-27	1.11758e-25	51.3615	DOWN
LINC02147	-2.00867	5.17762	-11.4951	2.37888e-27	1.16157e-25	51.3201	DOWN
AC096733.2	-0.942733	7.13543	-11.5139	2.00091e-27	9.83381e-26	51.2965	DOWN
AC073323.1	0.920196	5.65137	11.49	2.49511e-27	1.21439e-25	51.1138	UP
LINC02447	-0.838885	7.07507	-11.4602	3.28039e-27	1.5813e-25	50.85	DOWN
AL158837.1	-0.991714	6.92328	-11.4554	3.42586e-27	1.64616e-25	50.8144	DOWN
AC246817.2	-1.28767	6.51074	-11.446	3.73459e-27	1.78881e-25	50.7966	DOWN
VSTM2A-OT1	-2.30439	5.04236	-11.4351	4.12946e-27	1.97169e-25	50.7631	DOWN
ZNF582-AS1	-0.805809	7.32409	-11.4613	3.24489e-27	1.56919e-25	50.755	DOWN
AC015922.3	-0.59679	8.0548	-11.4877	2.54659e-27	1.23547e-25	50.5852	DOWN
ZNF790-AS1	-0.751061	7.14821	-11.4312	4.27765e-27	2.036e-25	50.5725	DOWN
AC002091.2	-1.35019	5.99598	-11.3523	8.80875e-27	4.16635e-25	50.0267	DOWN
AL596223.1	-0.881345	7.20381	-11.3595	8.24408e-27	3.91153e-25	49.8542	DOWN
LRRK2-DT	-1.21895	6.35154	-11.3242	1.13762e-26	5.3639e-25	49.7422	DOWN
AL133467.1	-1.19515	6.54089	-11.315	1.23714e-26	5.81492e-25	49.6282	DOWN
CLDN10-AS1	1.47911	6.29795	11.305	1.35594e-26	6.35356e-25	49.5611	UP
AL161668.4	-1.27415	6.26845	-11.2975	1.451e-26	6.77793e-25	49.5103	DOWN
AC053503.3	-1.41173	6.30686	-11.2857	1.61537e-26	7.4993e-25	49.3712	DOWN
LINC02798	-1.27773	6.23408	-11.2778	1.73645e-26	8.03669e-25	49.3359	DOWN
AL359853.1	-1.32224	6.03363	-11.2664	1.92483e-26	8.85423e-25	49.2527	DOWN
AC139491.2	-0.95592	7.31973	-11.2878	1.58578e-26	7.38466e-25	49.1431	DOWN
ZNF793-AS1	-0.92898	7.20798	-11.27	1.86447e-26	8.60277e-25	49.0383	DOWN
C5orf66-AS1	-1.06262	7.07068	-11.2412	2.42103e-26	1.10693e-24	48.8379	DOWN
SETBP1-DT	-0.802124	7.34271	-11.2323	2.62401e-26	1.19611e-24	48.6889	DOWN
AC104407.1	-2.20258	5.29163	-11.198	3.58178e-26	1.61802e-24	48.609	DOWN
AC110619.1	-1.11636	6.8198	-11.2027	3.43327e-26	1.55559e-24	48.5445	DOWN
EPB41L4A-DT	-0.894492	7.34599	-11.2065	3.31589e-26	1.50693e-24	48.4466	DOWN
AC023510.2	-1.39902	5.87371	-11.1724	4.51732e-26	2.02849e-24	48.4203	DOWN
AL158211.5	-1.00987	6.83667	-11.1872	3.94983e-26	1.77896e-24	48.4201	DOWN
ARHGEF26-AS1	-1.25689	6.34841	-11.159	5.09589e-26	2.28151e-24	48.2511	DOWN
AC036108.2	-1.51939	5.68241	-11.1311	6.55937e-26	2.91082e-24	48.0547	DOWN
FRMD6-AS2	-2.06828	5.29226	-11.1315	6.53299e-26	2.90766e-24	48.0447	DOWN
AC005392.2	-1.0881	7.27175	-11.1537	5.34699e-26	2.38685e-24	47.9045	DOWN
AC007608.4	1.97868	6.75524	11.1096	7.95817e-26	3.5212e-24	47.861	UP
AC002546.1	-1.82322	5.30398	-11.0684	1.15391e-25	5.07586e-24	47.4963	DOWN
AP000229.1	-1.14112	6.50143	-11.0734	1.10269e-25	4.86475e-24	47.487	DOWN
AC011523.1	-1.19468	6.74452	-11.0562	1.28742e-25	5.63033e-24	47.2568	DOWN
AC099524.1	-1.19101	6.39658	-11.0416	1.4675e-25	6.39934e-24	47.2159	DOWN
AC011352.3	0.924271	5.61051	11.0595	1.24969e-25	5.48121e-24	47.1914	UP
FO393418.1	-1.18975	6.1964	-11.025	1.70375e-25	7.36568e-24	47.0985	DOWN
GRIK1-AS1	-1.61032	5.47063	-11.0162	1.84401e-25	7.94927e-24	47.03	DOWN
AC036176.3	0.947374	5.62912	11.029	1.64307e-25	7.12376e-24	46.9777	UP
AC117489.1	-0.963993	7.0104	-11.0319	1.60163e-25	6.96408e-24	46.9745	DOWN
AC004947.2	-1.13344	6.6338	-10.995	2.22961e-25	9.5674e-24	46.7442	DOWN
AC005699.1	-1.18698	6.31777	-10.9786	2.581e-25	1.09696e-23	46.6715	DOWN
AC129507.1	-0.890313	7.09665	-10.9949	2.23206e-25	9.5674e-24	46.6377	DOWN
AC010789.1	1.15953	5.7938	10.9867	2.40192e-25	1.02373e-23	46.6182	UP
AC107959.1	-0.668975	7.39748	-10.9874	2.38703e-25	1.02027e-23	46.508	DOWN
CASC16	-1.04276	6.71469	-10.9665	2.87836e-25	1.21649e-23	46.4959	DOWN
LINC02427	-1.44327	5.73752	-10.9535	3.23134e-25	1.35429e-23	46.4856	DOWN
FLJ31104	-0.84392	6.97699	-10.9674	2.85439e-25	1.20975e-23	46.4704	DOWN
AC003991.1	-0.853949	7.22363	-10.9587	3.08381e-25	1.29606e-23	46.2523	DOWN
FAM78B-AS1	-1.23446	6.10321	-10.9273	4.08583e-25	1.70767e-23	46.2444	DOWN
LINC00996	-0.678811	7.78149	-10.9619	2.99847e-25	1.26371e-23	46.0578	DOWN
AC091544.2	-1.44607	5.92918	-10.8794	6.25964e-25	2.58755e-23	45.8246	DOWN
AC104260.2	-1.26601	6.10929	-10.8654	7.08801e-25	2.92197e-23	45.6969	DOWN
AC083967.1	0.960771	5.62209	10.8796	6.24845e-25	2.58755e-23	45.6381	UP
AC025470.2	-2.10572	5.02776	-10.8291	9.78665e-25	4.02346e-23	45.3943	DOWN
LINC02595	1.76334	6.98767	10.8245	1.01922e-24	4.17881e-23	45.3243	UP
AL133383.1	-1.20201	6.43723	-10.8165	1.09499e-24	4.47731e-23	45.2232	DOWN
AC090164.3	-1.21367	6.2038	-10.8081	1.17936e-24	4.79626e-23	45.1857	DOWN
AC093627.7	-1.34338	6.00667	-10.8032	1.23112e-24	4.97992e-23	45.1537	DOWN
AL158211.1	-1.58499	5.55443	-10.7788	1.52887e-24	6.16781e-23	44.9573	DOWN
AL160313.1	-1.28087	5.91233	-10.7652	1.724e-24	6.93645e-23	44.8359	DOWN
AC127071.2	1.03248	5.68891	10.7629	1.75965e-24	7.06106e-23	44.6215	UP
LINC02038	-0.650573	8.05995	-10.8073	1.18751e-24	4.81645e-23	44.5084	DOWN
AC104211.1	-1.80292	5.2271	-10.7267	2.42235e-24	9.66891e-23	44.5028	DOWN
LINC00472	-1.14656	6.3333	-10.6782	3.71439e-24	1.47094e-22	44.04	DOWN
AC091305.1	-1.32464	6.03555	-10.6597	4.37217e-24	1.7179e-22	43.9038	DOWN
AL162171.1	-0.859977	7.1248	-10.6773	3.74552e-24	1.47938e-22	43.8554	DOWN
LINC00877	-0.92461	6.98642	-10.6678	4.06975e-24	1.60325e-22	43.8152	DOWN
LINC01394	-1.56423	5.54822	-10.643	5.06114e-24	1.98344e-22	43.7807	DOWN
AC004990.1	-0.910594	7.42366	-10.6885	3.39145e-24	1.34658e-22	43.7766	DOWN
MIR133A1HG	-1.52488	5.71438	-10.6086	6.84443e-24	2.67536e-22	43.4806	DOWN
LINC02256	-1.01739	6.59744	-10.5857	8.3679e-24	3.2624e-22	43.2104	DOWN
AC025280.2	-1.40819	5.77155	-10.5752	9.17193e-24	3.55748e-22	43.1942	DOWN
PRR7-AS1	0.769505	7.91032	10.5737	9.2934e-24	3.59535e-22	43.1475	UP
AC104819.3	-0.912331	6.89253	-10.5703	9.56875e-24	3.69241e-22	43.0054	DOWN
AC012640.3	-1.33286	6.00288	-10.5455	1.1884e-23	4.5509e-22	42.9252	DOWN
AC243960.1	-0.658731	7.59017	-10.5766	9.06046e-24	3.5233e-22	42.8047	DOWN
PRDM16-DT	-0.934158	7.3074	-10.5618	1.03142e-23	3.96993e-22	42.7541	DOWN
MIR9-3HG	-0.880091	7.16027	-10.5519	1.12435e-23	4.31658e-22	42.7518	DOWN
AC091544.4	-1.05011	6.86941	-10.5168	1.52708e-23	5.81832e-22	42.503	DOWN
LINC01614	2.00334	6.90346	10.4877	1.96754e-23	7.45885e-22	42.4456	UP
LINC00964	-1.30902	6.05784	-10.4713	2.26994e-23	8.58366e-22	42.2822	DOWN
LINC01644	-1.43451	5.80673	-10.4696	2.30276e-23	8.66698e-22	42.2802	DOWN
AC006946.2	-1.31445	5.97167	-10.463	2.43993e-23	9.15762e-22	42.2181	DOWN
LINC00460	2.51271	7.62128	10.4373	3.0496e-23	1.14175e-21	42.0157	UP
LINC01197	-0.67116	7.47797	-10.4696	2.30346e-23	8.66698e-22	41.9316	DOWN
AC087482.1	-1.22827	6.41745	-10.4246	3.4049e-23	1.26535e-21	41.8269	DOWN
SPRY4-AS1	1.50094	7.41268	10.4133	3.75535e-23	1.38535e-21	41.7744	UP
BX284668.2	-1.12559	6.52052	-10.4183	3.594e-23	1.33234e-21	41.7626	DOWN
AC104564.4	1.06478	5.81128	10.4151	3.69465e-23	1.3663e-21	41.7537	UP
AL512306.2	-0.827972	7.12268	-10.4325	3.17962e-23	1.18748e-21	41.739	DOWN
AC105105.1	-1.89143	5.17445	-10.3912	4.54489e-23	1.66845e-21	41.6247	DOWN
AC006237.1	-1.49961	5.66352	-10.3907	4.5636e-23	1.67125e-21	41.6143	DOWN
AC080100.1	-1.60959	5.53861	-10.3741	5.2696e-23	1.92513e-21	41.4793	DOWN
LINC02158	-1.18463	6.07942	-10.3533	6.30446e-23	2.29209e-21	41.285	DOWN
HID1-AS1	-1.20876	6.07379	-10.3511	6.42532e-23	2.33042e-21	41.2684	DOWN
LINC00390	-1.34406	5.90158	-10.347	6.66141e-23	2.40448e-21	41.2377	DOWN
AC004637.1	-1.46855	5.64148	-10.334	7.44666e-23	2.68151e-21	41.1387	DOWN
SEPTIN9-DT	-0.986785	6.76692	-10.347	6.65643e-23	2.40448e-21	41.1224	DOWN
AC092645.1	-0.840187	7.06078	-10.3555	6.18836e-23	2.25531e-21	41.1038	DOWN
AC106791.1	-1.19194	6.36782	-10.2767	1.22012e-22	4.35207e-21	40.5811	DOWN
CCDC13-AS1	-1.02907	6.50131	-10.2753	1.23449e-22	4.39292e-21	40.5675	DOWN
AL109936.2	-0.714318	7.55505	-10.3165	8.66246e-23	3.10449e-21	40.5658	DOWN
AC011008.2	-1.13225	6.38636	-10.2646	1.35313e-22	4.80378e-21	40.4858	DOWN
AL109910.2	-1.74308	5.43399	-10.2436	1.62097e-22	5.70097e-21	40.3706	DOWN
AC007608.2	0.962315	5.6331	10.2595	1.41353e-22	5.00641e-21	40.2686	UP
SENCR	-0.706419	7.2745	-10.2547	1.47324e-22	5.1935e-21	40.2118	DOWN
LINC02731	-0.932557	6.86697	-10.2296	1.82714e-22	6.41112e-21	40.079	DOWN
AP000851.1	1.75033	6.60768	10.1921	2.5171e-22	8.77091e-21	39.9316	UP
VAC14-AS1	1.30171	7.65913	10.188	2.60714e-22	9.06371e-21	39.9045	UP
AP003071.4	-0.84917	7.33894	-10.2203	1.97878e-22	6.92711e-21	39.8104	DOWN
AC022613.1	-0.879567	7.82109	-10.2564	1.45216e-22	5.13118e-21	39.8074	DOWN
AC002451.1	-1.02219	6.61334	-10.1822	2.74037e-22	9.50498e-21	39.7554	DOWN
AF127936.1	-1.22173	6.04842	-10.1504	3.59593e-22	1.23871e-20	39.5729	DOWN
AC100791.2	1.70586	6.71329	10.1444	3.78287e-22	1.30014e-20	39.5451	UP
THRB-AS1	-1.10631	6.33274	-10.1392	3.95413e-22	1.35591e-20	39.445	DOWN
AC005264.1	1.28404	6.28131	10.1229	4.54279e-22	1.55072e-20	39.3653	UP
MANCR	-0.889613	7.30489	-10.1661	3.1453e-22	1.08596e-20	39.3645	DOWN
CASC19	2.04236	7.84598	10.0999	5.52572e-22	1.88199e-20	39.1489	UP
AC129926.1	0.819827	5.54098	10.1328	4.17574e-22	1.42865e-20	39.1288	UP
AC079209.1	-1.06844	6.41625	-10.0794	6.57378e-22	2.2339e-20	38.9338	DOWN
AL050403.2	-0.986999	6.61188	-10.0363	9.46955e-22	3.21071e-20	38.5487	DOWN
AC002398.2	-1.76323	5.3562	-10.0247	1.04454e-21	3.51787e-20	38.5452	DOWN
AC015819.1	-0.961644	6.66734	-10.0343	9.63447e-22	3.2593e-20	38.5162	DOWN
AC011503.2	-1.09852	6.38486	-10.0244	1.04762e-21	3.52036e-20	38.4771	DOWN
AC005165.1	-0.856508	7.1282	-10.0326	9.77037e-22	3.29788e-20	38.3305	DOWN
LINC00892	-0.827519	7.12391	-10.0058	1.22587e-21	4.11021e-20	38.1468	DOWN
AC246787.2	-1.58045	5.60599	-9.97413	1.60113e-21	5.3211e-20	38.1152	DOWN
AC079015.1	-1.35449	5.77167	-9.97236	1.62511e-21	5.38893e-20	38.1071	DOWN
DLG1-AS1	-0.906402	6.99231	-9.98883	1.4145e-21	4.73215e-20	38.0409	DOWN
AC092111.1	-0.948392	6.7032	-9.97484	1.59156e-21	5.30098e-20	37.9998	DOWN
AC037198.2	-0.985911	6.93866	-9.97052	1.65055e-21	5.4613e-20	37.8609	DOWN
AL135924.2	-1.3132	5.9386	-9.9426	2.0877e-21	6.89261e-20	37.8468	DOWN
AC009097.4	-1.25235	5.95488	-9.93693	2.18974e-21	7.2137e-20	37.7994	DOWN
AC005089.1	1.87448	7.59878	9.92425	2.43586e-21	8.00703e-20	37.6987	UP
AC013287.1	1.50117	6.39708	9.90136	2.95168e-21	9.63961e-20	37.5091	UP
AL139125.1	-0.94874	6.88427	-9.89942	3.00019e-21	9.75578e-20	37.3342	DOWN
AC093895.1	1.08901	5.82698	9.89496	3.1145e-21	1.01057e-19	37.3108	UP
AC007637.1	-0.676303	7.49071	-9.91733	2.58162e-21	8.46773e-20	37.2365	DOWN
AC025580.1	-0.666763	8.38763	-9.98089	1.51238e-21	5.04842e-20	37.0882	DOWN
AP000696.1	0.75841	5.43419	9.88175	3.47894e-21	1.1264e-19	36.9332	UP
AC010336.2	-1.51317	5.59536	-9.8045	6.63317e-21	2.12037e-19	36.7211	DOWN
AC091931.1	0.663421	5.45173	9.85489	4.35564e-21	1.40123e-19	36.717	UP
AL359881.1	1.58856	6.48525	9.78551	7.76921e-21	2.47044e-19	36.5755	UP
LINC01505	-1.79785	5.3577	-9.78166	8.02209e-21	2.5428e-19	36.5294	DOWN
AP000894.2	-1.1782	6.49404	-9.79321	7.2872e-21	2.32451e-19	36.521	DOWN
AC002091.1	-1.10048	6.3599	-9.76616	9.12566e-21	2.8805e-19	36.3502	DOWN
LINC02613	-1.20078	6.17088	-9.7534	1.01456e-20	3.19577e-19	36.2648	DOWN
AL139383.1	-0.792262	7.10851	-9.77392	8.55563e-21	2.70624e-19	36.2312	DOWN
DRAIC	-0.854316	7.81495	-9.82741	5.47961e-21	1.75907e-19	36.2257	DOWN
AC100803.2	1.33564	6.25226	9.73514	1.1806e-20	3.69562e-19	36.1616	UP
AP002754.1	-1.1325	6.4808	-9.71157	1.43525e-20	4.48346e-19	35.8637	DOWN
AL445363.1	-1.72361	5.35303	-9.67092	2.00854e-20	6.24842e-19	35.644	DOWN
MIR31HG	1.24767	6.09646	9.66617	2.08882e-20	6.48479e-19	35.5012	UP
AC005550.2	-0.630213	8.03309	-9.73757	1.15704e-20	3.62939e-19	35.3822	DOWN
AC018647.1	-1.08971	6.2372	-9.64175	2.55476e-20	7.88267e-19	35.3606	DOWN
AC105384.1	-1.46834	5.49568	-9.63316	2.74204e-20	8.44323e-19	35.3472	DOWN
TMEM132D-AS1	1.16015	5.46596	9.66339	2.13728e-20	6.62163e-19	35.2368	UP
HHIP-AS1	-0.619552	7.68941	-9.68109	1.84673e-20	5.75691e-19	35.2263	DOWN
AC123023.1	2.41584	7.38715	9.61493	3.186e-20	9.77041e-19	35.1981	UP
AC022217.3	-1.58787	5.39238	-9.59159	3.85944e-20	1.17402e-18	35.01	DOWN
AC097637.2	-1.02936	6.36926	-9.5992	3.62568e-20	1.10962e-18	35.0058	DOWN
AL512329.2	-1.21867	6.1986	-9.59839	3.64999e-20	1.1148e-18	34.9961	DOWN
LINC02554	-1.77099	5.47401	-9.59522	3.74605e-20	1.14183e-18	34.984	DOWN
AC137056.1	-0.910323	4.77567	-9.54933	5.45736e-20	1.64681e-18	34.6692	DOWN
AC022613.2	-0.674493	7.25681	-9.56845	4.66653e-20	1.41383e-18	34.5397	DOWN
KBTBD11-OT1	-0.637543	7.69098	-9.58844	3.96048e-20	1.20233e-18	34.472	DOWN
AC022034.4	-1.55411	5.34742	-9.51826	7.0361e-20	2.11898e-18	34.4252	DOWN
IFNG-AS1	-1.2007	6.29128	-9.50559	7.8032e-20	2.34065e-18	34.2299	DOWN
LINC01266	-1.34895	5.72327	-9.48386	9.31596e-20	2.77785e-18	34.14	DOWN
AC027807.2	-1.60029	5.27232	-9.46114	1.12082e-19	3.33549e-18	33.9696	DOWN
AC090152.1	-0.691757	8.06134	-9.55533	5.19574e-20	1.57101e-18	33.9027	DOWN
AP005230.1	1.67422	6.72882	9.43903	1.34148e-19	3.96091e-18	33.7912	UP
MIR7-3HG	-1.75941	5.41344	-9.44303	1.29864e-19	3.84193e-18	33.7886	DOWN
AC011306.1	-1.5731	5.38721	-9.43619	1.37278e-19	4.03751e-18	33.7699	DOWN
AC092376.2	-0.761197	7.18259	-9.45068	1.22039e-19	3.61754e-18	33.5694	DOWN
AC124312.2	-1.35645	5.77037	-9.40016	1.83868e-19	5.3556e-18	33.4679	DOWN
AL359711.2	-0.712279	7.42436	-9.43846	1.34777e-19	3.97172e-18	33.4049	DOWN
LINC01239	-1.41506	5.77294	-9.3891	2.01095e-19	5.84608e-18	33.3604	DOWN
MYO16-AS1	0.985755	5.70373	9.40881	1.71419e-19	5.00265e-18	33.3479	UP
AC024941.2	-0.867694	7.05664	-9.40919	1.70898e-19	4.99711e-18	33.2842	DOWN
AC091182.1	-0.68641	7.42686	-9.42508	1.50242e-19	4.41022e-18	33.2765	DOWN
AL109615.2	1.14419	6.0072	9.37052	2.33691e-19	6.76762e-18	33.1808	UP
AC104971.3	-1.65894	5.30871	-9.36156	2.51234e-19	7.23402e-18	33.1767	DOWN
AC019330.1	-1.18918	6.43871	-9.3683	2.37933e-19	6.87727e-18	33.0884	DOWN
AL031123.1	-0.913617	6.70704	-9.36287	2.486e-19	7.17184e-18	33.041	DOWN
AL133371.2	-0.877587	6.69195	-9.35794	2.58697e-19	7.43471e-18	33.0056	DOWN
LGR4-AS1	-0.840436	6.67963	-9.34927	2.77444e-19	7.95832e-18	32.9516	DOWN
LINC01783	-1.39496	5.66944	-9.3292	3.26189e-19	9.32109e-18	32.9074	DOWN
AC079313.2	-1.48495	5.61014	-9.32588	3.35018e-19	9.5553e-18	32.8861	DOWN
KRT7-AS	1.59712	6.78292	9.31769	3.57848e-19	1.0168e-17	32.8346	UP
LINC02139	-1.08658	6.09638	-9.31699	3.59891e-19	1.02068e-17	32.7886	DOWN
LINC02428	1.02272	5.70805	9.33432	3.12987e-19	8.96081e-18	32.7103	UP
LINC00488	-1.46909	5.66342	-9.27753	4.94196e-19	1.38853e-17	32.4888	DOWN
AC026391.1	-2.13561	5.00688	-9.27852	4.90315e-19	1.3802e-17	32.4834	DOWN
LINC01697	-1.68612	5.38012	-9.27342	5.10781e-19	1.43247e-17	32.4757	DOWN
LINC01215	-0.783005	7.19974	-9.3111	3.7734e-19	1.06816e-17	32.4545	DOWN
AC122713.2	-1.23182	5.88769	-9.272	5.16628e-19	1.44617e-17	32.4495	DOWN
AC011472.4	-0.881196	6.65001	-9.26725	5.36705e-19	1.49682e-17	32.2824	DOWN
LINC00640	-1.48349	5.48872	-9.24669	6.3282e-19	1.75838e-17	32.2692	DOWN
AL162582.1	1.97725	6.93691	9.24176	6.58288e-19	1.82578e-17	32.2035	UP
AL445363.2	-1.84442	4.99078	-9.21904	7.89519e-19	2.18574e-17	32.0543	DOWN
LINC01915	-0.794985	7.4163	-9.27148	5.18816e-19	1.44961e-17	32.028	DOWN
FEZF1-AS1	2.86932	7.68814	9.20953	8.5184e-19	2.34965e-17	31.9252	UP
CNIH3-AS2	1.27034	6.1802	9.20394	8.90671e-19	2.44781e-17	31.9153	UP
AL161658.1	-1.83354	5.3867	-9.18694	1.02006e-18	2.79323e-17	31.7541	DOWN
LINC01169	1.42459	6.22	9.16878	1.17889e-18	3.21647e-17	31.5857	UP
BNC2-AS1	-1.18748	5.95287	-9.15839	1.28042e-18	3.47463e-17	31.5516	DOWN
AC023794.1	-1.55413	5.35337	-9.14842	1.38608e-18	3.74788e-17	31.5079	DOWN
AC145124.1	-0.863912	6.90003	-9.17369	1.13367e-18	3.0987e-17	31.4844	DOWN
AL158163.2	-0.885913	6.53221	-9.14964	1.37274e-18	3.71846e-17	31.4058	DOWN
AL157931.1	-1.86805	5.18909	-9.11545	1.80087e-18	4.85206e-17	31.233	DOWN
AC111149.2	0.753748	5.47923	9.16336	1.23085e-18	3.35218e-17	31.1833	UP
AC104024.2	1.74652	6.93865	9.10308	1.98639e-18	5.34235e-17	31.1572	UP
AC048382.5	-0.972248	6.343	-9.08309	2.32692e-18	6.23598e-17	30.9308	DOWN
AC123912.1	-1.32164	5.77125	-9.04261	3.20336e-18	8.46451e-17	30.6668	DOWN
ARNTL2-AS1	0.743565	5.5024	9.07277	2.52468e-18	6.75397e-17	30.5871	UP
AL513318.1	-1.14106	6.61909	-9.05149	2.98667e-18	7.93361e-17	30.5477	DOWN
CRNDE	1.17402	8.33856	9.02939	3.55499e-18	9.36085e-17	30.4617	UP
AC100791.3	0.683378	5.29947	9.0335	3.44179e-18	9.07863e-17	30.064	UP
LINC01711	1.46564	6.58465	8.95746	6.2547e-18	1.63271e-16	30.0353	UP
GCSIR	-1.54736	5.49265	-8.95599	6.327e-18	1.64873e-16	29.9991	DOWN
AC018521.6	-0.66929	7.20713	-8.96459	5.91498e-18	1.5494e-16	29.7789	DOWN
VLDLR-AS1	-0.877699	7.02028	-8.96197	6.0376e-18	1.57878e-16	29.7699	DOWN
SNRK-AS1	-1.16156	5.96039	-8.9056	9.38113e-18	2.44039e-16	29.6054	DOWN
AC138649.1	-1.27563	5.98553	-8.90167	9.67317e-18	2.49912e-16	29.5481	DOWN
MIRLET7A1HG	-0.990982	6.5039	-8.90425	9.48073e-18	2.46205e-16	29.4783	DOWN
AC022915.2	-1.45911	5.51109	-8.8799	1.14607e-17	2.94581e-16	29.431	DOWN
AL121987.1	-1.4262	5.59251	-8.87772	1.16569e-17	2.99114e-16	29.4011	DOWN
LINC02610	-0.889084	6.78066	-8.87092	1.22907e-17	3.14308e-16	29.1808	DOWN
AP000251.1	-1.1472	6.5874	-8.86527	1.28424e-17	3.27861e-16	29.1343	DOWN
AC096751.2	-0.802251	7.26149	-8.87618	1.17981e-17	3.02222e-16	29.0234	DOWN
AC007556.1	-1.89335	5.24637	-8.82898	1.7022e-17	4.32371e-16	29.0047	DOWN
LINC01871	-0.747363	7.61267	-8.89275	1.03697e-17	2.67449e-16	28.9902	DOWN
AC092999.1	-1.20075	5.87345	-8.82345	1.77684e-17	4.50571e-16	28.9847	DOWN
AC007405.2	0.750872	5.4233	8.88117	1.13488e-17	2.92201e-16	28.9785	UP
AC104365.1	1.22069	5.96321	8.81476	1.90053e-17	4.80322e-16	28.8304	UP
TMEM72-AS1	-1.03231	6.19425	-8.78417	2.40777e-17	6.02462e-16	28.6553	DOWN
LINC00570	-0.853264	7.05434	-8.81478	1.90028e-17	4.80322e-16	28.6501	DOWN
AL137026.1	-1.51922	5.36938	-8.77335	2.61755e-17	6.52786e-16	28.6345	DOWN
AC108112.1	0.743273	5.32917	8.84634	1.48777e-17	3.79181e-16	28.628	UP
AC078777.1	-0.945031	6.39894	-8.78334	2.42332e-17	6.0535e-16	28.6106	DOWN
LINC02861	-0.815617	6.79595	-8.79296	2.24973e-17	5.64791e-16	28.5956	DOWN
WDR86-AS1	-0.862022	6.79141	-8.79429	2.22671e-17	5.59944e-16	28.5912	DOWN
LINC01511	1.36106	6.27475	8.75739	2.96061e-17	7.37124e-16	28.4536	UP
PWRN1	-1.65786	5.39304	-8.74612	3.22913e-17	8.00019e-16	28.4017	DOWN
AC090587.1	-0.912483	6.56188	-8.75462	3.02445e-17	7.51778e-16	28.3688	DOWN
LINC00659	2.37184	7.65484	8.73258	3.58384e-17	8.82105e-16	28.3336	UP
AC104072.1	-1.18117	6.32712	-8.75135	3.10148e-17	7.69657e-16	28.3334	DOWN
AL445423.1	-1.43178	5.54359	-8.73171	3.60774e-17	8.85198e-16	28.3057	DOWN
DDN-AS1	0.904154	7.93537	8.7317	3.60814e-17	8.85198e-16	28.2445	UP
AC092384.2	-1.01643	6.52723	-8.7345	3.53125e-17	8.70581e-16	28.1957	DOWN
AC010547.2	1.18158	5.91926	8.72471	3.80738e-17	9.3105e-16	28.1154	UP
RBM38-AS1	-0.73718	7.00955	-8.72668	3.74999e-17	9.18504e-16	28.0275	DOWN
AC006213.2	-0.917303	6.80152	-8.70834	4.31761e-17	1.05241e-15	27.9141	DOWN
HECW2-AS1	-0.71081	7.26519	-8.71166	4.20892e-17	1.02758e-15	27.7768	DOWN
AC133785.1	1.22191	6.12151	8.66592	5.97629e-17	1.44735e-15	27.7534	UP
LINC02029	0.885994	5.68785	8.66566	5.98815e-17	1.4479e-15	27.6784	UP
AC026202.2	-0.774975	6.88433	-8.67719	5.48232e-17	1.32986e-15	27.6759	DOWN
AC106882.1	-1.15382	6.16857	-8.6523	6.63221e-17	1.58584e-15	27.6417	DOWN
LINC02882	0.881863	5.60999	8.68003	5.36416e-17	1.30329e-15	27.62	UP
NR2F2-AS1	-0.60286	7.32924	-8.68679	5.0936e-17	1.23955e-15	27.5913	DOWN
MAFTRR	-0.764825	7.08893	-8.65927	6.28814e-17	1.51317e-15	27.4682	DOWN
AC007128.1	2.13129	7.65739	8.6146	8.84255e-17	2.10436e-15	27.4584	UP
LINC01913	0.851563	5.5914	8.65893	6.30425e-17	1.51463e-15	27.4508	UP
AC022784.1	1.53213	6.66709	8.61364	8.90748e-17	2.11647e-15	27.4392	UP
RTCA-AS1	-0.67654	7.13037	-8.63832	7.37933e-17	1.7617e-15	27.321	DOWN
AL139339.1	-1.15882	5.83426	-8.58557	1.10274e-16	2.60787e-15	27.2047	DOWN
IGFL2-AS1	1.8205	6.83232	8.5825	1.12883e-16	2.66537e-15	27.1923	UP
AP003355.2	-1.69799	5.27755	-8.57876	1.1613e-16	2.73777e-15	27.1666	DOWN
AP001434.1	0.699095	5.46192	8.62657	8.07135e-17	1.92386e-15	27.1077	UP
AL391883.1	-1.10178	6.33551	-8.57816	1.16666e-16	2.74612e-15	27.057	DOWN
MGC16275	-0.660147	7.22076	-8.59163	1.05317e-16	2.49847e-15	26.937	DOWN
COPDA1	-1.13032	6.30753	-8.54135	1.54229e-16	3.60777e-15	26.7898	DOWN
AL590483.1	1.63874	6.85722	8.50821	1.98133e-16	4.59911e-15	26.6663	UP
AL031722.1	-1.01547	6.24109	-8.51763	1.84527e-16	4.29208e-15	26.6506	DOWN
AC110491.1	-1.92311	5.14446	-8.48743	2.31763e-16	5.36324e-15	26.4594	DOWN
AC006238.1	-1.31827	5.59723	-8.46937	2.6551e-16	6.1173e-15	26.3695	DOWN
LINC02550	-1.12777	6.02697	-8.46935	2.65564e-16	6.1173e-15	26.3176	DOWN
LINC02541	-0.86455	6.73196	-8.46208	2.80495e-16	6.45139e-15	26.1225	DOWN
LINC02293	-1.46775	5.59672	-8.43288	3.49254e-16	7.97208e-15	26.091	DOWN
TCL6	-1.14231	6.42815	-8.43818	3.35647e-16	7.6731e-15	25.9822	DOWN
ZNF571-AS1	-0.601595	7.35117	-8.47552	2.53512e-16	5.85755e-15	25.9787	DOWN
C2-AS1	1.40126	6.74918	8.41084	4.11973e-16	9.36122e-15	25.9585	UP
AC025165.1	-0.808884	6.84379	-8.44284	3.24114e-16	7.43197e-15	25.9469	DOWN
LINC01977	1.53278	7.55773	8.40417	4.33077e-16	9.82596e-15	25.9105	UP
AC009549.1	-0.968799	6.49842	-8.41896	3.87672e-16	8.83564e-15	25.8478	DOWN
AC012363.1	1.53066	6.52892	8.39801	4.53483e-16	1.02581e-14	25.8284	UP
LINC02696	-1.4249	5.47575	-8.39165	4.75584e-16	1.07259e-14	25.7978	DOWN
AC092809.2	-1.10038	5.97966	-8.39427	4.66357e-16	1.05335e-14	25.7832	DOWN
AL049539.1	1.33185	6.66446	8.37678	5.31448e-16	1.19501e-14	25.7104	UP
AC145207.1	1.21591	6.14709	8.3698	5.59862e-16	1.25516e-14	25.6075	UP
AC110597.1	-1.07722	6.04307	-8.36864	5.64711e-16	1.26041e-14	25.5873	DOWN
AC093732.1	1.52472	6.64013	8.35741	6.14054e-16	1.3665e-14	25.558	UP
AL356299.2	1.17211	7.42305	8.35556	6.22563e-16	1.38339e-14	25.5521	UP
AC006058.1	-0.993775	6.5006	-8.3688	5.64028e-16	1.26041e-14	25.4844	DOWN
DNAH17-AS1	1.46519	6.56587	8.3428	6.846e-16	1.51455e-14	25.4505	UP
AC104561.1	-1.11626	5.9348	-8.33793	7.09856e-16	1.56584e-14	25.3795	DOWN
AC002401.2	-0.853335	6.80282	-8.35373	6.31093e-16	1.40028e-14	25.2932	DOWN
AC107464.2	-1.00557	6.18074	-8.32936	7.56584e-16	1.65921e-14	25.2819	DOWN
DIRC1	1.00107	5.80272	8.33606	7.1984e-16	1.58554e-14	25.2655	UP
LINC01934	-0.931292	6.58589	-8.3397	7.00599e-16	1.54768e-14	25.2475	DOWN
AC078820.1	1.1805	6.0981	8.32045	8.08376e-16	1.76509e-14	25.2172	UP
AL122023.1	-0.635357	7.27099	-8.35937	6.05135e-16	1.34864e-14	25.2093	DOWN
AC008808.2	-1.5626	5.32811	-8.30887	8.80926e-16	1.91795e-14	25.1975	DOWN
AC068700.1	-1.1035	6.0479	-8.31449	8.44939e-16	1.84226e-14	25.1845	DOWN
CCAT2	1.27323	6.18898	8.29376	9.85355e-16	2.13914e-14	25.0563	UP
AC073349.1	-1.08903	6.1398	-8.27659	1.11898e-15	2.42226e-14	24.891	DOWN
C6orf223	0.992693	8.938	8.33169	7.43621e-16	1.63553e-14	24.8384	UP
MAMDC2-AS1	-0.685541	7.08817	-8.30247	9.2377e-16	2.00833e-14	24.8181	DOWN
AC239809.3	-0.980779	6.24688	-8.24895	1.37254e-15	2.94999e-14	24.6833	DOWN
AL139807.1	-1.27863	5.63922	-8.23227	1.55225e-15	3.31263e-14	24.646	DOWN
AC021752.1	-0.973408	6.12733	-8.23759	1.49256e-15	3.19429e-14	24.6339	DOWN
AL136366.1	-1.44485	5.43252	-8.22432	1.64586e-15	3.5025e-14	24.5895	DOWN
AC106739.1	-0.63949	7.48031	-8.28961	1.01615e-15	2.20284e-14	24.5863	DOWN
AC009522.1	-1.8454	5.21092	-8.22406	1.64895e-15	3.50413e-14	24.5484	DOWN
AC009119.1	-0.854696	6.61063	-8.23783	1.48987e-15	3.19307e-14	24.5335	DOWN
AC005363.2	0.851351	5.6144	8.22286	1.66365e-15	3.5304e-14	24.4034	UP
AP001065.3	-0.806006	6.9436	-8.21127	1.81168e-15	3.82838e-14	24.213	DOWN
ZRANB2-AS1	-0.949611	6.18725	-8.18	2.27951e-15	4.77685e-14	24.2115	DOWN
AC124852.1	-1.52953	5.35085	-8.17033	2.44695e-15	5.10643e-14	24.199	DOWN
AL513123.1	1.48734	6.61136	8.16419	2.5597e-15	5.327e-14	24.1655	UP
AC020951.1	-1.01228	6.43441	-8.184	2.21368e-15	4.6583e-14	24.1488	DOWN
AL592114.3	-1.09337	5.97158	-8.16632	2.52e-15	5.25163e-14	24.1388	DOWN
AL354861.3	-0.898824	6.64168	-8.1791	2.29466e-15	4.80192e-14	24.082	DOWN
LINC02532	-0.707788	7.42844	-8.22234	1.66995e-15	3.53879e-14	24.0538	DOWN
LINC02866	-1.51009	5.3374	-8.14596	2.92496e-15	6.07041e-14	24.0281	DOWN
KCNMA1-AS1	-1.27908	5.67214	-8.1421	3.0087e-15	6.22707e-14	23.9809	DOWN
LINC00592	0.69888	5.56468	8.18459	2.20401e-15	4.64443e-14	23.9256	UP
AC044802.1	-0.725805	6.88206	-8.15325	2.7731e-15	5.76316e-14	23.8472	DOWN
AL592494.2	-1.40107	5.34835	-8.10587	3.91917e-15	8.0562e-14	23.7563	DOWN
SLC26A4-AS1	-1.18543	5.77506	-8.1094	3.81979e-15	7.87337e-14	23.7486	DOWN
RRS1-AS1	-0.886191	6.47225	-8.11923	3.55546e-15	7.33855e-14	23.7097	DOWN
LINC01230	-1.64021	5.44683	-8.10761	3.86981e-15	7.96559e-14	23.695	DOWN
LINC02202	-0.655732	7.16977	-8.14092	3.03462e-15	6.2721e-14	23.666	DOWN
AC129507.2	-0.63838	7.63366	-8.17676	2.33434e-15	4.8782e-14	23.6556	DOWN
AC092287.1	-0.627813	7.36409	-8.14233	3.00367e-15	6.2252e-14	23.5876	DOWN
AC116345.3	-1.76053	5.17016	-8.07755	4.81601e-15	9.87283e-14	23.5245	DOWN
AC016888.1	-0.714726	8.04915	-8.20456	1.90341e-15	4.01659e-14	23.504	DOWN
LINC01996	1.58199	6.63893	8.07358	4.95698e-15	1.0148e-13	23.4982	UP
SDK1-AS1	-1.36475	5.57042	-8.07284	4.98356e-15	1.01886e-13	23.4862	DOWN
AC090579.1	-0.62159	7.30627	-8.08258	4.64322e-15	9.53156e-14	23.1619	DOWN
AL109741.1	-0.919853	6.37748	-8.03731	6.44825e-15	1.31653e-13	23.1514	DOWN
AC005753.1	-0.851087	6.57577	-8.03702	6.46188e-15	1.31752e-13	23.096	DOWN
AL158847.1	-1.46814	5.40773	-8.0066	8.05135e-15	1.6284e-13	23.0335	DOWN
AC010247.1	-1.05974	6.00588	-8.00805	7.96748e-15	1.61577e-13	23.0075	DOWN
AC013553.3	-0.89217	6.4103	-8.00704	8.02573e-15	1.6254e-13	22.9321	DOWN
AL391987.4	-1.3696	5.46576	-7.98277	9.56087e-15	1.92083e-13	22.8781	DOWN
AC007743.1	-0.86206	6.77869	-8.00599	8.08653e-15	1.63333e-13	22.7902	DOWN
AC008040.1	-1.12288	5.78798	-7.97217	1.03189e-14	2.06761e-13	22.782	DOWN
AC025917.1	-0.680236	7.05569	-8.01653	7.49421e-15	1.52184e-13	22.768	DOWN
LINC00639	-0.697505	7.28364	-8.02765	6.91511e-15	1.40614e-13	22.7557	DOWN
NCKAP5-AS2	-1.28094	5.5446	-7.96032	1.12365e-14	2.24254e-13	22.7244	DOWN
AC006033.2	-0.699458	7.11145	-8.00341	8.23858e-15	1.66181e-13	22.6758	DOWN
AP001610.3	-0.703665	7.3797	-7.98813	9.1983e-15	1.85045e-13	22.4313	DOWN
AC064875.1	-1.05953	5.99537	-7.9217	1.48248e-14	2.94699e-13	22.3986	DOWN
XXYLT1-AS2	-0.927826	6.57259	-7.9245	1.45298e-14	2.89215e-13	22.2838	DOWN
Z95114.3	-0.854688	6.61331	-7.91031	1.60834e-14	3.19297e-13	22.1838	DOWN
AL133370.1	-0.658118	8.07911	-8.0279	6.90288e-15	1.40554e-13	22.1709	DOWN
AGAP11	-1.24231	5.62163	-7.87728	2.03625e-14	4.00561e-13	22.14	DOWN
AC011676.1	1.2779	6.97469	7.86467	2.22775e-14	4.36523e-13	22.0808	UP
AC112721.2	1.11433	6.02755	7.87389	2.08607e-14	4.09293e-13	22.0662	UP
AC009831.3	-1.43508	5.42626	-7.86253	2.26194e-14	4.42647e-13	22.031	DOWN
LINC01443	-0.96254	7.04506	-7.90555	1.66404e-14	3.29488e-13	21.9385	DOWN
AP002478.1	1.42385	6.44561	7.85054	2.46344e-14	4.80833e-13	21.9342	UP
LINC01907	-1.01914	5.99756	-7.84779	2.51208e-14	4.89694e-13	21.8919	DOWN
AL591222.1	0.78534	5.58729	7.88197	1.96927e-14	3.87889e-13	21.8772	UP
LEMD1-AS1	1.21822	6.19435	7.83932	2.66802e-14	5.1942e-13	21.8441	UP
AL590004.3	1.80164	7.27388	7.83024	2.8458e-14	5.51895e-13	21.8391	UP
AP000757.1	-0.604712	7.28549	-7.89041	1.85424e-14	3.6571e-13	21.8306	DOWN
LINC02285	-0.959275	6.3082	-7.83779	2.69732e-14	5.24448e-13	21.7587	DOWN
AC015908.4	-1.5861	5.20103	-7.80164	3.48549e-14	6.71636e-13	21.6165	DOWN
LUCAT1	1.60124	7.2837	7.79631	3.61937e-14	6.95656e-13	21.6084	UP
A1BG-AS1	-0.586783	7.58777	-7.86111	2.28503e-14	4.46586e-13	21.4778	DOWN
AL133299.1	1.00996	5.79068	7.79404	3.67817e-14	7.0606e-13	21.4056	UP
AP003031.1	1.03863	5.96815	7.76057	4.65878e-14	8.89769e-13	21.2767	UP
LINC02391	-1.07501	5.86856	-7.75056	4.99956e-14	9.50042e-13	21.236	DOWN
AL355112.1	0.984283	5.83866	7.75903	4.70989e-14	8.97258e-13	21.2194	UP
LINC02723	-1.32783	5.5114	-7.74408	5.23298e-14	9.89414e-13	21.2083	DOWN
AC048344.4	1.24673	7.01928	7.72583	5.94979e-14	1.12073e-12	21.1267	UP
AC022148.1	-1.20406	5.66679	-7.73254	5.67543e-14	1.07039e-12	21.1205	DOWN
LINC00923	-0.780309	7.2476	-7.79939	3.54134e-14	6.81527e-13	21.1193	DOWN
LINC01615	1.4812	7.00907	7.69692	7.28785e-14	1.36595e-12	20.9259	UP
AC023421.1	-1.15055	6.25276	-7.71467	6.43485e-14	1.21059e-12	20.87	DOWN
AC005277.2	-1.09049	5.83688	-7.69476	7.39893e-14	1.38505e-12	20.8602	DOWN
AL589745.1	-0.794881	7.2582	-7.74856	5.07027e-14	9.59852e-13	20.7657	DOWN
LINC00924	-0.824054	6.86047	-7.6998	7.14196e-14	1.34027e-12	20.6286	DOWN
MIR646HG	-0.999009	6.39788	-7.67633	8.41774e-14	1.57187e-12	20.6047	DOWN
LINC01612	-0.882524	7.41015	-7.74047	5.36745e-14	1.01357e-12	20.5926	DOWN
AC103746.1	-0.713942	6.78744	-7.67826	8.30459e-14	1.55266e-12	20.5542	DOWN
AC023090.1	-1.01325	6.38998	-7.66073	9.38702e-14	1.74638e-12	20.4958	DOWN
AC051619.6	-0.948694	6.03377	-7.63723	1.10591e-13	2.04735e-12	20.45	DOWN
STEAP2-AS1	0.890704	5.77487	7.63996	1.08506e-13	2.0137e-12	20.4074	UP
LINC01531	-1.02996	5.96741	-7.62203	1.22929e-13	2.27021e-12	20.3488	DOWN
AC009495.1	-0.892567	6.29506	-7.62601	1.19577e-13	2.21099e-12	20.3238	DOWN
AC011498.3	1.01264	5.94983	7.61963	1.25003e-13	2.30568e-12	20.3163	UP
AL031710.2	1.10203	7.07998	7.60185	1.41436e-13	2.59907e-12	20.284	UP
AL358216.1	-1.38629	5.46749	-7.59902	1.44239e-13	2.64432e-12	20.2315	DOWN
PWAR5	-0.926229	6.71463	-7.63929	1.09016e-13	2.02067e-12	20.2269	DOWN
TMEM75	1.28233	6.37793	7.58878	1.54856e-13	2.83552e-12	20.1697	UP
PCAT1	1.11378	7.20358	7.57823	1.66597e-13	3.02845e-12	20.1197	UP
LINC01594	1.68154	6.96079	7.5792	1.6548e-13	3.01178e-12	20.1171	UP
PTGES2-AS1	0.902527	7.81097	7.58848	1.55177e-13	2.83795e-12	20.0797	UP
AL031429.2	-1.29756	5.53548	-7.56918	1.77364e-13	3.2203e-12	20.0323	DOWN
MACORIS	-0.991901	6.05703	-7.56696	1.8011e-13	3.26622e-12	19.962	DOWN
AC005280.1	-0.733122	6.96804	-7.60168	1.41598e-13	2.59907e-12	19.9481	DOWN
LINC01251	-1.18487	5.64617	-7.55621	1.9401e-13	3.50986e-12	19.9428	DOWN
AC027682.6	-0.746295	6.72278	-7.57976	1.64848e-13	3.0039e-12	19.9115	DOWN
AC008556.1	-0.643215	7.34528	-7.61339	1.30538e-13	2.40484e-12	19.8974	DOWN
AL109615.3	1.68838	8.04054	7.54665	2.07255e-13	3.73604e-12	19.8905	UP
AC007159.1	0.625021	5.35644	7.61255	1.31307e-13	2.41606e-12	19.7213	UP
SUGCT-AS1	1.42943	6.63714	7.49645	2.92815e-13	5.23459e-12	19.5581	UP
MAN2A1-DT	-0.752652	6.72513	-7.52651	2.38126e-13	4.27719e-12	19.542	DOWN
LINC02752	-1.12147	5.74267	-7.4941	2.97588e-13	5.31362e-12	19.5148	DOWN
LINC00968	-0.914068	6.46274	-7.48615	3.1427e-13	5.60486e-12	19.3162	DOWN
AC005696.4	-0.680699	7.60075	-7.55427	1.96623e-13	3.54954e-12	19.2996	DOWN
AC004490.1	-0.805513	6.43798	-7.47416	3.412e-13	6.07794e-12	19.2781	DOWN
EIPR1-IT1	1.05415	6.09199	7.4544	3.90621e-13	6.9256e-12	19.2469	UP
AC016924.1	-1.35775	5.35912	-7.44099	4.28105e-13	7.54585e-12	19.1899	DOWN
AC027601.2	-0.840657	6.41155	-7.4534	3.93279e-13	6.96455e-12	19.1408	DOWN
AL139384.2	-0.656228	7.01774	-7.46912	3.53184e-13	6.28401e-12	19.0518	DOWN
AL136114.1	0.694153	5.35854	7.49745	2.90824e-13	5.20516e-12	19.0493	UP
AC073842.1	-0.904992	6.4543	-7.4274	4.69696e-13	8.25003e-12	18.9447	DOWN
C7orf69	0.672039	5.41202	7.46834	3.55078e-13	6.31026e-12	18.9063	UP
AC011611.2	0.952553	5.79271	7.41591	5.0794e-13	8.90105e-12	18.8938	UP
AC104561.3	-0.967941	6.12849	-7.40409	5.5049e-13	9.62432e-12	18.8587	DOWN
AC106037.3	-0.961774	6.15414	-7.40179	5.59171e-13	9.76478e-12	18.8389	DOWN
CYP2U1-AS1	-0.964499	6.18107	-7.40027	5.65005e-13	9.85525e-12	18.8193	DOWN
LINC02587	-1.32772	5.52262	-7.38357	6.32879e-13	1.10137e-11	18.7945	DOWN
FZD4-DT	-0.602786	7.09272	-7.41341	5.16662e-13	9.04338e-12	18.6671	DOWN
PGM5P4-AS1	-1.6312	5.15188	-7.35005	7.94206e-13	1.37262e-11	18.5667	DOWN
LINC02254	1.1817	6.14059	7.353	7.78542e-13	1.34709e-11	18.5509	UP
LINC02724	-0.8432	6.59336	-7.37145	6.87089e-13	1.19433e-11	18.5279	DOWN
AC007671.1	-1.37718	5.36536	-7.32942	9.13026e-13	1.56899e-11	18.4474	DOWN
AL136982.1	-1.06925	5.74546	-7.32962	9.11796e-13	1.56866e-11	18.4332	DOWN
LINC01923	-1.32429	5.59217	-7.32773	9.23509e-13	1.5852e-11	18.4171	DOWN
AL031658.1	-0.856711	6.26408	-7.33672	8.69088e-13	1.49689e-11	18.4065	DOWN
AL391244.1	-1.0529	5.82039	-7.31249	1.02341e-12	1.74872e-11	18.3075	DOWN
AC003973.2	-0.718701	6.97443	-7.35618	7.61974e-13	1.31994e-11	18.2724	DOWN
AC010745.1	-1.08206	5.94559	-7.30911	1.04697e-12	1.78696e-11	18.2472	DOWN
LINC00535	-0.742219	6.86575	-7.34105	8.44051e-13	1.45543e-11	18.2424	DOWN
LINC02263	0.740349	5.41574	7.35897	7.47731e-13	1.29675e-11	18.119	UP
LINC01659	-0.896905	7.11626	-7.34196	8.3887e-13	1.44816e-11	18.0793	DOWN
AL162727.1	0.997908	6.01681	7.27727	1.29688e-12	2.19365e-11	18.0642	UP
AL390860.1	-1.62677	5.21994	-7.27205	1.34312e-12	2.26425e-11	18.0477	DOWN
AC009509.4	-0.639737	7.07414	-7.31688	9.93596e-13	1.6997e-11	18.0265	DOWN
AC120498.4	1.19173	6.24081	7.26598	1.39894e-12	2.35572e-11	17.9995	UP
AC027243.1	-1.25364	5.6141	-7.24902	1.56719e-12	2.62439e-11	17.8888	DOWN
AP000802.1	-1.51662	5.32603	-7.24678	1.59086e-12	2.66108e-11	17.8744	DOWN
LINC02761	-0.829667	6.88795	-7.27612	1.30694e-12	2.20819e-11	17.7917	DOWN
AC108136.1	0.742822	5.56745	7.27736	1.29612e-12	2.19365e-11	17.7717	UP
AC011754.1	0.858541	5.40553	7.30263	1.09366e-12	1.86242e-11	17.7654	UP
AC008033.3	-0.924448	6.27932	-7.24094	1.65426e-12	2.761e-11	17.7502	DOWN
RBAKDN	0.844091	5.62609	7.25369	1.51899e-12	2.54934e-11	17.7476	UP
AC097468.1	-0.742921	7.01251	-7.261	1.44647e-12	2.43304e-11	17.6485	DOWN
AP000553.2	1.16179	6.37042	7.20174	2.1487e-12	3.56652e-11	17.6224	UP
AC004080.1	1.43893	6.47652	7.2072	2.07202e-12	3.44681e-11	17.6097	UP
AC069185.1	-0.640788	7.04695	-7.25128	1.54376e-12	2.58802e-11	17.6005	DOWN
ACOXL-AS1	-0.935982	6.07278	-7.20603	2.08826e-12	3.47e-11	17.5824	DOWN
AC003101.2	1.04993	6.13339	7.191	2.30786e-12	3.82228e-11	17.5276	UP
AL096816.1	-0.636517	7.46382	-7.27423	1.32365e-12	2.23392e-11	17.5234	DOWN
AC022706.1	-0.658033	7.23824	-7.24343	1.62694e-12	2.71841e-11	17.4674	DOWN
AP000695.2	1.20143	6.97414	7.1731	2.59938e-12	4.26298e-11	17.4633	UP
ZEB2-AS1	-0.855621	6.31901	-7.18677	2.3737e-12	3.91414e-11	17.4024	DOWN
AC026992.2	-1.03044	5.99719	-7.16907	2.66978e-12	4.37368e-11	17.3413	DOWN
AC105429.1	0.830122	7.75825	7.17568	2.55521e-12	4.19968e-11	17.333	UP
AC007009.1	0.884169	5.16965	7.2597	1.45909e-12	2.45153e-11	17.2888	UP
LINC01411	1.91759	7.11671	7.15166	2.9962e-12	4.88193e-11	17.2871	UP
AC007541.1	-0.590483	7.33939	-7.22338	1.86007e-12	3.09765e-11	17.2866	DOWN
AL049775.1	-1.10531	5.75824	-7.14987	3.03209e-12	4.92445e-11	17.2557	DOWN
AC074135.1	-1.05767	6.17845	-7.14676	3.09512e-12	5.02142e-11	17.1385	DOWN
AC013726.1	-0.832884	6.46882	-7.14555	3.11998e-12	5.05631e-11	17.0994	DOWN
AL590483.3	1.29045	6.53625	7.11797	3.74355e-12	6.0216e-11	17.0819	UP
AC104117.3	-0.954832	6.01356	-7.12358	3.60744e-12	5.81507e-11	17.057	DOWN
AL139020.1	-1.56142	5.31704	-7.11366	3.85142e-12	6.18194e-11	17.0232	DOWN
MIR503HG	0.825304	7.92249	7.13696	3.30238e-12	5.34044e-11	17.0213	UP
LINC02031	-1.69004	5.17949	-7.09938	4.23143e-12	6.77028e-11	16.9155	DOWN
LINC01036	0.814267	5.58387	7.16084	2.81956e-12	4.60407e-11	16.9003	UP
CT62	-0.838224	6.56421	-7.11568	3.80058e-12	6.10684e-11	16.8784	DOWN
AL158198.1	-1.40802	5.28497	-7.08542	4.63844e-12	7.41364e-11	16.8698	DOWN
AL356652.1	1.12289	6.34211	7.08234	4.73336e-12	7.55734e-11	16.853	UP
TUBA3FP	-0.622808	7.03584	-7.12996	3.45863e-12	5.58713e-11	16.8411	DOWN
AC009407.1	-0.686428	7.36479	-7.15471	2.93638e-12	4.78964e-11	16.8154	DOWN
AL161457.1	-1.62604	5.13291	-7.07242	5.05193e-12	8.04894e-11	16.7692	DOWN
AC139720.2	0.770571	5.49013	7.12583	3.55442e-12	5.73573e-11	16.742	UP
AL731557.1	-1.64746	5.24511	-7.07044	5.11811e-12	8.14415e-11	16.7253	DOWN
LINC01747	0.884679	5.82255	7.06601	5.26903e-12	8.36833e-11	16.67	UP
LNCOG	1.06284	6.22274	7.05302	5.73717e-12	9.08316e-11	16.6484	UP
AC127496.5	-0.755539	6.67345	-7.07697	4.90316e-12	7.82018e-11	16.6012	DOWN
AL162412.1	-1.23212	5.56956	-7.03822	6.32072e-12	9.96521e-11	16.5556	DOWN
AC018697.1	-1.48544	5.29848	-7.03727	6.35991e-12	1.00165e-10	16.5486	DOWN
SH3TC2-DT	1.24719	6.67228	7.02842	6.73885e-12	1.05912e-10	16.533	UP
C5orf17	-1.18534	5.86936	-7.04296	6.12771e-12	9.68114e-11	16.5138	DOWN
AL353593.1	-0.928171	6.20534	-7.03941	6.27167e-12	9.89821e-11	16.479	DOWN
AC009806.1	-0.93132	6.04854	-7.02518	6.88265e-12	1.0806e-10	16.4306	DOWN
AL691447.2	-0.702338	6.88709	-7.06291	5.3772e-12	8.53115e-11	16.4273	DOWN
AC009133.2	0.991432	5.19003	7.10427	4.0973e-12	6.56265e-11	16.418	UP
AC074124.1	0.845694	5.66102	7.06206	5.40701e-12	8.56943e-11	16.4061	UP
AL022326.2	-1.52878	5.10967	-7.00665	7.76678e-12	1.21184e-10	16.372	DOWN
AC007750.1	1.28819	6.7164	7.00106	8.05478e-12	1.25419e-10	16.3625	UP
AL133325.3	-0.985831	6.40301	-7.03133	6.61162e-12	1.04021e-10	16.3535	DOWN
AL163953.1	1.56546	7.47555	6.9946	8.40104e-12	1.30541e-10	16.321	UP
LINC02569	-0.708095	6.62553	-7.01918	7.15783e-12	1.12263e-10	16.2619	DOWN
LY86-AS1	-1.31744	5.47128	-6.9909	8.6054e-12	1.33579e-10	16.2571	DOWN
AC006942.1	-0.732673	6.7987	-7.01418	7.39513e-12	1.15865e-10	16.176	DOWN
AC124312.3	-0.899617	6.46778	-7.00456	7.8732e-12	1.22718e-10	16.1585	DOWN
AP001347.1	-0.793177	6.65755	-7.00816	7.69068e-12	1.20121e-10	16.1434	DOWN
MIR378D2HG	0.965225	6.04024	6.97021	9.8433e-12	1.52168e-10	16.1065	UP
AC103858.1	-1.00479	5.89223	-6.96914	9.91193e-12	1.52915e-10	16.0968	DOWN
LMO7-AS1	1.20598	7.22092	6.95644	1.07631e-11	1.65539e-10	16.0807	UP
AC003965.2	1.37448	7.07429	6.95139	1.11207e-11	1.70865e-10	16.0534	UP
AC246817.1	-1.11128	5.87199	-6.95751	1.06885e-11	1.6456e-10	16.0022	DOWN
AL136368.1	-0.623068	6.91762	-6.98995	8.65868e-12	1.34267e-10	15.9985	DOWN
AP005271.1	1.29749	6.36151	6.90941	1.45849e-11	2.22025e-10	15.7225	UP
LINC00327	-0.942065	6.02636	-6.9087	1.46515e-11	2.2262e-10	15.6891	DOWN
AC021218.1	0.725698	8.82118	7.0119	7.50585e-12	1.17356e-10	15.6782	UP
AC105219.3	0.904566	7.69124	6.90462	1.50421e-11	2.28325e-10	15.6537	UP
EHD4-AS1	-0.92238	6.05237	-6.89944	1.55526e-11	2.35364e-10	15.6358	DOWN
RERE-AS1	-0.6927	6.74733	-6.92365	1.33049e-11	2.03389e-10	15.5938	DOWN
AP004609.1	-1.35417	5.38274	-6.87423	1.82874e-11	2.74002e-10	15.5375	DOWN
CRAT37	1.37212	6.37885	6.88061	1.75543e-11	2.64068e-10	15.5346	UP
AJ011932.1	-1.07613	5.69814	-6.87515	1.81797e-11	2.72659e-10	15.5195	DOWN
AC009237.15	-0.866071	6.71057	-6.90927	1.45976e-11	2.22025e-10	15.4735	DOWN
AC016644.1	-1.16039	5.35559	-6.85855	2.02218e-11	3.01786e-10	15.4688	DOWN
AC026368.1	1.12323	7.16635	6.8571	2.04108e-11	3.03966e-10	15.4577	UP
LINC01942	1.05619	6.17378	6.86241	1.97276e-11	2.94703e-10	15.4433	UP
LINC01060	0.807427	5.62415	6.89384	1.61226e-11	2.43014e-10	15.4305	UP
AC053513.2	-0.733386	6.73923	-6.90102	1.53953e-11	2.33217e-10	15.4275	DOWN
RNF32-AS1	1.12318	6.84489	6.84736	2.17247e-11	3.21987e-10	15.409	UP
AC015911.3	-0.680062	6.94666	-6.90389	1.51125e-11	2.29163e-10	15.4	DOWN
LINC00671	-1.13351	5.57998	-6.84847	2.15699e-11	3.20007e-10	15.3719	DOWN
AC005082.1	-0.810768	6.50834	-6.87603	1.80773e-11	2.71393e-10	15.3703	DOWN
LINC02132	-1.41722	5.37682	-6.84987	2.13777e-11	3.17467e-10	15.3613	DOWN
AC022784.6	1.05869	6.13009	6.84481	2.20811e-11	3.26307e-10	15.326	UP
AP000662.1	-0.871289	6.28161	-6.85697	2.04282e-11	3.03966e-10	15.3201	DOWN
AL662890.1	1.24893	6.5811	6.83601	2.3359e-11	3.44854e-10	15.3177	UP
THCAT158	-0.62739	6.81196	-6.86496	1.94082e-11	2.90219e-10	15.226	DOWN
LINC02533	0.895767	5.38919	6.88502	1.70637e-11	2.56943e-10	15.2144	UP
KCNIP1-OT1	-1.50449	5.1306	-6.81815	2.61804e-11	3.85e-10	15.1947	DOWN
AC119674.1	-0.916026	5.98116	-6.82255	2.54566e-11	3.75088e-10	15.1755	DOWN
AL354811.1	-1.05007	5.71521	-6.80825	2.78856e-11	4.08881e-10	15.1168	DOWN
CAMTA1-IT1	0.648168	5.443	6.86783	1.90548e-11	2.85216e-10	15.0663	UP
STIM1-AS1	-0.632476	6.98073	-6.84584	2.19359e-11	3.24479e-10	15.0655	DOWN
AL160286.3	-1.00289	6.05437	-6.81028	2.7528e-11	4.04029e-10	15.0611	DOWN
AC109309.1	-1.55341	5.21699	-6.79633	3.00841e-11	4.40688e-10	15.0375	DOWN
AC011503.1	-1.33531	5.39253	-6.79389	3.05547e-11	4.47148e-10	15.0361	DOWN
AC097358.2	1.00781	6.27115	6.79078	3.11635e-11	4.55174e-10	15.027	UP
AC017048.3	-1.00863	5.83926	-6.7913	3.10608e-11	4.54114e-10	14.9955	DOWN
LINC02195	1.1997	6.45297	6.77509	3.443e-11	4.995e-10	14.9299	UP
AL355073.2	-0.955831	5.95159	-6.78291	3.27607e-11	4.77118e-10	14.9281	DOWN
AP001972.1	-0.928385	5.9507	-6.78122	3.31158e-11	4.81824e-10	14.9214	DOWN
FIRRE	1.95801	7.62526	6.76657	3.63398e-11	5.24685e-10	14.9053	UP
AC015908.5	-1.28667	4.8645	-6.7616	3.75027e-11	5.4044e-10	14.8704	DOWN
AC011239.2	-0.846323	6.26241	-6.77353	3.47722e-11	5.03496e-10	14.803	DOWN
LINC01344	-1.15302	5.616	-6.75522	3.90482e-11	5.61104e-10	14.7922	DOWN
AL807752.4	0.947551	5.97154	6.75755	3.84776e-11	5.53432e-10	14.7714	UP
AL592430.1	-0.889754	6.09329	-6.75979	3.79343e-11	5.46137e-10	14.7644	DOWN
LEF1-AS1	0.974789	7.31414	6.74256	4.2306e-11	6.04462e-10	14.7321	UP
AC090164.2	-1.00937	6.172	-6.75199	3.98566e-11	5.72176e-10	14.6648	DOWN
AL139260.2	-1.12315	5.56914	-6.72887	4.61246e-11	6.56536e-10	14.6568	DOWN
AC007406.3	1.14535	7.24806	6.72598	4.69744e-11	6.68002e-10	14.6513	UP
AC007728.2	-0.644394	6.97385	-6.78396	3.25435e-11	4.74413e-10	14.6501	DOWN
LINC01842	-0.699171	7.39688	-6.81094	2.74124e-11	4.02725e-10	14.5948	DOWN
AC013472.2	-0.79208	6.27899	-6.73684	4.38605e-11	6.25489e-10	14.5924	DOWN
AC009974.1	-0.891907	6.12688	-6.73201	4.52187e-11	6.44249e-10	14.5859	DOWN
ST3GAL5-AS1	-1.11724	5.54623	-6.71692	4.9734e-11	7.05914e-10	14.5815	DOWN
LINC02446	-0.859604	6.81691	-6.76819	3.59697e-11	5.19837e-10	14.5486	DOWN
LINC02328	-0.647462	6.95588	-6.76234	3.7328e-11	5.38437e-10	14.5236	DOWN
AC118754.1	1.0645	6.20491	6.70826	5.25242e-11	7.42028e-10	14.5056	UP
LINC00574	-0.712818	6.84177	-6.74663	4.12306e-11	5.90216e-10	14.47	DOWN
AL157756.1	-0.629764	6.99509	-6.74272	4.22621e-11	6.04408e-10	14.4142	DOWN
Z97200.1	1.12655	6.22404	6.67865	6.32647e-11	8.87942e-10	14.3177	UP
AC112721.1	0.87944	5.82253	6.68772	5.97614e-11	8.40335e-10	14.2865	UP
AC053503.4	-0.659992	6.94881	-6.72167	4.82675e-11	6.85744e-10	14.2855	DOWN
AC145423.1	1.04059	6.64125	6.66381	6.94303e-11	9.70866e-10	14.2837	UP
AC060234.2	-0.929377	5.91045	-6.66332	6.96432e-11	9.72941e-10	14.2094	DOWN
AL445309.1	-0.670542	6.94812	-6.71311	5.09437e-11	7.22405e-10	14.188	DOWN
AC018755.4	-0.839878	6.59014	-6.68123	6.22462e-11	8.74461e-10	14.1266	DOWN
AC007278.1	-0.926624	6.11529	-6.65552	7.31264e-11	1.01877e-09	14.1121	DOWN
PLCE1-AS1	-0.917353	6.00847	-6.64813	7.65858e-11	1.06402e-09	14.1006	DOWN
AC005281.1	-1.02979	5.77366	-6.63545	8.28942e-11	1.14639e-09	14.0509	DOWN
AL121885.2	0.61789	5.461	6.71295	5.09952e-11	7.22455e-10	14.0219	UP
AC011773.1	0.94768	6.08329	6.6244	8.88071e-11	1.22479e-09	13.9953	UP
AC079467.1	-1.81235	5.0523	-6.63061	8.54376e-11	1.1794e-09	13.9933	DOWN
RNU6ATAC35P	-0.818851	6.32111	-6.63574	8.27435e-11	1.14535e-09	13.9574	DOWN
SMILR	0.606146	5.46046	6.69215	5.81216e-11	8.1804e-10	13.9253	UP
AC011511.3	1.10158	6.25965	6.61315	9.52555e-11	1.30894e-09	13.9083	UP
OXCT1-AS1	-0.740694	6.67006	-6.64362	7.87724e-11	1.09239e-09	13.9024	DOWN
LINC01150	-0.925545	6.00634	-6.59433	1.07077e-10	1.46471e-09	13.7714	DOWN
ANKRD44-AS1	-1.06626	5.69254	-6.58738	1.11793e-10	1.52645e-09	13.7585	DOWN
FGF13-AS1	-1.38714	5.25335	-6.5807	1.16524e-10	1.58531e-09	13.7518	DOWN
AC008957.1	-0.781788	6.59399	-6.61637	9.33629e-11	1.28527e-09	13.7417	DOWN
LINC00524	0.871942	5.72903	6.60787	9.84334e-11	1.34892e-09	13.729	UP
LINC00540	-0.811318	7.13747	-6.65952	7.13187e-11	9.94506e-10	13.7276	DOWN
AC009262.1	0.592407	5.44541	6.64679	7.72305e-11	1.07199e-09	13.7065	UP
LINC01589	-0.761542	6.4946	-6.59675	1.05477e-10	1.44413e-09	13.6797	DOWN
AC090116.1	1.3639	6.70989	6.5652	1.28266e-10	1.73723e-09	13.677	UP
AL359740.1	0.865639	5.76045	6.5831	1.14806e-10	1.56477e-09	13.639	UP
KIF26B-AS1	0.587315	5.38733	6.65172	7.48829e-11	1.04228e-09	13.6287	UP
AC002480.1	-0.82705	6.33754	-6.5777	1.18709e-10	1.61359e-09	13.5952	DOWN
AL359317.2	-0.597501	6.80401	-6.59099	1.09317e-10	1.49399e-09	13.5637	DOWN
AC108751.4	1.09243	6.33757	6.54809	1.4257e-10	1.90869e-09	13.5604	UP
AC104823.1	2.01452	7.25893	6.54769	1.42925e-10	1.91174e-09	13.5478	UP
AL355482.2	-1.25255	5.59714	-6.55402	1.37447e-10	1.84995e-09	13.5407	DOWN
RPL34-DT	-0.752269	6.50499	-6.57156	1.23314e-10	1.67166e-09	13.5127	DOWN
AL022344.1	-0.962904	5.82733	-6.53663	1.53021e-10	2.03596e-09	13.4514	DOWN
LINC01725	-0.924028	6.17919	-6.54731	1.43256e-10	1.91448e-09	13.4433	DOWN
AC124319.1	1.23131	7.62088	6.52634	1.63029e-10	2.1653e-09	13.4198	UP
LINC02145	-0.820091	6.37978	-6.54834	1.42351e-10	1.90745e-09	13.4045	DOWN
AC006378.1	-0.707918	6.63764	-6.55911	1.33184e-10	1.79742e-09	13.3985	DOWN
AC027281.1	0.986041	6.29492	6.51957	1.69972e-10	2.25157e-09	13.3951	UP
ST3GAL6-AS1	-0.81325	6.31916	-6.54118	1.48783e-10	1.98307e-09	13.3916	DOWN
AC144450.1	1.29963	6.41667	6.52192	1.67526e-10	2.22111e-09	13.3829	UP
LINC01303	1.13246	6.55352	6.5124	1.77636e-10	2.34691e-09	13.3669	UP
LINC02832	0.770652	5.51024	6.56112	1.31542e-10	1.77841e-09	13.3618	UP
LINC01857	-0.7839	6.73134	-6.55787	1.34209e-10	1.80799e-09	13.3357	DOWN
AC126773.4	1.07966	7.42674	6.49455	1.98205e-10	2.6118e-09	13.2352	UP
RNFT1-DT	-0.588034	7.03567	-6.54881	1.41941e-10	1.90535e-09	13.1982	DOWN
LINC00882	-0.796654	6.42613	-6.51472	1.75113e-10	2.31561e-09	13.1939	DOWN
LINC01422	-0.699269	6.82432	-6.53925	1.50563e-10	2.00503e-09	13.1871	DOWN
LINC02544	1.08198	6.13541	6.48177	2.14354e-10	2.81477e-09	13.1175	UP
AC244517.1	-0.863387	6.27508	-6.49513	1.97506e-10	2.60487e-09	13.1107	DOWN
LINC01684	-0.864026	6.14628	-6.48815	2.06142e-10	2.71166e-09	13.1069	DOWN
AP001476.1	-0.915896	5.86223	-6.47367	2.25256e-10	2.95279e-09	13.082	DOWN
CYP4A22-AS1	0.994387	7.26211	6.46138	2.42829e-10	3.17488e-09	13.0479	UP
AL137230.1	-0.914571	6.17095	-6.47925	2.17686e-10	2.85604e-09	13.0423	DOWN
AC068491.2	0.598842	5.30961	6.55911	1.33186e-10	1.79742e-09	13.0255	UP
LINC02826	-1.05354	6.22632	-6.48673	2.07948e-10	2.73303e-09	13.0237	DOWN
AC012640.1	0.903296	6.06514	6.45635	2.50405e-10	3.26826e-09	12.9886	UP
AC026369.2	1.06608	7.5146	6.42551	3.02168e-10	3.90335e-09	12.8141	UP
AL360014.1	-0.905873	6.228	-6.44005	2.76569e-10	3.58494e-09	12.7904	DOWN
LINC02611	-0.608568	7.22416	-6.49208	2.0124e-10	2.64948e-09	12.7832	DOWN
LINC02244	1.01204	6.10783	6.41193	3.28152e-10	4.22454e-09	12.724	UP
AC008629.1	-0.923415	5.76936	-6.39942	3.54027e-10	4.52675e-09	12.663	DOWN
AC087612.1	-1.70071	5.21089	-6.4085	3.35048e-10	4.3023e-09	12.6616	DOWN
AL158042.1	-0.978854	5.7911	-6.401	3.50651e-10	4.49119e-09	12.6595	DOWN
AC092691.1	-1.79074	5.02797	-6.4055	3.41211e-10	4.37438e-09	12.6534	DOWN
AC000067.1	0.595498	5.402	6.46283	2.4069e-10	3.14964e-09	12.5802	UP
ABCA9-AS1	1.17087	6.1779	6.38816	3.79017e-10	4.8299e-09	12.549	UP
LINC00840	-0.757279	6.54135	-6.41016	3.3169e-10	4.26644e-09	12.5457	DOWN
AC009812.3	-0.600667	7.1314	-6.44991	2.60444e-10	3.39049e-09	12.529	DOWN
EGFR-AS1	-0.793608	6.7096	-6.41554	3.21039e-10	4.14004e-09	12.4862	DOWN
AC021945.1	0.925839	7.35948	6.3631	4.4098e-10	5.60531e-09	12.4428	UP
AC092894.1	-0.708461	7.36215	-6.4604	2.44281e-10	3.19109e-09	12.4319	DOWN
ALDH1L1-AS2	-1.02947	6.14379	-6.3785	4.01815e-10	5.1161e-09	12.4185	DOWN
AC096734.2	-1.28255	5.3623	-6.35464	4.64061e-10	5.88877e-09	12.413	DOWN
AL158055.1	-1.65518	5.06439	-6.35623	4.59638e-10	5.83755e-09	12.3928	DOWN
AC127070.2	-0.607062	6.99498	-6.40949	3.33046e-10	4.28024e-09	12.3695	DOWN
LINC02288	-0.951102	5.71923	-6.34519	4.91244e-10	6.22325e-09	12.3501	DOWN
LINC02308	-1.16681	5.41938	-6.33464	5.23414e-10	6.60859e-09	12.3124	DOWN
AC012313.10	-0.891369	5.92058	-6.34289	4.98083e-10	6.3046e-09	12.3109	DOWN
LINC00922	1.08264	6.37193	6.33295	5.28775e-10	6.66513e-09	12.294	UP
AP001269.1	-1.3139	5.29354	-6.32207	5.6447e-10	7.09137e-09	12.2282	DOWN
LINC02245	-1.2517	5.45423	-6.3255	5.52984e-10	6.95286e-09	12.2114	DOWN
LINC02156	0.832116	5.83905	6.33203	5.31706e-10	6.69648e-09	12.1918	UP
AC104472.1	0.956623	6.18921	6.30563	6.22938e-10	7.79344e-09	12.1317	UP
AF127577.3	1.30845	6.29965	6.3149	5.89277e-10	7.39069e-09	12.1207	UP
AC010754.1	-0.783605	6.39312	-6.30931	6.09355e-10	7.62984e-09	12.0044	DOWN
AC069209.1	-0.996026	5.65618	-6.283	7.13219e-10	8.88608e-09	11.9989	DOWN
AC025279.1	-0.685169	6.74275	-6.32642	5.49921e-10	6.9201e-09	11.9846	DOWN
AL136084.2	-0.655301	7.11603	-6.35202	4.71446e-10	5.97746e-09	11.968	DOWN
AF131215.7	-0.994983	5.94686	-6.28722	6.95488e-10	8.67234e-09	11.9592	DOWN
LINC00862	0.891	6.00568	6.27965	7.2761e-10	9.04298e-09	11.9514	UP
MAP3K20-AS1	0.766683	7.87752	6.3128	5.96762e-10	7.47836e-09	11.9372	UP
AC092118.1	0.664405	5.46649	6.33566	5.20229e-10	6.57388e-09	11.8926	UP
MIR9-1HG	-0.716851	6.62562	-6.2989	6.48558e-10	8.09384e-09	11.8596	DOWN
AL157392.4	-0.859438	5.99271	-6.25978	8.19158e-10	1.01307e-08	11.8196	DOWN
AC008083.2	0.991893	6.18121	6.2514	8.61003e-10	1.06221e-08	11.8082	UP
CHN2-AS1	1.43209	6.89047	6.2387	9.28527e-10	1.14178e-08	11.7739	UP
AF131216.4	-0.777999	6.22712	-6.25764	8.29649e-10	1.0252e-08	11.7606	DOWN
AC012409.3	-1.25003	5.36926	-6.23376	9.56157e-10	1.17384e-08	11.7178	DOWN
LINC02563	1.18674	6.23414	6.23943	9.24481e-10	1.13773e-08	11.7029	UP
AC087071.1	-0.80506	6.50187	-6.26394	7.99069e-10	9.89849e-09	11.6919	DOWN
LINC01797	-1.41601	5.12168	-6.22779	9.90607e-10	1.21022e-08	11.6888	DOWN
AL023803.3	0.931469	6.10636	6.22851	9.86358e-10	1.20601e-08	11.6666	UP
AC106897.1	-0.749027	6.52941	-6.25323	8.51682e-10	1.05157e-08	11.6503	DOWN
KLHL30-AS1	-1.19899	5.5864	-6.23184	9.67071e-10	1.18531e-08	11.6487	DOWN
LDLRAD4-AS1	-1.27164	5.36939	-6.21443	1.0722e-09	1.30567e-08	11.6081	DOWN
AC005332.2	-0.673285	6.69394	-6.25118	8.6215e-10	1.06276e-08	11.5604	DOWN
LINC01730	1.14786	7.21339	6.20084	1.16191e-09	1.4081e-08	11.5546	UP
AC007277.1	1.68681	7.14161	6.19675	1.1903e-09	1.43905e-08	11.5278	UP
C5orf64	-1.19276	5.40615	-6.19755	1.18468e-09	1.4334e-08	11.5119	DOWN
AL590428.1	-0.943197	5.85617	-6.20216	1.15291e-09	1.39832e-08	11.495	DOWN
AC069133.1	-1.16649	4.83338	-6.18298	1.29109e-09	1.5559e-08	11.4548	DOWN
AC092667.1	-1.60718	5.12287	-6.1914	1.22853e-09	1.48407e-08	11.4373	DOWN
HSD11B1-AS1	-0.743999	6.67819	-6.21027	1.09888e-09	1.33494e-08	11.3275	DOWN
LINC02119	0.687047	5.52953	6.22652	9.98099e-10	1.21839e-08	11.2467	UP
AL592429.2	-1.54531	5.16562	-6.15539	1.51863e-09	1.8185e-08	11.2434	DOWN
AC107398.3	-0.728141	6.78652	-6.20034	1.16534e-09	1.41113e-08	11.2155	DOWN
AC008456.1	1.01112	6.12423	6.14782	1.58758e-09	1.89805e-08	11.2029	UP
AP003721.4	-0.666669	6.7664	-6.18357	1.28656e-09	1.55169e-08	11.1662	DOWN
LINC01122	-1.15609	5.38537	-6.13262	1.73549e-09	2.06997e-08	11.1557	DOWN
AC090709.1	1.30915	6.67086	6.13142	1.74779e-09	2.08299e-08	11.1488	UP
AC012178.1	-0.863794	6.29398	-6.15788	1.49653e-09	1.79346e-08	11.1438	DOWN
AC004080.5	-1.00389	5.65931	-6.12727	1.79077e-09	2.13085e-08	11.105	DOWN
U62631.1	-1.22222	5.43553	-6.1214	1.85328e-09	2.20175e-08	11.0785	DOWN
AL359397.1	-0.70306	6.57745	-6.15199	1.54921e-09	1.85365e-08	11.052	DOWN
LINC02320	1.2282	7.49341	6.1129	1.94765e-09	2.30479e-08	11.0361	UP
AC010478.1	-0.780054	6.92326	-6.17761	1.33257e-09	1.60333e-08	11.0253	DOWN
AC067931.1	0.85587	7.37284	6.11499	1.92407e-09	2.28047e-08	11.008	UP
FGF10-AS1	-1.20817	5.33715	-6.10618	2.02561e-09	2.3933e-08	11.003	DOWN
LASTR	1.12651	6.72898	6.09412	2.17309e-09	2.56152e-08	10.9617	UP
POU6F2-AS1	0.670526	5.47115	6.18906	1.24561e-09	1.5035e-08	10.9533	UP
AC025575.2	-0.651943	6.97731	-6.16623	1.42486e-09	1.70893e-08	10.9521	DOWN
AC107081.1	0.633812	7.36488	6.10222	2.07288e-09	2.44532e-08	10.8906	UP
AL359962.1	-0.665884	6.68901	-6.13105	1.75151e-09	2.08578e-08	10.8866	DOWN
AP001363.2	-0.937263	5.71244	-6.08797	2.25231e-09	2.64307e-08	10.8795	DOWN
C15orf54	0.842538	5.88638	6.09395	2.17525e-09	2.56207e-08	10.8467	UP
AC125616.1	1.17177	6.50252	6.07792	2.38786e-09	2.79651e-08	10.8424	UP
AC093510.2	-0.779061	6.25984	-6.09356	2.18019e-09	2.56423e-08	10.8137	DOWN
LINC01160	-0.646244	6.68555	-6.11577	1.91529e-09	2.27185e-08	10.8096	DOWN
SCAT1	1.34671	7.31369	6.06672	2.54836e-09	2.97137e-08	10.8042	UP
AC012213.3	0.95686	6.66473	6.06328	2.59978e-09	3.02665e-08	10.7939	UP
AC112484.4	0.951374	6.4584	6.05556	2.71873e-09	3.15541e-08	10.7406	UP
MLIP-AS1	-1.29053	4.8581	-6.05083	2.79427e-09	3.23561e-08	10.7079	DOWN
LINC02345	1.347	7.00802	6.04461	2.89673e-09	3.33633e-08	10.6839	UP
AC110285.3	1.06988	6.1321	6.05932	2.66023e-09	3.09226e-08	10.6804	UP
AC106786.1	-0.709128	6.85157	-6.10527	2.03634e-09	2.40409e-08	10.6652	DOWN
EMX2OS	-0.864935	6.43533	-6.08143	2.3397e-09	2.74292e-08	10.6445	DOWN
LINC01630	0.872363	5.70223	6.07783	2.38912e-09	2.79651e-08	10.6335	UP
AC010655.2	0.971121	6.7702	6.02452	3.25329e-09	3.72143e-08	10.577	UP
AL355607.1	-1.13352	5.42661	-6.02527	3.23932e-09	3.71108e-08	10.5568	DOWN
AC004241.2	-0.714496	6.4445	-6.05245	2.76822e-09	3.2079e-08	10.5387	DOWN
AL035045.1	-0.969326	5.82162	-6.03002	3.15178e-09	3.61628e-08	10.5307	DOWN
EVX1-AS	1.43686	6.71555	6.01973	3.34458e-09	3.82296e-08	10.5127	UP
AC012464.1	-0.635381	6.5731	-6.04752	2.84847e-09	3.29583e-08	10.483	DOWN
LINC01562	-1.01091	5.52066	-6.00899	3.55802e-09	4.0577e-08	10.4683	DOWN
AL137796.1	-0.990913	5.61656	-6.00856	3.56695e-09	4.06482e-08	10.451	DOWN
AC007569.1	-0.781555	6.41495	-6.03345	3.08994e-09	3.54802e-08	10.4232	DOWN
AC092755.1	-0.97582	5.60098	-5.99593	3.83579e-09	4.35473e-08	10.394	DOWN
AC020891.2	1.14392	6.74862	5.98974	3.97458e-09	4.50552e-08	10.3805	UP
AC104463.2	-0.70976	6.40147	-6.01782	3.38167e-09	3.86242e-08	10.3571	DOWN
AC108206.1	-1.10747	5.54679	-5.99185	3.92675e-09	4.45465e-08	10.3485	DOWN
AC012317.1	-0.652327	7.03746	-6.04592	2.87492e-09	3.31627e-08	10.2494	DOWN
FAM222A-AS1	1.23122	7.81433	5.98035	4.19459e-09	4.73004e-08	10.2454	UP
PDE2A-AS2	-0.765407	6.42703	-5.99915	3.76531e-09	4.27793e-08	10.2359	DOWN
AL135960.1	-0.792837	6.14079	-5.98185	4.15887e-09	4.69679e-08	10.2212	DOWN
LINC00858	2.16987	7.46486	5.96659	4.53892e-09	5.10688e-08	10.2151	UP
LINC00506	-0.79788	6.30619	-5.98818	4.01047e-09	4.54279e-08	10.1992	DOWN
AF064860.1	-1.228	5.29428	-5.95629	4.81427e-09	5.40553e-08	10.1751	DOWN
AC091182.2	1.33955	7.11074	5.94952	5.00434e-09	5.59715e-08	10.1587	UP
LINC01474	-1.02638	5.52201	-5.94849	5.03377e-09	5.62589e-08	10.1347	DOWN
AL021578.1	0.912192	7.35495	5.95695	4.79611e-09	5.39223e-08	10.1299	UP
BX284613.2	-0.974781	5.61361	-5.94811	5.04484e-09	5.63409e-08	10.1229	DOWN
AC244100.3	-0.701001	6.63056	-5.9865	4.04917e-09	4.57975e-08	10.0943	DOWN
AC007319.1	-0.934926	5.88313	-5.95262	4.9165e-09	5.51116e-08	10.0938	DOWN
AC120498.6	-1.13093	5.56334	-5.95071	4.97039e-09	5.5633e-08	10.0905	DOWN
SCAT8	1.43023	7.2063	5.93716	5.36991e-09	5.98826e-08	10.0898	UP
AC023509.1	-0.634744	6.81762	-5.98661	4.04676e-09	4.57975e-08	10.0291	DOWN
LINC01234	2.04436	7.38465	5.93065	5.57284e-09	6.20081e-08	10.0248	UP
TRBV11-2	-0.816723	6.39564	-5.95626	4.81511e-09	5.40553e-08	9.99518	DOWN
LINC02867	0.835216	5.91666	5.93458	5.44965e-09	6.06821e-08	9.99056	UP
SILC1	-1.42426	5.27635	-5.92809	5.65471e-09	6.28728e-08	9.97807	DOWN
AL118511.1	0.989182	6.53137	5.90683	6.38139e-09	7.03305e-08	9.92285	UP
AC020907.4	0.677363	7.63877	5.93983	5.28881e-09	5.90218e-08	9.91236	UP
AC026704.1	0.868853	7.52189	5.91991	5.92433e-09	6.56769e-08	9.89703	UP
AC099791.2	0.877463	6.07714	5.90965	6.28024e-09	6.93677e-08	9.89238	UP
AC091152.4	-0.717789	6.3635	-5.91942	5.94089e-09	6.58122e-08	9.824	DOWN
LIMD1-AS1	-0.766923	6.18909	-5.89057	6.99819e-09	7.67359e-08	9.70906	DOWN
AC106037.2	-0.64346	6.66298	-5.91007	6.2653e-09	6.92534e-08	9.68612	DOWN
LINC00355	0.702153	5.34233	5.97468	4.33321e-09	4.87907e-08	9.68111	UP
AC024581.1	0.73127	5.48954	5.91996	5.92264e-09	6.56769e-08	9.67287	UP
LINC01429	0.76403	5.68358	5.89946	6.65395e-09	7.32274e-08	9.66497	UP
AF127577.5	-1.0739	5.3515	-5.85552	8.53105e-09	9.28691e-08	9.63586	DOWN
AL359504.1	-0.681252	6.61053	-5.89912	6.66699e-09	7.33174e-08	9.62747	DOWN
AC104938.1	-0.746947	6.20167	-5.87263	7.74559e-09	8.46238e-08	9.62107	DOWN
AC093520.1	0.981593	6.15992	5.85381	8.61342e-09	9.36954e-08	9.58348	UP
AC013643.3	-1.20781	5.45178	-5.84826	8.8873e-09	9.63994e-08	9.55738	DOWN
AL954642.1	-1.35845	5.24623	-5.83848	9.3902e-09	1.01344e-07	9.50155	DOWN
LINC02881	-1.41047	5.1609	-5.83536	9.55621e-09	1.03062e-07	9.4938	DOWN
LINC02135	-1.19839	5.43669	-5.83505	9.57313e-09	1.03171e-07	9.48316	DOWN
AC021188.1	-0.745656	6.32593	-5.85369	8.61938e-09	9.36954e-08	9.47163	DOWN
INHBA-AS1	1.00796	6.54468	5.82206	1.02975e-08	1.10377e-07	9.46517	UP
AC104051.2	-1.63845	5.14292	-5.84299	9.15489e-09	9.91593e-08	9.46329	DOWN
AL020994.1	-1.47013	5.266	-5.8345	9.60265e-09	1.03415e-07	9.44314	DOWN
LINC01535	-0.831912	6.15105	-5.83989	9.31577e-09	1.00757e-07	9.42429	DOWN
Z99289.2	0.779521	5.77583	5.83938	9.34247e-09	1.00901e-07	9.41156	UP
AP000577.2	0.861389	5.93844	5.82748	9.98888e-09	1.07269e-07	9.40873	UP
AL110292.1	-1.07113	4.91528	-5.8037	1.14137e-08	1.22048e-07	9.35682	DOWN
AC073283.1	1.20916	7.15719	5.80238	1.14979e-08	1.22862e-07	9.35327	UP
PTENP1-AS	-1.41714	5.09649	-5.79295	1.21205e-08	1.29331e-07	9.27231	DOWN
LINC01778	-0.770836	6.47833	-5.82879	9.91574e-09	1.06559e-07	9.26088	DOWN
AC108463.3	0.973015	6.37104	5.78392	1.27471e-08	1.35634e-07	9.25009	UP
AC004825.2	-0.596679	6.81772	-5.82905	9.90104e-09	1.06477e-07	9.18826	DOWN
LINC01079	-0.740953	6.48076	-5.81031	1.09988e-08	1.17694e-07	9.18021	DOWN
LINC00621	-1.39342	5.20304	-5.76631	1.4062e-08	1.48577e-07	9.11696	DOWN
AC005410.2	-0.871867	5.69249	-5.7617	1.44274e-08	1.52118e-07	9.11147	DOWN
AC022733.1	-1.2473	5.37205	-5.76404	1.42412e-08	1.50364e-07	9.10203	DOWN
AC243960.3	-0.73467	6.3358	-5.7854	1.26422e-08	1.34613e-07	9.10158	DOWN
AL589843.1	-0.662842	6.92226	-5.82409	1.01807e-08	1.0925e-07	9.07609	DOWN
FRGCA	1.11832	6.44397	5.75254	1.51808e-08	1.59838e-07	9.06317	UP
AL353693.1	-0.754078	6.68388	-5.79746	1.18189e-08	1.26202e-07	9.02599	DOWN
AC092134.1	-0.612606	6.68903	-5.79218	1.2173e-08	1.298e-07	9.02517	DOWN
AC107308.1	0.745958	5.69417	5.77133	1.36741e-08	1.44986e-07	9.0224	UP
AC090260.1	-0.699321	6.35443	-5.76763	1.39594e-08	1.477e-07	9.0054	DOWN
AC026367.2	-0.636369	6.55782	-5.77707	1.32438e-08	1.4072e-07	8.99615	DOWN
SFTPD-AS1	-1.17941	5.09056	-5.73276	1.69422e-08	1.77887e-07	8.97727	DOWN
AC087855.2	-1.26731	5.33544	-5.73455	1.67746e-08	1.7625e-07	8.95578	DOWN
AL033381.2	0.724991	5.60383	5.771	1.36995e-08	1.45051e-07	8.91673	UP
LINC00618	0.983035	6.53221	5.7095	1.92681e-08	2.01467e-07	8.86119	UP
LYPLAL1-DT	-0.970227	5.64778	-5.70901	1.93199e-08	2.01869e-07	8.81138	DOWN
AC004921.1	-0.648545	6.74238	-5.75531	1.49491e-08	1.57508e-07	8.80569	DOWN
EGLN3-AS1	-1.04506	5.62032	-5.69973	2.03349e-08	2.1189e-07	8.7755	DOWN
CD44-AS1	0.853353	7.39713	5.71102	1.91065e-08	1.99916e-07	8.76898	UP
LINC02261	-1.4607	5.13189	-5.69973	2.03351e-08	2.1189e-07	8.75887	DOWN
AC120193.1	-0.757831	6.21174	-5.7063	1.96108e-08	2.04767e-07	8.71522	DOWN
AC020634.2	-0.982756	5.55182	-5.6758	2.31975e-08	2.40884e-07	8.66486	DOWN
LINC01829	-0.915166	5.88818	-5.67437	2.3381e-08	2.42622e-07	8.58909	DOWN
AL512652.2	0.939787	6.39299	5.65237	2.63784e-08	2.72787e-07	8.55275	UP
AC083906.3	0.654777	5.51943	5.71485	1.8707e-08	1.95872e-07	8.55178	UP
AC064807.2	1.32581	6.94839	5.64836	2.69646e-08	2.78659e-07	8.53771	UP
AC127024.2	0.9448	6.45239	5.64707	2.71554e-08	2.80247e-07	8.53276	UP
SPON1-AS1	-0.963397	5.61031	-5.64787	2.70365e-08	2.79211e-07	8.50856	DOWN
AC106798.1	-1.03263	5.65861	-5.64416	2.75912e-08	2.8455e-07	8.4646	DOWN
LINC01269	1.1272	6.6	5.63237	2.94263e-08	3.02854e-07	8.4459	UP
AL035448.1	-0.721701	6.50429	-5.67794	2.2927e-08	2.38239e-07	8.44502	DOWN
AL353747.2	1.07064	6.34243	5.6315	2.95666e-08	3.04091e-07	8.41683	UP
LINC01186	0.893307	7.31788	5.62113	3.12879e-08	3.20701e-07	8.34115	UP
HLX-AS1	-1.35408	5.19895	-5.61809	3.18108e-08	3.25839e-07	8.33879	DOWN
AC069222.1	0.990657	7.21156	5.61508	3.23367e-08	3.30777e-07	8.33213	UP
LINC02188	0.959855	6.05426	5.62417	3.0773e-08	3.15852e-07	8.32518	UP
AL121821.2	-1.10075	5.27489	-5.59517	3.60345e-08	3.66367e-07	8.2529	DOWN
AC090515.4	-0.9935	5.55489	-5.59687	3.57017e-08	3.63474e-07	8.24803	DOWN
AC005828.4	-0.752406	6.10144	-5.60701	3.37891e-08	3.44932e-07	8.22515	DOWN
PLS1-AS1	-1.01459	5.24632	-5.57135	4.09989e-08	4.14328e-07	8.13467	DOWN
AC073257.2	0.837967	5.96216	5.58382	3.83225e-08	3.88582e-07	8.1117	UP
AC092162.3	-0.892323	5.75065	-5.56891	4.15448e-08	4.19283e-07	8.07127	DOWN
FAM230I	-0.862116	6.46565	-5.60558	3.40519e-08	3.4738e-07	8.06109	DOWN
RNF217-AS1	-0.657076	6.80542	-5.62434	3.07445e-08	3.15775e-07	8.04469	DOWN
ST7-OT4	0.990601	6.5432	5.55191	4.55399e-08	4.56853e-07	8.04167	UP
PANTR1	-1.63497	5.09528	-5.56657	4.20738e-08	4.24338e-07	8.0172	DOWN
LINC02273	-0.692256	6.63126	-5.5994	3.52151e-08	3.58761e-07	8.01505	DOWN
AC055874.1	-1.49808	4.92642	-5.55463	4.48766e-08	4.50498e-07	8.01089	DOWN
AC100847.1	-0.731927	6.3394	-5.57316	4.06e-08	4.10571e-07	7.96982	DOWN
AC021087.1	-0.708345	6.22226	-5.55575	4.46065e-08	4.48383e-07	7.92573	DOWN
AL359922.2	0.659584	7.6621	5.57882	3.93753e-08	3.98721e-07	7.91752	UP
Z73429.1	-0.814569	5.96436	-5.54477	4.73271e-08	4.73902e-07	7.91639	DOWN
AC006058.4	-1.12019	5.49628	-5.53178	5.07557e-08	5.06148e-07	7.89062	DOWN
AC141586.2	-0.946204	5.63979	-5.52812	5.17633e-08	5.15515e-07	7.89006	DOWN
AC068669.1	0.880971	6.88794	5.51876	5.44336e-08	5.41037e-07	7.86446	UP
AC005730.2	-1.25776	5.20953	-5.51474	5.56224e-08	5.52489e-07	7.82084	DOWN
AC093904.2	1.04833	6.44544	5.51135	5.66416e-08	5.62243e-07	7.81473	UP
LINC02489	-0.73108	6.78686	-5.5742	4.03732e-08	4.08551e-07	7.81132	DOWN
AL031432.3	-0.602594	6.53225	-5.54859	4.63638e-08	4.64809e-07	7.81047	DOWN
AC108156.1	-1.29322	5.11395	-5.51107	5.67264e-08	5.62714e-07	7.8061	DOWN
LINC02078	-1.04432	5.48217	-5.50677	5.80481e-08	5.75069e-07	7.77646	DOWN
AC104836.1	-0.703688	6.40997	-5.53202	5.06895e-08	5.06148e-07	7.74433	DOWN
EXTL3-AS1	0.844067	7.36647	5.50745	5.78385e-08	5.73369e-07	7.72172	UP
DANT2	-0.818929	6.23346	-5.52312	5.31734e-08	5.2886e-07	7.7196	DOWN
LINC00163	-1.2706	5.3116	-5.49745	6.10183e-08	6.0291e-07	7.70985	DOWN
AC084855.2	-0.866336	5.76537	-5.49285	6.25403e-08	6.17544e-07	7.69047	DOWN
AC010336.1	0.787892	6.61381	5.48095	6.66456e-08	6.56364e-07	7.681	UP
AC009084.1	-1.29879	5.16921	-5.48558	6.50192e-08	6.40764e-07	7.67047	DOWN
AL355312.3	1.62303	7.75624	5.47735	6.79363e-08	6.68639e-07	7.63621	UP
IL12A-AS1	-0.745959	6.29672	-5.5013	5.97749e-08	5.91399e-07	7.60488	DOWN
AC024884.2	0.836425	6.12202	5.46055	7.42969e-08	7.27445e-07	7.53145	UP
AL121768.1	-0.939781	5.43165	-5.44902	7.89937e-08	7.70929e-07	7.50646	DOWN
AL138760.1	0.796679	5.78754	5.472	6.99053e-08	6.87121e-07	7.4779	UP
SLC7A11-AS1	1.09769	6.80697	5.43987	8.29292e-08	8.0777e-07	7.46897	UP
AC023825.2	0.915569	6.35865	5.43726	8.40838e-08	8.16907e-07	7.44481	UP
AC007285.1	0.898079	6.45375	5.43064	8.7086e-08	8.44986e-07	7.42031	UP
AL359881.2	0.941912	6.18156	5.43878	8.34089e-08	8.11918e-07	7.41162	UP
AC024361.2	-0.688474	6.41008	-5.46373	7.30508e-08	7.16173e-07	7.40015	DOWN
AC105460.1	1.03376	5.9491	5.46271	7.34503e-08	7.19623e-07	7.39693	UP
AC108472.1	-1.05189	5.38108	-5.42937	8.76725e-08	8.49039e-07	7.39568	DOWN
LINC01801	-0.62413	6.87514	-5.48934	6.37249e-08	6.28419e-07	7.33994	DOWN
AL353150.1	0.692927	7.83591	5.46779	7.14906e-08	7.02246e-07	7.31501	UP
AL359182.1	-0.770117	6.18759	-5.43572	8.47726e-08	8.23069e-07	7.30655	DOWN
LINC01754	-1.40872	5.15044	-5.41347	9.53651e-08	9.20581e-07	7.28024	DOWN
AP002847.1	-0.649111	6.57341	-5.45034	7.84417e-08	7.66534e-07	7.26728	DOWN
LCMT1-AS1	-0.611376	6.55841	-5.43843	8.35643e-08	8.12907e-07	7.22665	DOWN
LINC01402	-0.956563	5.50055	-5.39426	1.05534e-07	1.01614e-06	7.2228	DOWN
AC091435.2	-1.33807	5.04269	-5.39628	1.04417e-07	1.00603e-06	7.22015	DOWN
LINC02812	-1.11987	5.41858	-5.39022	1.07806e-07	1.03603e-06	7.1791	DOWN
ZBTB20-AS4	-0.831717	5.81681	-5.39064	1.07568e-07	1.03441e-06	7.16265	DOWN
AL031733.2	-0.805661	5.94787	-5.39702	1.04012e-07	1.00277e-06	7.16203	DOWN
AC226118.1	-0.671104	6.93814	-5.46397	7.29596e-08	7.15744e-07	7.15819	DOWN
EGOT	0.972465	6.45558	5.3784	1.14715e-07	1.09963e-06	7.15038	UP
LINC01267	0.827796	5.97775	5.38927	1.08343e-07	1.04053e-06	7.13234	UP
AC007497.1	0.880447	6.43925	5.36966	1.20103e-07	1.1461e-06	7.11039	UP
AC245884.1	0.72322	5.46709	5.43007	8.73467e-08	8.46971e-07	7.09763	UP
AC109479.1	0.927986	6.32706	5.36956	1.2017e-07	1.1461e-06	7.08986	UP
AC012414.4	-1.19505	5.15961	-5.36496	1.23104e-07	1.17185e-06	7.07265	DOWN
AC005332.7	-0.780821	5.95339	-5.37131	1.19072e-07	1.1385e-06	7.03984	DOWN
AC137834.2	0.690901	5.67657	5.38625	1.10081e-07	1.05655e-06	7.03204	UP
AC012485.2	-0.729816	6.21804	-5.37791	1.15013e-07	1.10178e-06	7.01902	DOWN
AC123768.2	-0.711692	6.2097	-5.37186	1.18729e-07	1.13594e-06	6.98754	DOWN
DPH6-DT	-0.68791	6.3066	-5.36959	1.20151e-07	1.1461e-06	6.95485	DOWN
LINC01605	0.694917	8.21642	5.42381	9.02935e-08	8.73301e-07	6.92511	UP
LINC01929	1.07217	6.74117	5.32272	1.53513e-07	1.44582e-06	6.8766	UP
AL359962.2	-0.695692	6.20016	-5.34642	1.35649e-07	1.28399e-06	6.86401	DOWN
AP001094.2	-0.697215	6.30057	-5.34777	1.34695e-07	1.27575e-06	6.83583	DOWN
AC020656.2	0.872524	7.98289	5.36811	1.21089e-07	1.15413e-06	6.79735	UP
AC079610.1	-0.609814	6.81267	-5.37645	1.15903e-07	1.1096e-06	6.79213	DOWN
LINC02422	-0.98232	5.55224	-5.30568	1.67738e-07	1.57292e-06	6.7676	DOWN
AC092384.1	-0.764305	6.34578	-5.33765	1.42015e-07	1.34256e-06	6.76325	DOWN
AC015660.1	-0.817314	6.03173	-5.31786	1.57445e-07	1.48008e-06	6.74973	DOWN
AL442067.1	0.898282	6.37125	5.29848	1.74131e-07	1.62882e-06	6.7489	UP
AC100803.4	0.898949	7.19162	5.29253	1.79583e-07	1.67567e-06	6.68229	UP
LINC02253	2.00044	7.60777	5.28395	1.87752e-07	1.74865e-06	6.67523	UP
AC116036.2	-0.734449	6.26579	-5.30937	1.64555e-07	1.54499e-06	6.64444	DOWN
LINC01170	0.693091	5.42822	5.35649	1.28689e-07	1.22271e-06	6.64274	UP
AC137932.2	0.873529	6.64294	5.27296	1.98732e-07	1.84521e-06	6.63582	UP
AC020763.1	0.681213	5.69662	5.30401	1.69202e-07	1.58468e-06	6.63136	UP
COL4A2-AS2	0.680758	5.57336	5.3241	1.52412e-07	1.43635e-06	6.62106	UP
AC145207.9	0.603222	7.43416	5.30447	1.688e-07	1.5819e-06	6.61689	UP
AC097634.3	-0.980624	5.54906	-5.27524	1.96405e-07	1.82585e-06	6.60342	DOWN
LINC01229	-0.923391	5.63592	-5.26889	2.02957e-07	1.88213e-06	6.56904	DOWN
AP003071.3	-1.09562	5.32402	-5.26405	2.08088e-07	1.92379e-06	6.56698	DOWN
AL023806.1	-0.636587	6.47578	-5.30358	1.69581e-07	1.58725e-06	6.56512	DOWN
LINC01990	-1.11198	5.24542	-5.25773	2.14987e-07	1.98151e-06	6.54066	DOWN
AC069277.1	-0.754645	6.81446	-5.33232	1.46018e-07	1.37867e-06	6.53161	DOWN
AL512288.1	-0.948499	5.43818	-5.25434	2.18776e-07	2.0148e-06	6.52559	DOWN
AC135279.3	0.776043	6.40572	5.24451	2.30135e-07	2.10737e-06	6.49316	UP
AC120498.2	-1.09855	5.45477	-5.24869	2.25242e-07	2.06719e-06	6.4674	DOWN
AP002992.1	-0.985617	5.51033	-5.24447	2.3018e-07	2.10737e-06	6.45951	DOWN
AC005726.2	0.884146	6.47573	5.23747	2.38614e-07	2.1793e-06	6.45842	UP
DSG1-AS1	0.861196	6.08285	5.24961	2.24175e-07	2.05865e-06	6.45547	UP
NECTIN4-AS1	0.663487	5.62801	5.27907	1.92554e-07	1.79115e-06	6.42913	UP
AP001429.1	0.916867	6.4045	5.23194	2.45493e-07	2.23806e-06	6.42673	UP
LINC01989	-1.4191	5.12944	-5.23522	2.41389e-07	2.20331e-06	6.39321	DOWN
AC006007.1	-1.25909	4.87481	-5.22677	2.52098e-07	2.29274e-06	6.38846	DOWN
PLAC4	1.18654	7.86943	5.2517	2.21776e-07	2.03909e-06	6.38235	UP
AC102953.1	-0.751845	5.99806	-5.23938	2.36285e-07	2.16064e-06	6.37928	DOWN
LINC02582	0.67303	5.38566	5.32733	1.49866e-07	1.41324e-06	6.37106	UP
AC079336.7	-0.725973	6.191	-5.24644	2.27866e-07	2.08872e-06	6.37031	DOWN
AL133342.1	-0.756645	6.02133	-5.23788	2.38121e-07	2.17612e-06	6.36161	DOWN
AC134312.4	-1.26109	5.2389	-5.21788	2.63846e-07	2.39525e-06	6.32059	DOWN
AC106900.1	0.941924	7.55851	5.23001	2.47932e-07	2.25621e-06	6.31741	UP
AL133297.2	-0.708491	6.64069	-5.26416	2.07974e-07	1.92379e-06	6.29397	DOWN
CLLU1	0.817086	5.79938	5.23249	2.44801e-07	2.23311e-06	6.26965	UP
AL391335.1	-0.977991	5.58468	-5.21103	2.7327e-07	2.47552e-06	6.26435	DOWN
AC005096.1	0.763803	5.89255	5.21162	2.72452e-07	2.47189e-06	6.22999	UP
AL442638.1	-0.759167	4.80809	-5.19801	2.92077e-07	2.6341e-06	6.21739	DOWN
CAHM	-0.663574	6.32993	-5.21136	2.72806e-07	2.47361e-06	6.16664	DOWN
AC090772.3	-0.602136	6.63523	-5.23155	2.45981e-07	2.24116e-06	6.15845	DOWN
ESRG	0.837016	5.34694	5.2691	2.02734e-07	1.88121e-06	6.15801	UP
LINC00844	-1.26738	4.9123	-5.17985	3.20414e-07	2.88106e-06	6.15772	DOWN
AC138819.1	-1.31459	5.10699	-5.17464	3.29026e-07	2.95321e-06	6.11588	DOWN
AC211433.2	0.773076	6.07172	5.17328	3.31309e-07	2.97016e-06	6.09877	UP
AC119424.1	-0.872085	5.62816	-5.16839	3.3966e-07	3.03961e-06	6.09621	DOWN
DUXAP8	0.968377	7.77239	5.2008	2.87944e-07	2.60305e-06	6.08544	UP
RERG-IT1	-1.11717	5.03297	-5.16311	3.4889e-07	3.11667e-06	6.08186	DOWN
Z82243.1	0.720148	7.25239	5.18081	3.18857e-07	2.86876e-06	6.07797	UP
AP000525.1	0.947746	6.18676	5.167	3.42067e-07	3.05934e-06	6.06114	UP
AL596223.2	1.01541	6.87263	5.15495	3.63629e-07	3.24449e-06	6.05537	UP
AC010203.2	-0.676944	6.26801	-5.1849	3.12272e-07	2.8112e-06	6.05068	DOWN
AL008723.2	0.829966	5.91829	5.17614	3.2652e-07	2.93421e-06	6.0492	UP
AC004801.3	-0.995186	5.5117	-5.15725	3.59423e-07	3.20886e-06	6.03903	DOWN
BFSP2-AS1	-1.03715	5.32405	-5.15061	3.71725e-07	3.3089e-06	6.02	DOWN
LINC01882	-0.802613	6.18866	-5.17476	3.28828e-07	2.95319e-06	5.98768	DOWN
NEUROG2-AS1	0.709006	5.64316	5.21098	2.73344e-07	2.47552e-06	5.98277	UP
AC005342.2	-1.15308	5.01329	-5.13998	3.92284e-07	3.48164e-06	5.96892	DOWN
AC018695.6	-0.844175	5.82254	-5.14748	3.77673e-07	3.35987e-06	5.95063	DOWN
AC005884.1	-1.37535	5.03769	-5.14085	3.9056e-07	3.47042e-06	5.94956	DOWN
PLCE1-AS2	-1.02684	5.42714	-5.13602	4.00217e-07	3.54787e-06	5.94447	DOWN
AC087392.5	-0.704756	6.15405	-5.15246	3.68261e-07	3.28388e-06	5.92512	DOWN
LINC02043	0.830991	6.11211	5.13613	3.99988e-07	3.54787e-06	5.91769	UP
AC098476.1	1.20828	7.15208	5.12767	4.17461e-07	3.68989e-06	5.91515	UP
AC079145.1	0.939939	6.59174	5.12545	4.22175e-07	3.7272e-06	5.91325	UP
AP003086.1	0.715577	5.82683	5.14497	3.82493e-07	3.40074e-06	5.89414	UP
LINC01765	-0.805969	5.87844	-5.13547	4.01337e-07	3.55571e-06	5.89262	DOWN
PIK3CD-AS1	-0.976928	5.55977	-5.12282	4.27805e-07	3.77248e-06	5.85013	DOWN
LINC00658	0.87088	5.93799	5.13391	4.04516e-07	3.57967e-06	5.84296	UP
AC012511.1	-1.01075	5.39963	-5.11332	4.48801e-07	3.9484e-06	5.83349	DOWN
AC034238.1	-0.835344	5.76654	-5.11271	4.50174e-07	3.95818e-06	5.79614	DOWN
AL512652.1	0.820623	6.68157	5.09643	4.88577e-07	4.27838e-06	5.7758	UP
AL356750.1	-0.607917	6.63019	-5.15089	3.71197e-07	3.30615e-06	5.74905	DOWN
AC087045.2	-1.06386	5.33176	-5.08785	5.10082e-07	4.46151e-06	5.70839	DOWN
AC108463.2	0.825456	6.4587	5.07983	5.31006e-07	4.62309e-06	5.69673	UP
LINC01855	-0.980105	4.80023	-5.08296	5.2276e-07	4.56183e-06	5.68903	DOWN
AC024651.1	-1.38079	5.09701	-5.0877	5.10478e-07	4.46239e-06	5.68272	DOWN
AC096541.1	-0.869013	5.60048	-5.07735	5.37658e-07	4.67292e-06	5.65647	DOWN
LRRC2-AS1	0.869537	6.37251	5.07184	5.52672e-07	4.79237e-06	5.64911	UP
AC092490.1	-0.706041	6.48602	-5.11583	4.43149e-07	3.90096e-06	5.62993	DOWN
LINC02560	0.845678	6.03388	5.07738	5.37558e-07	4.67292e-06	5.61143	UP
AC011466.3	0.811565	6.74789	5.05766	5.93257e-07	5.13249e-06	5.58907	UP
AC005052.1	-0.900641	5.44484	-5.05702	5.95158e-07	5.14599e-06	5.57812	DOWN
AP000317.2	-0.851819	5.30283	-5.05231	6.09304e-07	5.25624e-06	5.55629	DOWN
AP003469.3	-0.885168	5.40484	-5.05191	6.10541e-07	5.26391e-06	5.55597	DOWN
AL391421.1	0.812061	5.86535	5.07299	5.49511e-07	4.7677e-06	5.54601	UP
LINC02084	-0.672978	6.58478	-5.10261	4.73646e-07	4.15486e-06	5.53385	DOWN
AL772337.2	-1.17634	4.83232	-5.04906	6.19268e-07	5.33305e-06	5.53294	DOWN
AP001330.1	-1.36834	4.93491	-5.04765	6.23618e-07	5.36439e-06	5.50899	DOWN
AL390755.1	-1.30125	5.20623	-5.04803	6.22445e-07	5.35736e-06	5.49349	DOWN
AC009108.3	-0.63058	6.51759	-5.07965	5.315e-07	4.62472e-06	5.46051	DOWN
AC127070.1	-0.769202	6.05763	-5.05318	6.06687e-07	5.23667e-06	5.46038	DOWN
AL137856.1	-0.799189	5.67562	-5.03076	6.78324e-07	5.81483e-06	5.43929	DOWN
AL512656.1	0.767925	6.27885	5.02648	6.9288e-07	5.93313e-06	5.43429	UP
LINC02154	0.985944	6.47981	5.02232	7.0732e-07	6.04648e-06	5.40687	UP
AL133330.1	0.716072	7.26881	5.04129	6.43698e-07	5.53082e-06	5.399	UP
TBL1XR1-AS1	0.70609	5.70496	5.05577	5.98877e-07	5.17221e-06	5.39823	UP
AL139241.1	-0.90305	5.21613	-5.0174	7.24812e-07	6.1855e-06	5.38812	DOWN
AC124276.1	0.586398	5.38941	5.10835	4.60162e-07	4.04128e-06	5.35439	UP
AL035078.1	0.631769	5.36283	5.09619	4.89187e-07	4.28124e-06	5.29191	UP
AC008115.4	-0.634044	6.35825	-5.02577	6.95326e-07	5.9507e-06	5.26425	DOWN
UVRAG-DT	0.805504	6.69496	4.98581	8.47356e-07	7.1675e-06	5.25164	UP
TNS1-AS1	-1.17817	5.28054	-4.99427	8.12682e-07	6.89249e-06	5.25067	DOWN
MYOSLID	0.861671	6.46316	4.98578	8.47483e-07	7.1675e-06	5.24809	UP
SNAP47-AS1	0.636747	5.53464	5.03769	6.55336e-07	5.62121e-06	5.24661	UP
SMAD9-IT1	-0.794875	5.9612	-4.99803	7.97735e-07	6.77715e-06	5.22385	DOWN
AC092903.2	-0.620404	6.48881	-5.01805	7.22464e-07	6.16895e-06	5.18061	DOWN
AC073476.2	-0.660707	6.24705	-5.00049	7.88086e-07	6.69895e-06	5.17637	DOWN
LINC02668	-1.26417	5.09446	-4.97352	9.00227e-07	7.58156e-06	5.16529	DOWN
AC093904.4	1.14372	7.30872	4.97324	9.01467e-07	7.58156e-06	5.16039	UP
AC007362.1	-0.915909	5.61226	-4.97327	9.01364e-07	7.58156e-06	5.15751	DOWN
LINC01366	-0.761029	5.84004	-4.97788	8.81115e-07	7.43112e-06	5.15266	DOWN
BBOX1-AS1	1.35778	7.9835	4.99057	8.2769e-07	7.0119e-06	5.12429	UP
AC127164.1	0.858524	6.72177	4.95001	1.01041e-06	8.43665e-06	5.08169	UP
AC107959.3	1.14833	7.46784	4.95856	9.68925e-07	8.11723e-06	5.07671	UP
AC006963.1	-1.03158	5.36553	-4.95241	9.98608e-07	8.34274e-06	5.07471	DOWN
NXT1-AS1	0.780281	6.3633	4.94438	1.0387e-06	8.65377e-06	5.0543	UP
AC092902.2	-0.715299	6.3181	-4.98097	8.67789e-07	7.32692e-06	5.0453	DOWN
UST-AS2	-0.972489	5.37446	-4.94375	1.0419e-06	8.67558e-06	5.04015	DOWN
AC010205.1	-0.831067	5.52712	-4.93247	1.10103e-06	9.13766e-06	4.99358	DOWN
AC099552.4	0.632138	5.54398	4.9892	8.33308e-07	7.05552e-06	4.96551	UP
AC092720.2	-0.897725	4.83438	-4.92953	1.11692e-06	9.2543e-06	4.95991	DOWN
AC008073.2	-0.821105	5.49668	-4.92314	1.15231e-06	9.53181e-06	4.95247	DOWN
LINC00304	-0.806414	5.75193	-4.92631	1.13465e-06	9.39093e-06	4.92451	DOWN
LINC02356	-0.78922	5.84745	-4.92642	1.13402e-06	9.39081e-06	4.90552	DOWN
AC023202.1	-0.930676	5.31536	-4.90683	1.24766e-06	1.02531e-05	4.87324	DOWN
AC084809.2	-0.602071	6.67009	-4.96361	9.45196e-07	7.94049e-06	4.86801	DOWN
AL356056.2	-0.816541	5.65478	-4.90561	1.25506e-06	1.03027e-05	4.85067	DOWN
LINC01484	0.840736	6.91461	4.89765	1.30459e-06	1.0686e-05	4.82388	UP
WASIR2	0.983215	6.5024	4.89546	1.31856e-06	1.07946e-05	4.81967	UP
AC008635.1	0.732381	6.01723	4.90292	1.27158e-06	1.04326e-05	4.81878	UP
AC009093.1	0.892944	7.35977	4.91108	1.22211e-06	1.00544e-05	4.81112	UP
ITPRIP-AS1	0.825579	6.20124	4.895	1.32148e-06	1.08126e-05	4.80444	UP
BX088651.4	-0.904841	5.41398	-4.8895	1.35724e-06	1.10812e-05	4.79373	DOWN
AL031666.1	-0.653317	6.46749	-4.93914	1.06568e-06	8.85895e-06	4.78708	DOWN
AC067930.3	-0.60026	6.98237	-4.96066	9.58983e-07	8.04735e-06	4.7031	DOWN
PCOLCE-AS1	-0.61172	6.32147	-4.9005	1.28665e-06	1.05448e-05	4.69651	DOWN
HOMER3-AS1	-0.72407	5.89864	-4.87969	1.42337e-06	1.15897e-05	4.69201	DOWN
AC092171.1	0.610831	7.18858	4.8878	1.36847e-06	1.11608e-05	4.68921	UP
SLC5A4-AS1	0.875926	6.17776	4.8619	1.55122e-06	1.25764e-05	4.63942	UP
LINC01971	0.637281	5.44855	4.93546	1.08502e-06	9.00977e-06	4.61256	UP
AC111182.1	-0.746599	5.94913	-4.86009	1.56483e-06	1.26767e-05	4.58678	DOWN
AC010913.1	0.752927	7.26282	4.85778	1.58237e-06	1.27889e-05	4.58291	UP
LINC00941	1.25436	7.39648	4.8452	1.68126e-06	1.35362e-05	4.57157	UP
AP002954.1	-0.749485	5.99461	-4.86003	1.56527e-06	1.26767e-05	4.57107	DOWN
TAT-AS1	-0.790967	5.72181	-4.84279	1.70087e-06	1.36722e-05	4.55036	DOWN
AC113410.3	0.76785	6.35621	4.82996	1.80905e-06	1.44724e-05	4.52652	UP
LINC02251	-0.666535	6.95876	-4.92979	1.11552e-06	9.24776e-06	4.51844	DOWN
AC136475.7	0.981026	6.57929	4.82822	1.82423e-06	1.45861e-05	4.51531	UP
FAM83C-AS1	0.794769	6.18787	4.83244	1.78771e-06	1.43092e-05	4.51363	UP
AC012055.1	-0.870398	4.79276	-4.83251	1.78708e-06	1.43092e-05	4.50662	DOWN
LINC02848	-0.77285	5.86516	-4.83497	1.76606e-06	1.41585e-05	4.48519	DOWN
AC111000.4	-1.03328	5.38237	-4.82473	1.85506e-06	1.48248e-05	4.4844	DOWN
AC104411.1	-0.608393	6.54839	-4.8702	1.49021e-06	1.21013e-05	4.47211	DOWN
AC051619.4	-0.586831	6.62301	-4.87326	1.46836e-06	1.19303e-05	4.45129	DOWN
AC079949.1	-0.610085	7.5314	-4.97932	8.74881e-07	7.38266e-06	4.45128	DOWN
AC084864.1	0.742201	5.99413	4.82094	1.88906e-06	1.50805e-05	4.42754	UP
AC018926.1	-0.61286	6.32854	-4.83707	1.74831e-06	1.40236e-05	4.40144	DOWN
AL031726.1	-0.798646	5.78069	-4.80869	2.00323e-06	1.59517e-05	4.37967	DOWN
CARS1-AS1	0.759912	6.07368	4.79824	2.10583e-06	1.66787e-05	4.348	UP
AL137060.3	0.599493	7.52788	4.83402	1.77412e-06	1.42156e-05	4.33796	UP
LINC01625	-1.12659	5.00209	-4.79132	2.17648e-06	1.71661e-05	4.33772	DOWN
AL353726.2	-1.28405	5.03437	-4.79279	2.16136e-06	1.70647e-05	4.33179	DOWN
AC105398.1	-0.838572	4.79406	-4.79469	2.14186e-06	1.69373e-05	4.32996	DOWN
DSCR9	0.766927	6.73309	4.78511	2.2419e-06	1.76544e-05	4.3233	UP
NCAM1-AS1	-1.15697	5.17766	-4.78871	2.20381e-06	1.73726e-05	4.317	DOWN
AL591848.1	-0.68179	6.3004	-4.8147	1.94641e-06	1.55219e-05	4.28663	DOWN
EML4-AS1	-0.603911	6.66582	-4.84291	1.69987e-06	1.36715e-05	4.28626	DOWN
AC005498.2	-0.759748	5.81974	-4.78603	2.23214e-06	1.75867e-05	4.27621	DOWN
AC087241.2	-0.812309	5.70919	-4.78296	2.26503e-06	1.77994e-05	4.26518	DOWN
AC211476.2	0.790754	6.51712	4.7685	2.4263e-06	1.89482e-05	4.25462	UP
AL353747.3	0.953252	6.24287	4.77803	2.31881e-06	1.81935e-05	4.24952	UP
CLMAT3	0.976478	6.51732	4.77066	2.4015e-06	1.87643e-05	4.24771	UP
AC005261.2	-0.987532	5.4284	-4.76825	2.42912e-06	1.89604e-05	4.22126	DOWN
HMGA2-AS1	0.837767	7.50021	4.79744	2.11393e-06	1.6734e-05	4.22088	UP
AC135012.2	-0.893876	5.54051	-4.76634	2.45133e-06	1.91239e-05	4.20958	DOWN
AC015853.1	0.677962	5.76999	4.78467	2.24665e-06	1.76825e-05	4.19614	UP
LINC00887	0.827849	6.39193	4.75705	2.56171e-06	1.99541e-05	4.19565	UP
AL645608.8	0.680348	5.69461	4.79422	2.14665e-06	1.69633e-05	4.19168	UP
AC009065.1	0.684355	5.75147	4.78139	2.28197e-06	1.79232e-05	4.18438	UP
AC092964.1	0.861516	6.33508	4.75281	2.61375e-06	2.0328e-05	4.17032	UP
LINC01750	-0.598277	6.93412	-4.83787	1.74166e-06	1.39852e-05	4.16502	DOWN
AL008721.1	0.737967	5.74298	4.78322	2.26218e-06	1.77862e-05	4.16446	UP
LINC01678	-0.752046	5.80208	-4.75975	2.5292e-06	1.97212e-05	4.16075	DOWN
CNTFR-AS1	-1.20946	5.07475	-4.74458	2.71753e-06	2.107e-05	4.12105	DOWN
LINC01549	0.880966	6.07875	4.75801	2.55007e-06	1.98737e-05	4.11915	UP
HCFC1-AS1	-0.882794	5.3497	-4.73823	2.80036e-06	2.16122e-05	4.1067	DOWN
AC021242.2	-1.19061	5.27604	-4.74429	2.7213e-06	2.10883e-05	4.09872	DOWN
HHATL-AS1	-1.33555	5.06027	-4.74173	2.75447e-06	2.13051e-05	4.08784	DOWN
AC093330.1	-0.991002	5.32379	-4.73309	2.86924e-06	2.21212e-05	4.07601	DOWN
AC090150.1	-1.12136	5.27934	-4.73482	2.84583e-06	2.19519e-05	4.07193	DOWN
AC136621.1	-1.23308	4.96524	-4.71737	3.08985e-06	2.36768e-05	4.00132	DOWN
AC073326.1	0.645755	5.70524	4.74219	2.74843e-06	2.12767e-05	3.98215	UP
LINC01014	-1.39636	4.99834	-4.71811	3.07912e-06	2.36065e-05	3.98115	DOWN
AC093010.1	-0.844282	5.39718	-4.70274	3.30995e-06	2.52556e-05	3.95018	DOWN
AC007278.2	-0.828095	5.14251	-4.70616	3.25717e-06	2.48705e-05	3.94944	DOWN
AL161781.2	-1.25199	5.06391	-4.69978	3.35624e-06	2.55881e-05	3.9157	DOWN
AL033543.1	0.946508	6.60875	4.69053	3.50492e-06	2.6641e-05	3.90276	UP
AC096564.1	-0.758741	5.75013	-4.69901	3.36833e-06	2.56546e-05	3.9022	DOWN
AL031770.1	0.672245	5.80778	4.71149	3.17649e-06	2.42914e-05	3.89152	UP
NRIR	-0.664302	6.35293	-4.7247	2.98498e-06	2.29665e-05	3.86214	DOWN
AC107032.2	0.757558	6.58533	4.67907	3.69798e-06	2.79956e-05	3.85457	UP
AC027307.1	0.792395	6.78035	4.68011	3.6801e-06	2.78742e-05	3.85335	UP
AC112255.1	0.833215	5.98543	4.69901	3.36836e-06	2.56546e-05	3.85169	UP
AC010422.1	-0.676775	6.00662	-4.68858	3.53702e-06	2.68714e-05	3.81595	DOWN
AL078587.1	0.936021	7.0149	4.67599	3.75161e-06	2.83873e-05	3.81521	UP
STRA6LP	-0.664183	6.2067	-4.69305	3.46387e-06	2.63422e-05	3.77444	DOWN
LINC00462	-0.915551	5.62122	-4.6626	3.99365e-06	3.0098e-05	3.73589	DOWN
LINC02773	-0.641829	6.0512	-4.67243	3.81465e-06	2.88354e-05	3.7341	DOWN
SMIM2-IT1	-1.13511	5.23612	-4.65478	4.14175e-06	3.11364e-05	3.71738	DOWN
ARHGEF38-IT1	0.829399	6.72897	4.64864	4.26176e-06	3.19377e-05	3.71596	UP
AC020718.1	-0.625161	4.81789	-4.6623	3.99923e-06	3.0125e-05	3.69727	DOWN
AC099792.1	1.17026	7.31744	4.64991	4.23672e-06	3.1787e-05	3.69062	UP
AC106772.2	-0.83447	5.98933	-4.66962	3.86486e-06	2.92003e-05	3.68679	DOWN
AC010997.5	0.734518	5.97082	4.6524	4.18781e-06	3.14513e-05	3.67416	UP
LINC00307	-0.604765	4.74597	-4.64868	4.26095e-06	3.19377e-05	3.62628	DOWN
AL355922.4	-0.936809	5.69573	-4.64343	4.36612e-06	3.26442e-05	3.62101	DOWN
AC084064.1	-1.19563	4.88292	-4.62629	4.72747e-06	3.52237e-05	3.59977	DOWN
AC104126.1	-1.09346	4.90378	-4.62302	4.7995e-06	3.57428e-05	3.58701	DOWN
AL358933.1	-0.81833	5.44309	-4.61572	4.96433e-06	3.68611e-05	3.56637	DOWN
GLIS3-AS1	-0.758815	6.23535	-4.64573	4.31976e-06	3.23297e-05	3.52431	DOWN
AC135584.1	-0.853015	5.16543	-4.60865	5.12912e-06	3.79726e-05	3.52384	DOWN
AL512506.1	0.776985	6.30403	4.6022	5.28404e-06	3.90812e-05	3.50899	UP
AC005034.4	-0.724581	5.89691	-4.6102	5.09266e-06	3.77629e-05	3.48808	DOWN
AC104791.1	0.705556	5.87885	4.61402	5.00339e-06	3.71329e-05	3.48061	UP
AL355802.3	0.652	7.25652	4.61978	4.87205e-06	3.62473e-05	3.47118	UP
AC107021.1	-0.721083	5.96267	-4.60609	5.19018e-06	3.84058e-05	3.45093	DOWN
AC007785.3	0.736674	6.12955	4.59289	5.51547e-06	4.07529e-05	3.44594	UP
AC025176.1	0.845973	6.70752	4.57636	5.95075e-06	4.37762e-05	3.40155	UP
AC078860.2	0.96211	7.00901	4.57258	6.05498e-06	4.44779e-05	3.36937	UP
AC131212.4	0.738804	6.39911	4.56464	6.27935e-06	4.60587e-05	3.34976	UP
AL021408.1	-0.600927	6.6305	-4.62831	4.68344e-06	3.49302e-05	3.34261	DOWN
AC041040.1	-0.672759	6.09641	-4.5871	5.66454e-06	4.17929e-05	3.33957	DOWN
BZW1-AS1	0.692134	5.58987	4.60927	5.11455e-06	3.78833e-05	3.33795	UP
AL606970.3	-0.699463	6.18914	-4.59183	5.54244e-06	4.09121e-05	3.32719	DOWN
AL589745.2	-0.943689	5.06045	-4.56294	6.32844e-06	4.63288e-05	3.32522	DOWN
MIR2052HG	0.644128	5.47145	4.64075	4.42096e-06	3.30215e-05	3.29873	UP
AC231657.1	-0.638321	6.13353	-4.57408	6.01336e-06	4.41936e-05	3.28021	DOWN
U91319.1	-1.04679	5.44687	-4.55235	6.64236e-06	4.85327e-05	3.26561	DOWN
AP000350.8	0.673342	6.77393	4.54748	6.79169e-06	4.948e-05	3.25962	UP
AC005005.4	0.654292	6.96594	4.55015	6.70955e-06	4.89525e-05	3.23478	UP
AC021546.1	-1.16846	4.96089	-4.54164	6.97496e-06	5.07172e-05	3.23156	DOWN
AC091078.1	-1.26868	5.16333	-4.54368	6.91041e-06	5.02963e-05	3.21149	DOWN
AC009495.2	-0.758353	5.20913	-4.53527	7.18042e-06	5.21609e-05	3.20121	DOWN
CLEC12A-AS1	-0.919161	5.47702	-4.53669	7.13401e-06	5.18487e-05	3.19517	DOWN
AL357054.3	-0.965814	5.28207	-4.5251	7.52043e-06	5.45258e-05	3.16483	DOWN
AC019171.1	-0.641933	6.36602	-4.56396	6.29879e-06	4.61565e-05	3.15772	DOWN
LINC00705	-0.738581	5.88114	-4.52523	7.51593e-06	5.45194e-05	3.11523	DOWN
AC005291.1	0.622423	5.46602	4.58244	5.78694e-06	4.26543e-05	3.1067	UP
AC073333.1	0.590898	7.1858	4.53395	7.22383e-06	5.2451e-05	3.10428	UP
KIAA0087	-0.761084	5.95343	-4.52483	7.52959e-06	5.45661e-05	3.09361	DOWN
AL390755.2	-1.14107	5.10616	-4.50814	8.12218e-06	5.84394e-05	3.08733	DOWN
AL353801.2	-1.03949	5.21973	-4.50733	8.1521e-06	5.86267e-05	3.08586	DOWN
LINC01289	-1.33395	4.96665	-4.51132	8.00581e-06	5.76519e-05	3.0836	DOWN
ZIM2-AS1	-0.783577	5.64337	-4.5058	8.20855e-06	5.90046e-05	3.06373	DOWN
PLCG1-AS1	0.658253	6.86266	4.50341	8.29817e-06	5.95637e-05	3.0512	UP
AC091057.2	-0.648646	6.00358	-4.51124	8.0089e-06	5.76519e-05	3.04461	DOWN
AC012464.2	-0.645311	6.05125	-4.51281	7.95195e-06	5.73788e-05	3.0341	DOWN
AC099329.1	-1.05396	5.07265	-4.48726	8.92631e-06	6.37388e-05	3.00163	DOWN
AC245041.1	0.651806	5.56126	4.55177	6.6598e-06	4.8613e-05	2.99902	UP
STK32A-AS1	-1.27749	5.08992	-4.48814	8.89103e-06	6.3517e-05	2.98369	DOWN
AC096536.1	-0.699905	5.86467	-4.47899	9.26537e-06	6.60037e-05	2.93191	DOWN
LINC02073	0.728589	6.15963	4.47143	9.58624e-06	6.80646e-05	2.92411	UP
AL021395.1	-0.999725	4.85463	-4.46967	9.66278e-06	6.85757e-05	2.92186	DOWN
AC092431.1	-0.909464	5.20814	-4.46513	9.8617e-06	6.99217e-05	2.91102	DOWN
NCMAP-DT	-0.639205	6.25299	-4.49469	8.63191e-06	6.17535e-05	2.90397	DOWN
AC008759.3	-0.974174	5.2134	-4.46266	9.972e-06	7.06042e-05	2.89988	DOWN
AL161431.1	1.53514	8.13896	4.49594	8.5833e-06	6.14641e-05	2.89417	UP
LINC00545	0.602911	5.54246	4.52661	7.46891e-06	5.42044e-05	2.8937	UP
AC006273.1	0.713259	6.19246	4.46134	1.00311e-05	7.09231e-05	2.8913	UP
AC091806.1	0.71467	6.91496	4.46358	9.9307e-06	7.03448e-05	2.88922	UP
AC007014.2	0.732454	6.34522	4.45672	1.02416e-05	7.23435e-05	2.88818	UP
TFAP2A-AS1	1.11945	7.4504	4.46644	9.80386e-06	6.95443e-05	2.87289	UP
AL021392.1	0.640492	7.20144	4.47644	9.37247e-06	6.67286e-05	2.86695	UP
AC005841.1	0.715374	6.26848	4.44953	1.05772e-05	7.45395e-05	2.8488	UP
MIR4713HG	0.817616	7.1261	4.45815	1.01762e-05	7.19147e-05	2.84438	UP
AP000345.2	-0.609683	6.47568	-4.49764	8.5176e-06	6.10516e-05	2.84071	DOWN
AC134312.3	-1.24502	4.98096	-4.44852	1.06248e-05	7.4805e-05	2.82744	DOWN
SOX1-OT	-1.04851	5.36398	-4.4457	1.07599e-05	7.56856e-05	2.81504	DOWN
AC025809.2	-0.746693	5.66703	-4.44398	1.08431e-05	7.61642e-05	2.8113	DOWN
AC126696.3	0.771147	6.23116	4.44129	1.09744e-05	7.69431e-05	2.8045	UP
GK-IT1	0.751383	6.06986	4.44524	1.07821e-05	7.58061e-05	2.79704	UP
AC026904.2	-1.03487	5.28952	-4.44045	1.10159e-05	7.71986e-05	2.79324	DOWN
AC092198.1	0.805181	6.54504	4.43241	1.14191e-05	7.98751e-05	2.78802	UP
AC132192.1	0.743946	6.39196	4.43219	1.14302e-05	7.99158e-05	2.7873	UP
AL354813.1	0.787303	6.5806	4.42584	1.17588e-05	8.20215e-05	2.76086	UP
AC073592.3	0.673067	5.75746	4.45396	1.03691e-05	7.3141e-05	2.76005	UP
LINC02637	-0.626064	6.05168	-4.44433	1.08261e-05	7.60804e-05	2.75148	DOWN
AC120042.2	0.688343	5.86432	4.44352	1.08655e-05	7.62504e-05	2.74172	UP
AP005233.2	1.21153	7.49577	4.4318	1.14499e-05	8.00165e-05	2.73259	UP
AC012360.1	0.666038	6.06643	4.42574	1.1764e-05	8.20215e-05	2.72917	UP
LINC00880	0.619243	6.96722	4.42948	1.15691e-05	8.08123e-05	2.72297	UP
IGBP1-AS2	0.673347	5.79193	4.43811	1.1132e-05	7.79755e-05	2.71217	UP
AC046195.1	-1.29485	5.03306	-4.42009	1.2064e-05	8.39967e-05	2.69598	DOWN
AL807761.3	0.699873	5.57299	4.47197	9.56308e-06	6.79321e-05	2.6522	UP
AC015961.2	-0.686765	5.84354	-4.4071	1.27821e-05	8.85882e-05	2.63306	DOWN
AC010776.3	-0.911541	4.82256	-4.40281	1.30281e-05	9.01277e-05	2.63151	DOWN
AL135937.1	-0.822047	5.5385	-4.3994	1.32269e-05	9.1419e-05	2.62521	DOWN
LINC00958	0.903594	6.55648	4.38693	1.39787e-05	9.61307e-05	2.59265	UP
AC026150.1	-0.682232	4.98497	-4.40111	1.31265e-05	9.07668e-05	2.59243	DOWN
ZDHHC20-IT1	0.663621	6.92417	4.39435	1.35264e-05	9.3318e-05	2.59168	UP
AC087477.5	-0.976378	5.20553	-4.38454	1.41275e-05	9.70214e-05	2.57044	DOWN
AC116049.1	0.771828	5.90358	4.40397	1.2961e-05	8.97044e-05	2.558	UP
AC004551.1	0.676153	5.88628	4.39069	1.37475e-05	9.47566e-05	2.54096	UP
AP001574.1	-0.694754	5.99844	-4.39185	1.36772e-05	9.43151e-05	2.53364	DOWN
AL445183.2	0.828731	6.34939	4.36646	1.53023e-05	0.000104518	2.4972	UP
AC063944.1	-0.743465	5.6384	-4.37142	1.49709e-05	0.000102533	2.49011	DOWN
CPEB2-DT	-0.801533	5.52826	-4.36276	1.55539e-05	0.000105997	2.4783	DOWN
AC004808.2	-1.0484	5.25887	-4.36262	1.55635e-05	0.000106014	2.47299	DOWN
AC104791.2	0.735812	6.21836	4.35693	1.59583e-05	0.000108459	2.45706	UP
AL122125.1	-0.695876	5.78137	-4.36285	1.55477e-05	0.000105997	2.45655	DOWN
AC026150.3	-0.750953	5.38468	-4.35431	1.6143e-05	0.000109567	2.45211	DOWN
AC020659.1	0.958385	7.79538	4.39841	1.32848e-05	9.17771e-05	2.42729	UP
AC011899.2	-0.623856	6.21045	-4.37731	1.45865e-05	9.99912e-05	2.42148	DOWN
LINC01828	-0.756087	5.68044	-4.35022	1.64364e-05	0.000111457	2.40922	DOWN
LINC02880	-0.800636	5.59001	-4.34677	1.66878e-05	0.000113009	2.39273	DOWN
AC103706.1	0.628129	7.45341	4.3848	1.41109e-05	9.69517e-05	2.38101	UP
AL049836.1	0.969251	7.83036	4.38265	1.42458e-05	9.77895e-05	2.37921	UP
AGBL5-AS1	-0.674098	5.73806	-4.33912	1.72575e-05	0.000116711	2.36757	DOWN
AC108718.1	-1.03135	5.06899	-4.33602	1.74938e-05	0.000118097	2.36675	DOWN
MPPED2-AS1	-1.07825	5.00085	-4.32818	1.81052e-05	0.000121897	2.33309	DOWN
GNAS-AS1	-0.666364	6.26973	-4.364	1.54691e-05	0.000105514	2.33255	DOWN
AC108215.1	-0.762698	5.77831	-4.33263	1.77554e-05	0.000119702	2.31675	DOWN
AL365259.1	-0.864954	5.37703	-4.32161	1.86333e-05	0.000125173	2.31323	DOWN
LINC02511	-1.07671	4.92311	-4.3179	1.89376e-05	0.000127152	2.29007	DOWN
AC126365.1	0.586821	5.63106	4.35588	1.60322e-05	0.000108863	2.28449	UP
LINC00504	-0.748864	5.61182	-4.31421	1.9245e-05	0.000128995	2.27955	DOWN
AC093866.1	1.27372	6.7233	4.30745	1.98213e-05	0.000132799	2.23866	UP
AC125437.2	0.762869	5.52486	4.34262	1.69948e-05	0.000115037	2.19092	UP
AC084782.3	-0.651608	5.91705	-4.29403	2.10138e-05	0.000140415	2.15453	DOWN
AC009754.1	-0.741209	5.51709	-4.28021	2.2314e-05	0.000148511	2.15021	DOWN
AL355916.2	-0.698239	5.78986	-4.28436	2.19154e-05	0.000145922	2.13604	DOWN
AC127496.2	-0.673641	5.91963	-4.29011	2.13756e-05	0.000142643	2.13588	DOWN
CAVIN2-AS1	-1.07733	5.12588	-4.27921	2.24105e-05	0.000149022	2.13168	DOWN
AL049870.3	-0.609067	6.19914	-4.3038	2.01388e-05	0.000134747	2.12231	DOWN
AC133540.1	0.831614	6.35717	4.27043	2.32799e-05	0.000154259	2.10619	UP
AL133215.3	-0.600946	6.02487	-4.27754	2.25737e-05	0.00015004	2.07216	DOWN
AP003064.2	-1.0672	5.06918	-4.26439	2.38961e-05	0.000157857	2.07195	DOWN
AC010894.4	-0.913491	5.37401	-4.26117	2.42311e-05	0.00015986	2.06092	DOWN
AC019193.2	-0.818756	5.3845	-4.25348	2.50491e-05	0.000164608	2.03685	DOWN
AP001029.1	0.654912	5.87804	4.2673	2.35966e-05	0.000156014	2.02592	UP
AC010273.3	0.695174	5.95106	4.26408	2.3928e-05	0.000157998	2.02327	UP
MSH2-OT1	-0.818272	5.27575	-4.25059	2.53631e-05	0.000166382	2.02196	DOWN
FMR1-AS1	0.671417	6.02388	4.2559	2.47887e-05	0.00016311	2.01901	UP
AC091180.4	-0.765663	5.32758	-4.24758	2.56944e-05	0.000168263	2.01167	DOWN
CASC8	0.705566	8.0996	4.34968	1.64753e-05	0.000111671	1.98794	UP
LINC02099	0.763867	6.4331	4.23813	2.67613e-05	0.000174417	1.98548	UP
AL353746.1	-0.879876	5.35561	-4.23954	2.65995e-05	0.000173587	1.97834	DOWN
LINC02100	0.70095	6.24252	4.23865	2.67014e-05	0.000174177	1.97722	UP
AL121832.1	1.09978	7.62382	4.25782	2.45844e-05	0.000161945	1.96846	UP
TRDN-AS1	-1.0645	4.88146	-4.23776	2.68034e-05	0.000174615	1.96252	DOWN
AL135786.2	-0.780259	5.51285	-4.23615	2.69897e-05	0.000175602	1.96232	DOWN
SLC14A2-AS1	-0.998274	5.07825	-4.23649	2.69507e-05	0.000175424	1.96004	DOWN
LINC01836	0.917671	7.52806	4.26024	2.43282e-05	0.00016043	1.95824	UP
AC133528.1	0.6916	6.90762	4.2357	2.70422e-05	0.000175867	1.94018	UP
AC036214.1	0.610067	5.78201	4.25118	2.52981e-05	0.000166028	1.93828	UP
AC127024.3	0.639002	5.81044	4.24788	2.56605e-05	0.000168114	1.92471	UP
AC011700.1	0.675866	7.2157	4.24533	2.59442e-05	0.000169604	1.90605	UP
AL110115.1	0.634198	5.87136	4.23032	2.76741e-05	0.000179436	1.87414	UP
AC007639.1	0.678519	6.85988	4.21806	2.91681e-05	0.000188233	1.8739	UP
AC009121.2	0.615712	7.2188	4.24085	2.64491e-05	0.00017268	1.87368	UP
AC012254.5	-0.680744	5.93707	-4.22681	2.80947e-05	0.000181928	1.87065	DOWN
AC090044.1	-0.955182	5.25838	-4.2139	2.96925e-05	0.000191372	1.8704	DOWN
AP000688.2	-0.855615	5.48861	-4.21469	2.95922e-05	0.000190806	1.86318	DOWN
LINC02387	-0.600292	6.36838	-4.25153	2.52606e-05	0.000165854	1.86268	DOWN
AC007938.2	0.638773	6.86156	4.21018	3.0169e-05	0.000194277	1.83634	UP
AC116552.1	0.723152	6.66961	4.20027	3.14739e-05	0.00020242	1.82846	UP
AC087286.2	-0.730971	5.99303	-4.21808	2.91655e-05	0.000188233	1.80829	DOWN
LINC02823	-1.0086	5.18361	-4.19155	3.26657e-05	0.00020946	1.77883	DOWN
AL121835.2	-1.0573	5.09124	-4.18904	3.30168e-05	0.000211263	1.76847	DOWN
GACAT2	-0.701478	5.89645	-4.19846	3.17183e-05	0.000203731	1.75427	DOWN
AC008264.2	0.659265	6.64001	4.18239	3.39657e-05	0.000216967	1.75353	UP
AL035458.2	0.727764	7.26448	4.20225	3.12089e-05	0.000200888	1.7531	UP
FER1L6-AS2	-0.809968	5.33404	-4.18181	3.40496e-05	0.000217318	1.74792	DOWN
BX640514.2	0.805717	6.57853	4.17887	3.44767e-05	0.000219765	1.7478	UP
AL356488.2	0.590764	5.33008	4.29012	2.13745e-05	0.000142643	1.73624	UP
AL034347.1	-0.798587	5.20939	-4.17947	3.43892e-05	0.0002193	1.73085	DOWN
AL391261.1	-0.74371	5.61684	-4.17688	3.47707e-05	0.000221359	1.72134	DOWN
LINC00648	-1.25686	5.19778	-4.18128	3.41262e-05	0.000217715	1.68826	DOWN
F11-AS1	-0.794606	5.74131	-4.17629	3.48566e-05	0.000221812	1.68122	DOWN
AC100826.1	-0.864509	5.40067	-4.16505	3.65602e-05	0.000232261	1.67616	DOWN
TMEM105	0.691543	8.15309	4.26962	2.33611e-05	0.000154661	1.64598	UP
OSMR-AS1	-0.681005	5.76384	-4.16248	3.69605e-05	0.000234508	1.64248	DOWN
AP003119.1	-0.70124	5.82298	-4.16476	3.66052e-05	0.000232449	1.63897	DOWN
AC012213.2	0.672512	5.94751	4.16644	3.63452e-05	0.00023109	1.63582	UP
AC092168.2	0.765732	6.37083	4.15055	3.88735e-05	0.000245613	1.63241	UP
AL139300.2	-0.689101	5.60298	-4.15164	3.86942e-05	0.000244582	1.62858	DOWN
AC004053.1	-0.942011	5.01966	-4.15459	3.8215e-05	0.000241857	1.62768	DOWN
AL162376.1	-0.859225	5.31079	-4.14984	3.89898e-05	0.000246244	1.61961	DOWN
AC005220.1	-1.1018	5.04457	-4.14767	3.93491e-05	0.000248306	1.60159	DOWN
GAS8-AS1	0.695053	6.38898	4.14088	4.04938e-05	0.000255004	1.598	UP
BX323046.1	-0.73019	5.57536	-4.14371	4.00128e-05	0.000252283	1.59297	DOWN
CNTN4-AS2	-0.708358	4.81533	-4.15538	3.80886e-05	0.00024126	1.58837	DOWN
LINC01271	0.676603	6.31437	4.13912	4.07949e-05	0.000256678	1.58767	UP
LINC01118	-0.694149	5.60746	-4.13655	4.12395e-05	0.000259367	1.56597	DOWN
AP001178.3	0.689068	6.40545	4.13244	4.1959e-05	0.000263563	1.56507	UP
AP001626.1	-0.72049	5.76889	-4.14087	4.04951e-05	0.000255004	1.55152	DOWN
LINC02430	-1.2506	5.07532	-4.13441	4.16125e-05	0.000261495	1.52906	DOWN
LINC01978	0.763882	8.15235	4.23516	2.71046e-05	0.000176197	1.52721	UP
AC034206.1	-0.635903	6.2897	-4.16451	3.66432e-05	0.000232593	1.52629	DOWN
AL133371.3	-0.852012	5.49383	-4.12705	4.2922e-05	0.000269275	1.52239	DOWN
AC243829.1	-0.602969	6.51377	-4.18665	3.33557e-05	0.00021325	1.52083	DOWN
LINC01357	0.911374	7.57293	4.15465	3.82064e-05	0.000241857	1.50994	UP
AC015722.2	-1.02029	5.15892	-4.11884	4.44286e-05	0.00027838	1.48975	DOWN
AP003032.1	0.738959	6.50127	4.10754	4.6585e-05	0.000290684	1.46635	UP
LINC01968	0.604656	5.87552	4.12112	4.40054e-05	0.000275843	1.44911	UP
AL031667.3	0.652952	6.78092	4.11013	4.60815e-05	0.000287896	1.44823	UP
AL118508.1	-0.77642	5.71194	-4.11498	4.51541e-05	0.000282691	1.44756	DOWN
AC018766.1	0.652908	6.74354	4.10577	4.69311e-05	0.000292495	1.4469	UP
AC129102.1	-1.17237	5.02201	-4.10807	4.64806e-05	0.000290153	1.4407	DOWN
AL161729.4	0.599235	7.21573	4.13633	4.12776e-05	0.000259499	1.43292	UP
SNTG2-AS1	-1.01664	5.2888	-4.09796	4.84901e-05	0.000301699	1.39897	DOWN
AP003059.2	-0.597516	6.08336	-4.1128	4.55682e-05	0.000284929	1.39143	DOWN
LINC01976	-1.10233	4.95863	-4.09367	4.93675e-05	0.000306147	1.38927	DOWN
AF001548.3	-0.803942	5.63616	-4.10212	4.76531e-05	0.000296735	1.3783	DOWN
AL109761.1	-0.777702	5.52038	-4.08363	5.14794e-05	0.000318329	1.35505	DOWN
AC124017.1	-0.980065	5.14634	-4.08219	5.17896e-05	0.000320115	1.34764	DOWN
AP001628.1	0.705143	6.87711	4.0849	5.12068e-05	0.000316773	1.34549	UP
AC132872.2	0.60686	7.10677	4.09737	4.86106e-05	0.000302199	1.33517	UP
SSTR5-AS1	-0.608009	7.34589	-4.23715	2.68741e-05	0.000175001	1.32196	DOWN
LINC02800	-0.648533	5.99201	-4.09206	4.96995e-05	0.000307953	1.32059	DOWN
LINC02227	-0.840672	5.41625	-4.07206	5.40208e-05	0.00033336	1.30999	DOWN
AC007405.1	0.63556	7.26001	4.09723	4.86385e-05	0.000302248	1.29379	UP
AL445437.1	-0.76588	5.48838	-4.06483	5.56683e-05	0.000342267	1.28747	DOWN
LINC02232	-0.87898	4.83072	-4.06739	5.50788e-05	0.000339057	1.27173	DOWN
WARS2-IT1	-0.834217	5.5269	-4.06303	5.60849e-05	0.000344407	1.26335	DOWN
AP000593.3	0.642959	6.20186	4.05594	5.77588e-05	0.000353966	1.25643	UP
AC004241.4	0.671701	6.39502	4.05305	5.84531e-05	0.000357785	1.25537	UP
AL133371.1	-0.838211	5.30032	-4.05682	5.75479e-05	0.000352817	1.25452	DOWN
DDC-AS1	0.705111	5.8994	4.06873	5.47726e-05	0.000337309	1.23585	UP
TSPEAR-AS2	0.765527	7.50419	4.09604	4.88811e-05	0.000303505	1.23252	UP
AC084375.1	0.729993	5.83247	4.07023	5.44333e-05	0.000335494	1.21024	UP
AC005225.2	-0.621689	5.86545	-4.05161	5.88041e-05	0.000359496	1.2005	DOWN
FO704657.1	-0.745409	5.38988	-4.04103	6.14348e-05	0.00037482	1.19668	DOWN
LINC02104	-0.630471	5.94782	-4.05509	5.79623e-05	0.000354925	1.19421	DOWN
LINC01447	-0.92564	5.25222	-4.03984	6.17368e-05	0.000376358	1.18459	DOWN
AC009336.2	-1.30154	5.0217	-4.04653	6.00521e-05	0.000366532	1.18019	DOWN
AC107464.1	0.629575	5.39612	4.11011	4.60849e-05	0.000287896	1.15594	UP
SPAG16-DT	-0.74784	5.23181	-4.03279	6.356e-05	0.000387159	1.15237	DOWN
AP005264.1	-0.790289	5.51599	-4.02468	6.57191e-05	0.000399022	1.12983	DOWN
LINC00184	0.595814	5.69112	4.05918	5.69868e-05	0.000349519	1.12536	UP
AC026461.2	-1.19784	4.88481	-4.02357	6.60198e-05	0.000400687	1.11293	DOWN
AC006557.6	-0.688704	6.24343	-4.05998	5.67989e-05	0.000348508	1.11083	DOWN
AC007663.2	-0.687958	5.78338	-4.02579	6.54198e-05	0.000397525	1.10127	DOWN
PGM5P3-AS1	-1.0868	5.10749	-4.01039	6.96958e-05	0.00042164	1.06459	DOWN
AC083964.2	-0.613146	5.93013	-4.0175	6.76913e-05	0.000410501	1.05486	DOWN
AC006369.1	-0.703409	5.63541	-4.0019	7.21669e-05	0.000435019	1.03793	DOWN
AL353804.2	0.65398	6.08893	4.00038	7.26187e-05	0.000437394	1.02589	UP
MGC27382	-0.638535	5.82781	-3.99897	7.30393e-05	0.000439752	1.00267	DOWN
AC074050.4	0.638198	6.24839	3.9862	7.69537e-05	0.000460745	0.991772	UP
PDZRN3-AS1	-0.997219	4.96529	-3.98343	7.78284e-05	0.000465244	0.96217	DOWN
AC091180.5	-0.673823	5.55407	-3.97809	7.95447e-05	0.000474375	0.95824	DOWN
LINC01581	-0.776791	5.51632	-3.97879	7.93182e-05	0.000473212	0.947328	DOWN
AL121829.2	0.753032	6.69747	3.97115	8.18253e-05	0.000487014	0.935644	UP
AP000943.3	0.61809	6.03088	3.96954	8.23632e-05	0.000489829	0.90215	UP
AC131097.3	-0.631948	5.86211	-3.97186	8.15869e-05	0.000485787	0.891365	DOWN
MIR1-1HG	-1.20993	5.08987	-3.96525	8.3813e-05	0.000497667	0.871768	DOWN
AL161629.1	-1.12229	4.93877	-3.95924	8.58853e-05	0.00050917	0.870021	DOWN
MIR34AHG	0.645766	6.27879	3.95405	8.77124e-05	0.000518779	0.869374	UP
AC067930.4	0.693955	7.43599	3.99633	7.38313e-05	0.000443635	0.860105	UP
LINC00683	-0.802077	5.50067	-3.95408	8.77017e-05	0.000518779	0.858031	DOWN
LINC02868	-0.81192	4.80309	-3.96055	8.54292e-05	0.000506864	0.85096	DOWN
DIAPH2-AS1	0.708316	6.85837	3.95695	8.66859e-05	0.000513311	0.849312	UP
AC023906.2	-0.912356	4.826	-3.95516	8.73188e-05	0.000516856	0.845126	DOWN
AC008667.1	0.589468	5.76341	3.97374	8.09667e-05	0.000482284	0.83339	UP
AL512283.1	-0.764439	5.4082	-3.94426	9.12632e-05	0.000537883	0.826916	DOWN
AL162414.1	-0.963359	5.19692	-3.94573	9.07227e-05	0.000535533	0.823991	DOWN
LINC02418	2.57025	8.15245	3.94454	9.11586e-05	0.000537686	0.810242	UP
AL442224.1	0.628638	5.1674	4.11672	4.48258e-05	0.000280752	0.800572	UP
AC136469.2	0.677088	5.859	3.95313	8.804e-05	0.000520308	0.782497	UP
AL356310.1	0.669778	6.0735	3.93704	9.39659e-05	0.000553163	0.775786	UP
AC244453.3	-0.832588	4.98111	-3.93531	9.46277e-05	0.000555975	0.768708	DOWN
AC023794.2	-0.873566	5.05236	-3.92916	9.7007e-05	0.000569289	0.752274	DOWN
AC005479.2	0.665023	6.39966	3.91236	0.000103798	0.000606314	0.718536	UP
AL355076.2	-0.595075	6.0324	-3.93374	9.52294e-05	0.000559292	0.71743	DOWN
AQP4-AS1	-1.07486	5.24015	-3.91844	0.000101291	0.000592586	0.701846	DOWN
AL645608.2	0.764658	6.37539	3.90262	0.000107938	0.000628548	0.674313	UP
AL049612.1	-0.619987	5.99536	-3.92068	0.00010038	0.000587486	0.671151	DOWN
AC098848.1	-0.787142	5.17715	-3.90139	0.000108471	0.000631407	0.652184	DOWN
AC125603.1	0.648875	5.65102	3.94427	9.12586e-05	0.000537883	0.651747	UP
PARP11-AS1	-0.682875	5.59134	-3.89514	0.000111222	0.000646178	0.644207	DOWN
MRPL23-AS1	0.801509	6.14143	3.9047	0.00010704	0.0006238	0.639498	UP
AC135050.4	0.595674	6.07206	3.89732	0.000110259	0.000641074	0.638869	UP
AL136307.1	0.752269	6.20927	3.89366	0.000111885	0.000649526	0.621574	UP
AL031663.3	-0.623389	5.98984	-3.90517	0.000106838	0.000622864	0.608763	DOWN
AC009063.3	-0.846184	4.90894	-3.89206	0.000112604	0.000653451	0.601308	DOWN
AC006213.5	-0.594483	6.00474	-3.89782	0.000110036	0.000640026	0.592142	DOWN
LINC01485	0.963165	6.86514	3.87669	0.000119739	0.000690604	0.577099	UP
LINC00222	-0.585221	5.98552	-3.88938	0.00011382	0.000659743	0.564325	DOWN
Z97353.2	-0.69831	5.30969	-3.87531	0.000120398	0.000694082	0.561008	DOWN
AL031008.1	-0.768041	5.41169	-3.87108	0.000122447	0.00070461	0.551575	DOWN
AC087311.1	-0.722726	4.8537	-3.8809	0.000117743	0.000681438	0.534821	DOWN
AC017007.5	-0.751534	4.78697	-3.87997	0.000118183	0.000682675	0.532112	DOWN
AC008551.1	0.705738	5.86487	3.89164	0.000112792	0.000654289	0.525472	UP
AC025287.2	0.626041	6.29998	3.85779	0.000129098	0.000739497	0.511449	UP
AL161729.2	0.7	5.96792	3.86187	0.000127019	0.000728693	0.461323	UP
AC010533.1	0.604679	5.81408	3.86871	0.000123609	0.000710751	0.458707	UP
AC084262.1	0.624395	5.75006	3.87999	0.00011817	0.000682675	0.453678	UP
AC012174.1	0.64404	5.05273	4.05048	5.90803e-05	0.000361039	0.450611	UP
APOA1-AS	-0.595366	5.83625	-3.84987	0.00013322	0.000760795	0.448232	DOWN
FOCAD-AS1	0.615058	6.45145	3.83778	0.000139756	0.000794811	0.441686	UP
AC134026.2	-0.602841	4.786	-3.86553	0.000125182	0.000719478	0.432959	DOWN
AL138899.1	-0.737115	5.41716	-3.83651	0.000140458	0.000798202	0.424847	DOWN
AC007349.2	-0.8389	4.88018	-3.83472	0.000141456	0.000802969	0.389247	DOWN
AC027808.2	0.649195	6.07455	3.83127	0.000143397	0.000812459	0.388359	UP
CHL1-AS1	-0.769627	4.89401	-3.83478	0.000141421	0.000802969	0.375025	DOWN
LNCARSR	-0.979705	4.98513	-3.82592	0.000146459	0.000826703	0.372825	DOWN
AP006333.2	-0.69981	5.50283	-3.81602	0.000152288	0.000855733	0.350557	DOWN
AL451069.2	-0.626575	5.88609	-3.8285	0.000144974	0.000819544	0.349772	DOWN
AC023794.5	-0.716114	5.60425	-3.81913	0.000150437	0.000846622	0.348053	DOWN
AP005264.6	-1.00102	5.05516	-3.81576	0.000152445	0.000856007	0.337156	DOWN
AC004835.1	0.603072	5.23242	3.95347	8.7921e-05	0.000519809	0.328899	UP
AC104248.1	-0.615896	6.01927	-3.823	0.000148159	0.000835049	0.301364	DOWN
AC211433.1	0.640099	6.89308	3.81261	0.000154347	0.000865077	0.296247	UP
MIR137HG	-1.08442	4.96156	-3.79935	0.000162601	0.000907966	0.275356	DOWN
AL358075.2	0.596846	5.86195	3.81502	0.000152886	0.000858163	0.272027	UP
LINC00189	-0.611494	5.94275	-3.80769	0.00015736	0.000880327	0.263736	DOWN
AP003973.2	-0.948465	5.1345	-3.79334	0.000166476	0.000928573	0.256798	DOWN
GPRACR	-0.849126	5.51316	-3.7984	0.000163208	0.000910865	0.253409	DOWN
AC016705.1	0.653095	5.22099	3.93621	9.42829e-05	0.000554596	0.253371	UP
AC015961.1	-0.759427	5.30928	-3.78911	0.000169255	0.000942681	0.247213	DOWN
AC097372.2	0.624505	6.28725	3.78324	0.000173187	0.000963511	0.2398	UP
LINC01695	-0.839096	5.40819	-3.78512	0.000171919	0.000956811	0.228546	DOWN
AC015819.2	-0.674651	5.53016	-3.77638	0.00017789	0.000986402	0.207946	DOWN
LINC02640	-0.678274	5.63901	-3.78035	0.000175154	0.000973022	0.205042	DOWN
AC104794.5	-0.790136	5.31578	-3.77299	0.000180258	0.000998068	0.189086	DOWN
AC092143.3	0.635228	6.6059	3.7669	0.000184588	0.0010198	0.178646	UP
OVCH1-AS1	-0.658929	5.73046	-3.7716	0.000181239	0.00100276	0.16573	DOWN
AP003068.4	0.629371	6.63674	3.7628	0.000187561	0.00103319	0.159298	UP
AL121929.1	-1.21342	5.17073	-3.78102	0.000174698	0.000970842	0.157384	DOWN
AC011676.3	-0.598705	5.96207	-3.77609	0.000178094	0.000987173	0.14806	DOWN
CTB-178M22.2	-0.644393	5.72836	-3.76499	0.000185968	0.00102592	0.141957	DOWN
AC004948.1	-0.624445	5.64155	-3.75835	0.000190836	0.0010497	0.141131	DOWN
LINC01833	1.10371	6.97824	3.75742	0.000191523	0.00105272	0.137816	UP
LINC01799	-1.05567	5.01843	-3.75707	0.00019178	0.00105374	0.122093	DOWN
AC025419.1	-0.658538	5.61197	-3.75296	0.00019487	0.00106955	0.119551	DOWN
LINC01322	-0.802022	5.42895	-3.74862	0.000198181	0.00108693	0.104053	DOWN
AC011472.5	0.604657	6.5811	3.74038	0.000204607	0.00111852	0.0799491	UP
LINC00836	-1.03372	4.8492	-3.74465	0.000201256	0.00110139	0.0758106	DOWN
AC015883.1	0.739052	6.14991	3.74588	0.000200295	0.00109693	0.0732831	UP
AC254562.2	0.606825	6.13857	3.74049	0.000204522	0.00111846	0.0708239	UP
AC067747.1	-0.758864	5.4438	-3.73939	0.000205396	0.00112242	0.0682068	DOWN
LINC02332	0.601771	5.81925	3.75886	0.000190455	0.00104799	0.0636165	UP
AC004448.2	-0.883977	5.23762	-3.73136	0.000211879	0.00115576	0.0347231	DOWN
AC105935.2	0.595471	5.86591	3.74603	0.000200179	0.0010967	0.0324082	UP
Z69666.1	0.587298	6.26981	3.72008	0.000221298	0.00120322	0.012484	UP
AC243772.2	0.646335	6.22801	3.7207	0.000220772	0.0012008	0.00647913	UP
CLLU1-AS1	0.78219	6.40958	3.71953	0.000221767	0.00120534	0.00428223	UP
AL008628.1	-0.896045	5.37307	-3.72452	0.000217546	0.00118582	0.00199315	DOWN
AC121757.1	0.664926	6.31616	3.71416	0.000226402	0.00122655	-0.0108776	UP
AC007998.4	0.646133	6.3777	3.71295	0.000227466	0.00123177	-0.0118367	UP
AC005014.3	-0.672152	5.52416	-3.71287	0.000227528	0.00123177	-0.0202504	DOWN
AC093330.2	-0.602303	5.7599	-3.71816	0.000222942	0.00121129	-0.0215023	DOWN
DSCAM-AS1	0.713904	5.00783	3.96632	8.345e-05	0.000495902	-0.0312635	UP
AC023906.4	-0.69013	5.42542	-3.70765	0.000232142	0.0012545	-0.0412506	DOWN
AC021678.2	-1.10664	5.06826	-3.70551	0.00023406	0.0012635	-0.0686986	DOWN
AC137894.1	0.682892	6.1755	3.68942	0.000248958	0.00133296	-0.113381	UP
AC011477.3	-0.609229	5.73013	-3.68963	0.000248754	0.00133234	-0.114451	DOWN
AC087222.1	0.596905	6.84494	3.69721	0.000241641	0.00129747	-0.117383	UP
LINC01749	0.637416	5.80198	3.71265	0.000227722	0.00123224	-0.121274	UP
AF106564.1	-1.07454	5.14368	-3.69005	0.000248357	0.00133069	-0.124571	DOWN
LINC01273	0.681619	7.39094	3.7241	0.000217901	0.00118689	-0.134964	UP
AC237221.1	-0.703648	5.88418	-3.70151	0.000237682	0.0012794	-0.135415	DOWN
AL606537.1	0.605642	5.85896	3.70071	0.000238416	0.00128243	-0.139404	UP
AC012558.1	-0.972462	5.03277	-3.68054	0.000257558	0.00137705	-0.151602	DOWN
AC010175.1	-0.801726	5.1977	-3.67929	0.000258785	0.00138116	-0.153151	DOWN
AL035071.2	0.613482	6.41497	3.67245	0.000265627	0.00141318	-0.154306	UP
AL807757.2	0.621984	6.04989	3.68148	0.000256634	0.00137259	-0.154634	UP
SNAP25-AS1	-0.844186	5.16735	-3.67682	0.000261243	0.0013928	-0.161963	DOWN
AC004832.5	0.586403	6.37531	3.66995	0.000268172	0.00142471	-0.162584	UP
AL121790.1	-0.837988	5.25167	-3.66685	0.000271358	0.00143809	-0.19323	DOWN
AC011773.4	0.606883	6.22247	3.65677	0.000281963	0.0014875	-0.216581	UP
AC010809.3	-0.634032	5.50671	-3.65713	0.000281576	0.00148598	-0.216635	DOWN
AC092115.3	0.68309	6.66856	3.65303	0.000285997	0.0015051	-0.23019	UP
MYRF-AS1	0.756975	6.66181	3.64811	0.000291382	0.00153237	-0.245756	UP
AC008763.1	0.627119	7.12473	3.67034	0.00026778	0.00142313	-0.254095	UP
CISTR	-0.618156	4.80156	-3.66909	0.000269052	0.00142715	-0.270452	DOWN
AC244035.1	-0.800883	4.82514	-3.65327	0.000285738	0.00150426	-0.271906	DOWN
ADAMTS19-AS1	-0.804852	5.56136	-3.65335	0.000285654	0.00150426	-0.280029	DOWN
AC023158.1	-0.917787	4.89774	-3.63398	0.000307398	0.00161098	-0.32334	DOWN
AC013460.1	-0.743124	5.33634	-3.62877	0.000313505	0.00163957	-0.323537	DOWN
AL138889.1	-0.710565	5.63241	-3.63492	0.000306303	0.0016058	-0.325906	DOWN
SLC12A5-AS1	0.729828	6.9681	3.63211	0.000309571	0.00162068	-0.326654	UP
LINC02315	-0.908844	5.33983	-3.62754	0.000314965	0.00164586	-0.330317	DOWN
LINC01748	0.962595	7.82009	3.69485	0.000243832	0.00130877	-0.339478	UP
WT1-AS	0.680155	5.83772	3.65122	0.000287968	0.00151495	-0.343327	UP
LINC01629	-0.792341	5.19714	-3.62569	0.000317173	0.00165474	-0.343443	DOWN
AC092112.1	0.690857	6.09416	3.62806	0.00031435	0.00164342	-0.349619	UP
AC083806.2	0.587116	6.41439	3.61629	0.000328602	0.00170669	-0.351341	UP
LINC02557	-0.819024	4.86162	-3.62665	0.000316024	0.00164988	-0.363199	DOWN
ACSL3-AS1	0.592354	6.08145	3.61094	0.000335284	0.00173841	-0.391972	UP
AC099684.2	0.586329	5.54073	3.67298	0.000265095	0.00141135	-0.408324	UP
AC104667.1	-0.793276	5.24868	-3.59952	0.000349972	0.00181145	-0.429905	DOWN
LINC00334	-0.839897	5.22695	-3.5993	0.000350263	0.00181233	-0.430467	DOWN
AP006216.1	-0.702177	5.46234	-3.59575	0.000354952	0.00183534	-0.43685	DOWN
SCN1A-AS1	-0.858262	5.3724	-3.58654	0.000367393	0.00189388	-0.473872	DOWN
AC016583.1	-0.756999	5.34769	-3.58428	0.000370514	0.00190731	-0.478291	DOWN
AF131215.4	-0.665738	5.84197	-3.59364	0.000357774	0.00184793	-0.484737	DOWN
PURPL	0.972926	6.58502	3.58017	0.000376245	0.00193417	-0.492838	UP
AC015660.2	0.614784	5.95734	3.59049	0.000362008	0.00186798	-0.493599	UP
AC009228.1	-0.649447	5.20351	-3.58654	0.000367405	0.00189388	-0.494718	DOWN
AL591926.2	-0.881691	5.12876	-3.57997	0.00037652	0.00193492	-0.500831	DOWN
LINC00885	0.609109	5.85661	3.58486	0.000369719	0.00190516	-0.547787	UP
AC020907.1	0.718656	6.1874	3.55341	0.000415638	0.00211008	-0.595458	UP
LINC01362	-0.797149	5.04502	-3.55442	0.000414078	0.0021033	-0.601669	DOWN
AC233976.1	-1.0498	5.05749	-3.54882	0.000422774	0.00214198	-0.611833	DOWN
AC018553.1	0.748242	6.18037	3.54976	0.000421305	0.00213633	-0.61244	UP
AC134312.5	0.740616	7.20172	3.56458	0.000398744	0.00203625	-0.623395	UP
AL031665.1	0.602589	5.80735	3.56494	0.000398217	0.00203464	-0.629748	UP
LINC01358	-0.76395	5.40841	-3.53977	0.000437169	0.0022075	-0.63265	DOWN
AC004930.1	-0.59952	4.77501	-3.56705	0.000395093	0.00202073	-0.63433	DOWN
FARP1-AS1	0.591538	6.12495	3.53523	0.000444563	0.00224183	-0.649284	UP
AC100823.1	0.642	5.79625	3.56454	0.000398802	0.00203625	-0.656456	UP
AC131009.4	0.596762	6.8371	3.54231	0.000433076	0.00218903	-0.658097	UP
AC007993.2	-1.13374	4.98102	-3.5299	0.000453404	0.0022826	-0.681016	DOWN
AC022730.4	-0.838857	5.50371	-3.53555	0.000444036	0.00223993	-0.691583	DOWN
AC130456.1	-0.621328	5.79424	-3.52727	0.000457816	0.00230097	-0.693986	DOWN
TENM3-AS1	0.751963	6.59864	3.51374	0.000481199	0.00241047	-0.70676	UP
AP001056.1	-0.7462	5.32258	-3.51456	0.000479738	0.00240395	-0.717246	DOWN
AC099568.1	-0.666346	5.25532	-3.51822	0.000473329	0.00237341	-0.717453	DOWN
LINC02355	-0.835933	4.9834	-3.51938	0.000471308	0.00236406	-0.720907	DOWN
CPEB1-AS1	-0.892809	5.23063	-3.51356	0.000481508	0.00241122	-0.726881	DOWN
AP001471.1	-0.711412	5.38208	-3.50676	0.000493678	0.0024648	-0.741418	DOWN
AC128709.3	-0.792193	5.22767	-3.50828	0.000490933	0.00245434	-0.742944	DOWN
AL669970.3	-1.05756	5.08131	-3.51036	0.000487198	0.00243728	-0.745816	DOWN
AC087623.3	-0.73829	5.25197	-3.50391	0.000498875	0.00248663	-0.758463	DOWN
KCNMB2-AS1	1.02485	7.12509	3.5071	0.000493069	0.00246257	-0.758549	UP
LINC01982	-1.00651	5.03013	-3.50426	0.000498234	0.00248508	-0.761363	DOWN
SLC24A3-AS1	-0.689874	5.23965	-3.49789	0.000509986	0.00253531	-0.787671	DOWN
AC074183.2	0.677745	6.54571	3.48491	0.000534766	0.00264716	-0.802987	UP
AL353596.1	-0.629289	5.62363	-3.48764	0.000529468	0.0026242	-0.812564	DOWN
AC009229.3	-0.653335	4.83296	-3.50101	0.000504199	0.00250902	-0.831821	DOWN
MEIS1-AS2	-0.727761	5.22073	-3.47819	0.000548031	0.00270395	-0.850118	DOWN
AP000695.1	0.614098	7.02942	3.48474	0.000535099	0.00264794	-0.881638	UP
AC009093.4	-0.616897	5.70085	-3.46825	0.000568218	0.00279807	-0.88286	DOWN
AC107223.1	-0.703314	5.40027	-3.46441	0.000576214	0.00283466	-0.882876	DOWN
AC083973.1	-0.696917	5.38032	-3.46372	0.000577645	0.00284078	-0.886304	DOWN
AC022960.1	-0.66043	5.32818	-3.45467	0.000596938	0.00292612	-0.922296	DOWN
AC092535.4	-0.8716	5.20931	-3.4485	0.000610408	0.00298342	-0.94385	DOWN
IL21-AS1	-0.639471	5.654	-3.44326	0.000622093	0.00303366	-0.966311	DOWN
AC024941.1	-0.932983	5.21074	-3.44025	0.000628885	0.00306381	-0.976536	DOWN
AC092802.3	-0.704568	5.51878	-3.43674	0.000636904	0.00309863	-0.988274	DOWN
AC021549.1	-0.604709	5.89622	-3.44603	0.000615897	0.00300636	-0.989859	DOWN
AC078845.1	-0.897314	5.27911	-3.43559	0.000639555	0.00310776	-0.995979	DOWN
AC243967.2	0.668537	6.77251	3.43216	0.000647503	0.00314335	-1.0031	UP
LINC02512	-0.677672	5.78754	-3.43567	0.000639362	0.00310776	-1.01824	DOWN
AL161645.1	-0.649671	5.41491	-3.42366	0.000667627	0.00322651	-1.01898	DOWN
AC079584.2	-0.787066	5.0542	-3.42862	0.000655822	0.00317658	-1.02442	DOWN
PRKAR1B-AS2	-0.585915	5.8299	-3.42407	0.000666644	0.00322279	-1.04436	DOWN
AC007403.1	-0.673359	4.85916	-3.43667	0.000637058	0.00309863	-1.05217	DOWN
LINC02827	0.624289	6.44284	3.40692	0.000708958	0.00340444	-1.0606	UP
NGF-AS1	-0.961197	5.08391	-3.41416	0.000690801	0.0033236	-1.06131	DOWN
LINC02206	-0.855857	4.94252	-3.4133	0.000692934	0.00333174	-1.07616	DOWN
AC243562.3	-0.620905	5.28315	-3.41213	0.000695854	0.00334471	-1.079	DOWN
AL033527.2	0.585898	7.44485	3.45585	0.000594382	0.00291643	-1.09861	UP
C5orf67	-0.842031	5.07072	-3.39831	0.000731151	0.00349655	-1.11705	DOWN
AC087203.3	-0.65474	5.43588	-3.38193	0.000775138	0.0036882	-1.15449	DOWN
AC126177.3	-0.900568	4.97856	-3.38674	0.000761973	0.00363014	-1.15707	DOWN
LINC02321	0.657711	6.55692	3.36791	0.000814713	0.00386431	-1.19068	UP
AF131216.3	-0.773718	4.85571	-3.38258	0.000773345	0.00368083	-1.19374	DOWN
LRRC3-DT	-0.600654	5.56703	-3.36348	0.000827625	0.00391694	-1.21204	DOWN
AC002044.2	0.607797	6.19651	3.36212	0.000831615	0.00393459	-1.21712	UP
LINC00595	-0.586906	5.71507	-3.35512	0.000852488	0.00401697	-1.25492	DOWN
AC104695.3	0.631362	6.72344	3.35575	0.000850593	0.00400929	-1.25777	UP
AC026369.3	-0.597706	5.92747	-3.36571	0.000821116	0.0038898	-1.26004	DOWN
AC097641.1	-0.921195	4.9522	-3.35045	0.00086665	0.00407479	-1.27493	DOWN
CERS3-AS1	-0.822613	4.87481	-3.35367	0.000856857	0.00403504	-1.27999	DOWN
AC106895.2	-0.825047	4.93028	-3.35055	0.000866363	0.00407471	-1.28696	DOWN
LINC01412	-1.09609	4.97436	-3.33968	0.000900205	0.00422169	-1.30929	DOWN
AL591501.1	-0.926553	5.13689	-3.33551	0.000913547	0.00427398	-1.31638	DOWN
FHAD1-AS1	-0.874908	5.05444	-3.33353	0.000919915	0.00429978	-1.32679	DOWN
AC011383.1	-0.791495	5.0948	-3.33261	0.000922887	0.004311	-1.3326	DOWN
DKFZP434A062	-0.813859	5.36654	-3.33301	0.000921618	0.0043064	-1.33386	DOWN
AL109947.1	-0.65428	5.36909	-3.32361	0.000952557	0.00443039	-1.34617	DOWN
AL356515.1	-0.720091	4.92157	-3.33876	0.000903137	0.00423184	-1.34631	DOWN
AC002066.1	-0.71623	5.34624	-3.32363	0.00095246	0.00443039	-1.34691	DOWN
DBET	0.722327	6.24803	3.32624	0.000943783	0.00439229	-1.35102	UP
AL137786.1	-0.70558	5.44568	-3.3206	0.000962637	0.004469	-1.35781	DOWN
LINC02076	-0.609355	5.5779	-3.31821	0.000970747	0.00450112	-1.35795	DOWN
AC083809.1	0.651755	7.26938	3.35283	0.000859414	0.00404581	-1.37859	UP
LINC02705	-0.711142	5.01705	-3.32166	0.000959095	0.00445508	-1.3898	DOWN
AL355073.1	-0.651383	5.18229	-3.31858	0.000969492	0.00449668	-1.39051	DOWN
LINC02360	-0.610907	4.84321	-3.32854	0.000936205	0.00435971	-1.41297	DOWN
LINC00707	-0.62286	5.61038	-3.29828	0.00104078	0.00479343	-1.43132	DOWN
LINC01891	-0.729326	4.99492	-3.30689	0.00100998	0.00467009	-1.43763	DOWN
LINC00552	0.597692	5.96893	3.3024	0.00102594	0.00473376	-1.44563	UP
SIDT1-AS1	-0.596751	5.58444	-3.28848	0.0010769	0.0049372	-1.45082	DOWN
AC104078.1	-0.676623	5.46177	-3.28945	0.00107329	0.00492212	-1.45442	DOWN
AC009227.1	-0.917095	5.11723	-3.29249	0.00106197	0.0048772	-1.45483	DOWN
LINC02287	-0.9781	5.10947	-3.28825	0.00107778	0.00493971	-1.47034	DOWN
AC026741.1	-0.608466	5.18778	-3.29505	0.00105256	0.00484323	-1.47197	DOWN
AC126564.1	-0.607058	5.95525	-3.29867	0.00103936	0.00478967	-1.48453	DOWN
AL096828.3	0.592306	7.09959	3.30071	0.00103198	0.00475871	-1.49881	UP
AC093893.1	-0.819676	4.87359	-3.28518	0.00108934	0.00498815	-1.49924	DOWN
AC005821.1	-0.628491	5.59955	-3.27406	0.00113219	0.00516711	-1.50523	DOWN
FSIP2-AS2	0.67406	6.73812	3.27373	0.00113347	0.00516985	-1.5116	UP
LINC01022	-0.941283	5.08976	-3.26649	0.00116227	0.00529159	-1.53825	DOWN
AL121899.1	0.71012	7.33681	3.29726	0.0010445	0.00480761	-1.54254	UP
LINC01894	-0.900601	5.03888	-3.26509	0.00116791	0.00531405	-1.54488	DOWN
AC006305.1	-0.601529	5.58535	-3.25463	0.00121085	0.00549948	-1.56492	DOWN
AL122058.1	0.619463	6.08931	3.25036	0.00122878	0.00557086	-1.59294	UP
AC034199.1	0.610245	6.42012	3.23912	0.00127724	0.00576631	-1.59955	UP
LINC01918	-0.764872	5.3056	-3.24407	0.00125568	0.00567745	-1.60182	DOWN
AP000812.1	-0.808489	5.2067	-3.24337	0.00125873	0.00568955	-1.60767	DOWN
AC129492.4	-0.707888	5.29208	-3.23464	0.00129701	0.00584858	-1.63189	DOWN
CNTN4-AS1	-0.705696	4.85372	-3.2474	0.00124137	0.00561948	-1.64391	DOWN
MIR3681HG	-0.600991	5.65161	-3.23068	0.00131476	0.00591975	-1.6497	DOWN
LINC02106	-0.922171	4.93429	-3.22809	0.00132647	0.00596713	-1.6649	DOWN
AJ011931.1	-0.704668	5.46472	-3.22097	0.00135919	0.00609795	-1.67318	DOWN
LINC02354	-0.649692	5.49237	-3.22002	0.00136363	0.00611608	-1.67852	DOWN
AP002409.1	-0.821854	4.85637	-3.22216	0.00135366	0.00607498	-1.6967	DOWN
AC078925.4	-0.606294	5.95272	-3.2234	0.00134796	0.0060548	-1.72444	DOWN
AC092376.1	-0.715572	4.84894	-3.21827	0.00137178	0.00614715	-1.73117	DOWN
ITPKB-IT1	-0.791233	5.24656	-3.19497	0.00148513	0.00661187	-1.75719	DOWN
AL122017.1	-0.762545	5.09398	-3.1971	0.0014744	0.00656991	-1.76289	DOWN
AC063944.2	-0.85076	4.99819	-3.19346	0.00149276	0.00663802	-1.77553	DOWN
AL079343.1	-0.735998	4.96963	-3.19458	0.00148706	0.00661656	-1.7929	DOWN
LINC00404	-0.884617	5.23038	-3.17789	0.00157361	0.00696265	-1.81188	DOWN
AC243960.10	-0.675834	5.12984	-3.17659	0.00158053	0.00699069	-1.83619	DOWN
AP005242.4	-0.694335	5.57104	-3.16706	0.00163222	0.00719034	-1.85288	DOWN
AC092535.2	-0.612408	5.64187	-3.15091	0.00172335	0.00752804	-1.89868	DOWN
KC6	-0.700901	5.71182	-3.1571	0.00168784	0.00739436	-1.90285	DOWN
AC078925.3	-0.748135	4.97298	-3.1555	0.00169695	0.00742993	-1.9097	DOWN
AC015909.2	-0.729451	5.19686	-3.14514	0.00175705	0.00766194	-1.91531	DOWN
TRIM36-IT1	-0.739617	5.0656	-3.14515	0.00175698	0.00766194	-1.93014	DOWN
LINC02390	-0.701257	5.11384	-3.1414	0.00177921	0.00775189	-1.94146	DOWN
AL451069.1	-0.695427	5.1679	-3.13569	0.00181352	0.00787747	-1.9522	DOWN
FLJ16779	0.669999	7.26115	3.16588	0.00163868	0.00721459	-1.95712	UP
LINC02055	-0.935677	5.15689	-3.12693	0.00186737	0.00810089	-1.97092	DOWN
MIR122HG	-0.899615	4.94827	-3.11827	0.00192207	0.00832621	-2.00394	DOWN
HCG21	-0.777995	5.04004	-3.11405	0.00194922	0.0084293	-2.02201	DOWN
LINC01356	0.651492	7.82606	3.21569	0.00138393	0.00619607	-2.02391	UP
AC006116.4	-0.587174	5.01477	-3.12099	0.00190471	0.00825382	-2.04721	DOWN
KCNH1-IT1	-0.757963	4.9506	-3.10713	0.00199454	0.00858722	-2.05455	DOWN
LINC01563	-0.771591	5.06494	-3.096	0.00206948	0.00888568	-2.07466	DOWN
TSBP1-AS1	-0.816423	5.1129	-3.09062	0.00210662	0.0090246	-2.08172	DOWN
LINC01788	-0.745054	4.9181	-3.09589	0.00207024	0.00888642	-2.09654	DOWN
AC087516.2	-0.914608	4.97387	-3.08265	0.00216281	0.00924169	-2.10796	DOWN
AC116345.1	0.850857	6.89649	3.07802	0.00219607	0.00935471	-2.11286	UP
AC021074.3	-0.91412	5.08704	-3.07926	0.0021871	0.00932437	-2.11383	DOWN
AC090206.1	-0.59236	4.82901	-3.10204	0.00202849	0.00871713	-2.12421	DOWN
AC092162.2	-0.587509	5.46859	-3.05431	0.00237387	0.0100328	-2.17319	DOWN
LINC02599	-0.848865	5.15803	-3.0575	0.00234922	0.00993973	-2.17688	DOWN
AC124067.2	0.63177	8.20853	3.22811	0.0013264	0.00596713	-2.19641	UP
AL731537.1	-0.661578	5.22516	-3.05221	0.00239019	0.0100904	-2.19809	DOWN
AC091544.5	-0.598367	5.43434	-3.03959	0.0024908	0.0104625	-2.21869	DOWN
AC079793.1	-0.675596	5.26138	-3.04356	0.00245873	0.0103595	-2.21935	DOWN
AC092111.2	-0.703399	5.20661	-3.0361	0.00251927	0.0105673	-2.24511	DOWN
AC104260.1	-0.587781	5.03643	-3.05295	0.00238448	0.0100691	-2.25032	DOWN
AC025280.1	-0.797234	5.13961	-3.03024	0.0025678	0.010747	-2.25943	DOWN
AC009878.1	-0.669395	5.17018	-3.03372	0.00253889	0.0106408	-2.26219	DOWN
AC109597.2	-0.616872	5.4248	-3.02347	0.00262488	0.0109555	-2.26635	DOWN
LINC00670	-0.773202	5.22738	-3.02152	0.00264156	0.011016	-2.28059	DOWN
AL157770.1	-0.638435	5.06034	-3.03038	0.00256659	0.0107449	-2.29328	DOWN
AC074131.1	-0.841029	4.92454	-3.02027	0.00265224	0.0110544	-2.30192	DOWN
AC005392.3	-0.591928	4.82459	-3.04094	0.00247982	0.0104321	-2.30958	DOWN
AL157396.1	-0.958634	4.93941	-3.01096	0.00273346	0.0113395	-2.31913	DOWN
LINC01539	-0.706337	5.18779	-3.00853	0.00275507	0.0114168	-2.32603	DOWN
AP003117.1	-0.780336	5.01248	-3.00915	0.00274956	0.0113971	-2.33584	DOWN
LINC01807	0.752022	6.34285	2.99958	0.0028358	0.011732	-2.33609	UP
AC016831.4	0.587894	7.02325	3.02937	0.00257505	0.0107683	-2.34092	UP
LINC01561	0.627338	6.67156	2.98658	0.00295704	0.0121602	-2.37593	UP
AC010261.2	-0.608758	5.05094	-2.9967	0.00286225	0.0118123	-2.40075	DOWN
LINC01991	-0.965098	4.97094	-2.97369	0.00308187	0.0126083	-2.42646	DOWN
AC245123.1	-0.762796	4.94374	-2.97757	0.00304379	0.0124769	-2.43677	DOWN
BX255923.1	-0.833175	5.06323	-2.9589	0.00323105	0.0131331	-2.4696	DOWN
AC124254.2	-0.797476	5.24577	-2.95595	0.00326155	0.0132286	-2.47101	DOWN
LINC01139	-0.684786	5.58266	-2.95909	0.00322904	0.0131285	-2.47289	DOWN
AC093390.1	-0.72357	5.04715	-2.95969	0.0032229	0.0131106	-2.48554	DOWN
AC023158.2	-0.758128	4.86769	-2.96102	0.0032092	0.0130583	-2.49049	DOWN
AL391005.1	-0.781004	5.15095	-2.94195	0.00341001	0.0137604	-2.51533	DOWN
PWAR1	-0.586341	5.19357	-2.93287	0.00350962	0.014102	-2.56719	DOWN
AL603840.1	-0.84377	5.06188	-2.92334	0.00361706	0.0144697	-2.57119	DOWN
AC091925.1	-0.633868	4.96541	-2.92994	0.00354231	0.0142145	-2.60085	DOWN
LINC02412	-0.678935	5.22408	-2.90706	0.00380744	0.0151534	-2.61548	DOWN
AF186192.3	-0.593597	5.29049	-2.90644	0.00381484	0.0151789	-2.6172	DOWN
AC079779.1	-0.75206	4.83381	-2.90848	0.00379048	0.0150899	-2.64251	DOWN
LINC02371	-0.643986	5.09555	-2.90388	0.00384567	0.0152975	-2.65022	DOWN
AC090753.1	-0.807648	5.05742	-2.88383	0.00409487	0.0161652	-2.68519	DOWN
CACNA1G-AS1	-0.610233	5.45385	-2.86622	0.00432588	0.0169882	-2.71735	DOWN
LINC01489	-0.761057	5.13162	-2.86571	0.00433279	0.017011	-2.73331	DOWN
AC074237.1	-0.691965	4.83028	-2.87873	0.0041606	0.0164161	-2.74734	DOWN
AL139819.1	-0.726411	5.12291	-2.86181	0.00438556	0.0171958	-2.74819	DOWN
AC133065.1	-0.631502	5.1364	-2.85171	0.00452501	0.0176965	-2.79121	DOWN
AP003396.3	-1.00029	5.02428	-2.84421	0.00463116	0.0180836	-2.79328	DOWN
AC004231.1	0.631587	6.54364	2.83056	0.00483028	0.0187737	-2.80449	UP
AC132154.1	-0.829692	4.96428	-2.82888	0.0048553	0.0188563	-2.84234	DOWN
CXXC4-AS1	-0.658454	5.05329	-2.82557	0.00490497	0.0190198	-2.8703	DOWN
AC005090.1	-0.754682	5.0587	-2.818	0.00502026	0.019417	-2.87279	DOWN
AL031275.1	0.596935	6.49187	2.80115	0.00528577	0.0203189	-2.88445	UP
AC011297.1	-0.711318	5.60267	-2.81175	0.0051172	0.0197312	-2.89341	DOWN
PDE11A-AS1	-0.605111	5.52593	-2.80187	0.00527414	0.0202794	-2.89344	DOWN
AC092068.2	-0.646651	5.11145	-2.79842	0.00532992	0.020473	-2.93759	DOWN
ELFN1-AS1	0.898209	8.50172	2.983	0.00299125	0.0122908	-2.94629	UP
AL157392.2	-0.645249	5.11429	-2.79433	0.00539678	0.0206929	-2.94789	DOWN
LINC00939	0.591962	6.13673	2.77984	0.00563962	0.0215147	-2.95621	UP
LINC00377	-0.706528	5.04134	-2.78691	0.00552001	0.0210904	-2.96724	DOWN
AC073862.5	-0.663501	5.24962	-2.77631	0.00570038	0.0216971	-2.97456	DOWN
PCAT14	0.701403	6.59481	2.76712	0.00586109	0.0222191	-2.97814	UP
HOTAIR	0.663326	6.25211	2.7581	0.00602278	0.0227338	-3.01295	UP
AC116337.3	-0.757107	5.05838	-2.76202	0.00595199	0.0225072	-3.0222	DOWN
LINC01586	-0.599575	4.94445	-2.78144	0.00561241	0.0214271	-3.0227	DOWN
DLGAP1-AS5	0.593894	5.88976	2.76986	0.00581273	0.0220635	-3.04507	UP
AL022313.4	-0.652137	4.86374	-2.76379	0.00592022	0.0224211	-3.07144	DOWN
AP000785.1	0.590842	6.31298	2.72556	0.00664024	0.024597	-3.08773	UP
LINC00824	-0.632481	5.1015	-2.73921	0.00637458	0.023973	-3.10312	DOWN
PRKG2-AS1	-0.722303	4.9186	-2.72398	0.00667154	0.024597	-3.14937	DOWN
TRPM2-AS	0.650442	8.21745	2.91862	0.0036713	0.0146619	-3.15936	UP
AL450311.1	-0.679207	5.33935	-2.70106	0.00714202	0.024597	-3.16974	DOWN
AC078925.2	-0.687024	4.97186	-2.71519	0.00684852	0.024597	-3.17605	DOWN
LINC02284	-0.639064	4.97492	-2.70463	0.007067	0.024597	-3.21521	DOWN
AL132822.1	-0.62576	5.02143	-2.69595	0.00725104	0.024597	-3.2355	DOWN
LINC02817	-0.693292	5.21852	-2.66923	0.00784518	0.025174	-3.25777	DOWN
AC015656.1	-0.704609	5.02392	-2.67721	0.00766335	0.024664	-3.26428	DOWN
AC108865.2	0.616707	6.0853	2.65231	0.00824358	0.0263348	-3.30592	UP
AC005498.1	-0.621549	4.90957	-2.66531	0.00793592	0.0254489	-3.32797	DOWN
LINC01555	0.615643	7.53445	2.72037	0.00674386	0.024597	-3.35745	UP
AC140847.2	-0.803671	5.00495	-2.61636	0.00915101	0.0289092	-3.40281	DOWN
AC016168.2	-0.755394	5.11837	-2.61117	0.00928922	0.0292845	-3.41207	DOWN
AC025048.1	-0.629549	5.2704	-2.60817	0.00936995	0.0294774	-3.4125	DOWN
[truncated: 60 more rows]
