# Supplementary material for: Identification of m6A‐related lncRNAs as prognostic signature within colon tumor immune microenvironment
Source: Cancer Rep (Hoboken). 2023 May 13;6(6):e1828. doi: 10.1002/cnr2.1828 (PMC10242659; doi:10.1002/cnr2.1828)
Supplement: Supplementary file 2 — TABLE S2. Detailed information of the correlation between DELs and m6A‐related genes. [file CNR2-6-e1828-s003.xls]

## Sheet: m6a_cor
Table S2. Detailed information of the correlation between DELs and m6A-related genes.
lncRNAs	m6a-related genes	Cor	P-value
AC016027.1	FTO	0.515	6.4e-36
HAND2-AS1	FTO	0.526	1.35e-37		`
AC105749.1	FTO	0.517	3.21e-36
EDIL3-DT	FTO	0.531	2.3e-38
LINC01354	FTO	0.52	9.95e-37
ADAMTS9-AS2	FTO	0.574	4.45e-46
AL357054.4	FTO	0.606	2.42e-52
AF165147.1	FTO	0.512	1.71e-35
TARID	FTO	0.501	8.34e-34
AP001107.5	FTO	0.596	2.43e-50
AL138995.1	FTO	0.539	8.86e-40
ADAMTS9-AS1	FTO	0.582	1.31e-47
AC095031.1	FTO	0.55	9.78e-42
AC036108.3	FTO	0.646	1.25e-61
AC103740.1	FTO	0.566	1.41e-44
CYP1B1-AS1	FTO	0.505	2.6e-34
LIFR-AS1	FTO	0.527	9.11e-38
LINC01140	FTO	0.556	8.51e-43
GAS1RR	FTO	0.511	2.85e-35
MIR497HG	FTO	0.696	5.43e-75
AC144831.1	FTO	0.546	6.72e-41
AC106881.1	FTO	0.526	1.06e-37
AC007384.1	FTO	0.531	2.1e-38
AC015922.2	FTO	0.596	2.09e-50
AC130371.2	FTO	0.511	2.95e-35
AC008494.3	FTO	0.605	2.55e-52
AC022034.1	FTO	0.578	1.06e-46
FGF14-AS2	FTO	0.502	5.68e-34
LINC01135	FTO	0.506	1.53e-34
AF111167.2	FTO	0.681	8.62e-71
RFPL1S	FTO	0.568	7.29e-45
LINC00702	FTO	0.611	1.95e-53
AC090825.1	FTO	0.542	3.33e-40
AC120036.4	FTO	0.535	4.03e-39
LINC02447	FTO	0.51	4.6e-35
ZNF582-AS1	FTO	0.62	1.4e-55
AC015922.3	FTO	0.606	1.61e-52
ZNF790-AS1	FTO	0.617	9.78e-55
SETBP1-DT	FTO	0.54	6.33e-40
AL158211.5	FTO	0.611	1.41e-53
FO393418.1	FTO	0.537	1.79e-39
AC117489.1	FTO	0.626	9.55e-57
AC107959.1	FTO	0.651	6.46e-63
FLJ31104	FTO	0.516	5.61e-36
AC104260.2	FTO	0.535	4.7e-39
LINC02038	FTO	0.54	5.79e-40
AL162171.1	FTO	0.536	2.94e-39
AC104819.3	FTO	0.594	6.99e-50
LINC01197	FTO	0.618	4.64e-55
HID1-AS1	FTO	0.52	1.06e-36
AC092645.1	FTO	0.616	1.49e-54
AC011008.2	FTO	0.54	7.33e-40
SENCR	FTO	0.554	2.56e-42
LINC02731	FTO	0.562	7.21e-44
AP003071.4	FTO	0.591	1.95e-49
AC005165.1	FTO	0.559	3.44e-43
AC092111.1	FTO	0.602	1.05e-51
AC007637.1	FTO	0.623	3.14e-56
AL139383.1	FTO	0.515	6.35e-36
AC018647.1	FTO	0.51	4.01e-35
HHIP-AS1	FTO	0.518	2.25e-36
AC022613.2	FTO	0.596	2.05e-50
AC092376.2	FTO	0.658	1.78e-64
AC091182.1	FTO	0.513	1.53e-35
AL133371.2	FTO	0.547	4.25e-41
AC011472.4	FTO	0.549	1.53e-41
AC145124.1	FTO	0.573	6.37e-46
AL158163.2	FTO	0.56	2.1e-43
AC018521.6	FTO	0.548	2.56e-41
AC078777.1	FTO	0.556	1.18e-42
LINC02861	FTO	0.577	1.41e-46
WDR86-AS1	FTO	0.516	4.72e-36
RBM38-AS1	FTO	0.531	1.74e-38
AC006213.2	FTO	0.586	2.64e-48
AC026202.2	FTO	0.507	1.11e-34
NR2F2-AS1	FTO	0.605	2.54e-52
RTCA-AS1	FTO	0.64	3.39e-60
MGC16275	FTO	0.598	9.77e-51
ZNF571-AS1	FTO	0.609	4.25e-53
AC009549.1	FTO	0.526	1.22e-37
AC110597.1	FTO	0.507	1.29e-34
AC002401.2	FTO	0.553	3.81e-42
AL122023.1	FTO	0.576	2e-46
MAMDC2-AS1	FTO	0.565	2.9e-44
AC239809.3	FTO	0.523	3.3e-37
AC106739.1	FTO	0.61	3.04e-53
AC044802.1	FTO	0.583	1.05e-47
LINC02202	FTO	0.576	2.42e-46
AC016888.1	FTO	0.527	8.2e-38
AC090579.1	FTO	0.548	3e-41
AL109741.1	FTO	0.557	6.48e-43
AC013553.3	FTO	0.532	1.1e-38
AC007743.1	FTO	0.505	2.17e-34
AC025917.1	FTO	0.636	4.22e-59
LINC00639	FTO	0.508	8.93e-35
AC006033.2	FTO	0.535	4.49e-39
Z95114.3	FTO	0.551	8.14e-42
AP000757.1	FTO	0.531	2.26e-38
A1BG-AS1	FTO	0.531	1.69e-38
LINC00924	FTO	0.569	4.01e-45
AC103746.1	FTO	0.541	4.67e-40
AC009495.1	FTO	0.582	1.29e-47
PCAT1	FTO	0.521	7.5e-37
AC005280.1	FTO	0.55	1.3e-41
AC008556.1	FTO	0.53	2.54e-38
MAN2A1-DT	FTO	0.58	3.97e-47
AL139384.2	FTO	0.596	2.27e-50
FZD4-DT	FTO	0.54	5.79e-40
AL391244.1	FTO	0.505	1.98e-34
AC003973.2	FTO	0.629	1.92e-57
AC009509.4	FTO	0.556	8.34e-43
AC069185.1	FTO	0.644	5.26e-61
AC007541.1	FTO	0.659	9.88e-65
AL049775.1	FTO	0.522	5.72e-37
AC104117.3	FTO	0.55	1.31e-41
AL353593.1	FTO	0.574	4.65e-46
AL691447.2	FTO	0.62	1.88e-55
LINC02569	FTO	0.52	1.28e-36
AP001347.1	FTO	0.549	1.46e-41
AC053513.2	FTO	0.598	1.07e-50
THCAT158	FTO	0.634	1.35e-58
AL354811.1	FTO	0.544	1.48e-40
STIM1-AS1	FTO	0.501	8.36e-34
LINC02328	FTO	0.516	4.91e-36
AL445309.1	FTO	0.502	5.7e-34
RPL34-DT	FTO	0.605	3.35e-52
AC006378.1	FTO	0.53	2.83e-38
AC126773.4	FTO	0.516	4.86e-36
RNFT1-DT	FTO	0.621	1.32e-55
LINC01422	FTO	0.507	1.05e-34
AC244517.1	FTO	0.511	3.13e-35
LINC00840	FTO	0.555	1.33e-42
AC009812.3	FTO	0.616	1.53e-54
AC127070.2	FTO	0.555	1.62e-42
AC025279.1	FTO	0.58	4.08e-47
AL136084.2	FTO	0.638	1.42e-59
AC005332.2	FTO	0.553	4e-42
AP003721.4	FTO	0.574	4.59e-46
AC025575.2	FTO	0.535	4.46e-39
AC093510.2	FTO	0.571	1.68e-45
LINC01160	FTO	0.545	9.55e-41
AC106786.1	FTO	0.555	1.86e-42
AC010655.2	FTO	0.571	1.62e-45
AC012464.1	FTO	0.534	5.92e-39
AC244100.3	FTO	0.527	8.82e-38
AC023509.1	FTO	0.586	1.94e-48
AC091152.4	FTO	0.621	1.29e-55
LIMD1-AS1	FTO	0.507	1.01e-34
AC104938.1	FTO	0.567	1.18e-44
AC004825.2	FTO	0.613	5.85e-54
AC092134.1	FTO	0.618	6.07e-55
AC090260.1	FTO	0.503	4.56e-34
AC026367.2	FTO	0.518	2.18e-36
RNF217-AS1	FTO	0.55	1.04e-41
AC100847.1	FTO	0.578	8.92e-47
AL359922.2	FTO	0.538	1.34e-39
AC104836.1	FTO	0.525	1.81e-37
IL12A-AS1	FTO	0.588	1.16e-48
LINC01801	FTO	0.581	2.19e-47
AP002847.1	FTO	0.509	5.35e-35
LCMT1-AS1	FTO	0.529	4.56e-38
AC226118.1	FTO	0.56	1.78e-43
AC123768.2	FTO	0.56	1.91e-43
AP001094.2	FTO	0.522	4.79e-37
AC079610.1	FTO	0.524	2.18e-37
AL023806.1	FTO	0.584	4.88e-48
AC010203.2	FTO	0.502	7e-34
AC108463.2	FTO	0.527	1.01e-37
AC009108.3	FTO	0.548	2.51e-41
AC008115.4	FTO	0.527	1e-37
UVRAG-DT	FTO	0.505	2.37e-34
PCOLCE-AS1	FTO	0.515	7.4e-36
AC104411.1	FTO	0.551	7.6e-42
AC010422.1	FTO	0.56	2.19e-43
STRA6LP	FTO	0.527	9.75e-38
AL355802.3	FTO	0.568	7.36e-45
AL021408.1	FTO	0.568	7.36e-45
AC091057.2	FTO	0.549	1.95e-41
AC087286.2	FTO	0.508	7.32e-35
AL031667.3	FTO	0.569	3.53e-45
AL161729.4	FTO	0.503	4.48e-34
AP003059.2	FTO	0.508	8.84e-35
AC006213.5	FTO	0.579	5.42e-47
AC011477.3	FTO	0.518	2.24e-36
AP000695.1	FTO	0.515	7.5e-36
AC016027.1	ALKBH5	0.535	5.08e-39
AC105749.1	ALKBH5	0.577	1.13e-46
AP000866.2	ALKBH5	0.574	4.86e-46
TMEM220-AS1	ALKBH5	0.572	1.39e-45
AC020978.4	ALKBH5	0.534	5.6e-39
AL357054.4	ALKBH5	0.574	4.04e-46
AP001107.5	ALKBH5	0.525	1.76e-37
AC009509.1	ALKBH5	0.557	6.18e-43
AL138995.1	ALKBH5	0.532	1.4e-38
AC095031.1	ALKBH5	0.532	1.32e-38
AC036108.3	ALKBH5	0.576	2.42e-46
CYP1B1-AS1	ALKBH5	0.501	8.17e-34
LINC01140	ALKBH5	0.528	5.4e-38
MIR497HG	ALKBH5	0.671	5.74e-68
AC144831.1	ALKBH5	0.587	1.83e-48
AC007384.1	ALKBH5	0.568	5.87e-45
AC015922.2	ALKBH5	0.511	2.95e-35
AL359258.3	ALKBH5	0.511	2.57e-35
AC130371.2	ALKBH5	0.574	5.03e-46
AC008494.3	ALKBH5	0.586	1.94e-48
AC022034.1	ALKBH5	0.502	7.15e-34
ECI2-DT	ALKBH5	0.511	3.07e-35
AF111167.2	ALKBH5	0.665	2.68e-66
RFPL1S	ALKBH5	0.52	1.14e-36
LINC00702	ALKBH5	0.546	6.99e-41
ZNF582-AS1	ALKBH5	0.528	6.74e-38
AC015922.3	ALKBH5	0.514	1.14e-35
ZNF790-AS1	ALKBH5	0.513	1.51e-35
AC002091.2	ALKBH5	0.508	8.74e-35
AC117489.1	ALKBH5	0.533	8.74e-39
AC107959.1	ALKBH5	0.656	4.96e-64
LINC02038	ALKBH5	0.58	3.68e-47
AC104819.3	ALKBH5	0.545	7.27e-41
AC243960.1	ALKBH5	0.501	1.01e-33
LINC01197	ALKBH5	0.503	4.72e-34
AC092645.1	ALKBH5	0.538	1.21e-39
SENCR	ALKBH5	0.522	5.26e-37
AP003071.4	ALKBH5	0.524	2.53e-37
AC015819.1	ALKBH5	0.526	1.21e-37
AC022613.2	ALKBH5	0.572	1.23e-45
KBTBD11-OT1	ALKBH5	0.501	8.04e-34
AC090152.1	ALKBH5	0.565	2.71e-44
AC091182.1	ALKBH5	0.541	3.73e-40
AL031123.1	ALKBH5	0.523	3.51e-37
AC145124.1	ALKBH5	0.543	1.75e-40
AC018521.6	ALKBH5	0.601	2.51e-51
AC078777.1	ALKBH5	0.532	1.38e-38
LINC02861	ALKBH5	0.593	8.67e-50
RBM38-AS1	ALKBH5	0.516	4.08e-36
AC026202.2	ALKBH5	0.512	2.09e-35
RTCA-AS1	ALKBH5	0.618	3.93e-55
MGC16275	ALKBH5	0.596	2.81e-50
LINC02541	ALKBH5	0.533	1.08e-38
AL122023.1	ALKBH5	0.634	8.61e-59
AC106739.1	ALKBH5	0.589	5.77e-49
AC044802.1	ALKBH5	0.539	1.03e-39
AC092287.1	ALKBH5	0.518	2.73e-36
AC016888.1	ALKBH5	0.621	8.02e-56
AL109741.1	ALKBH5	0.567	8.87e-45
AC025917.1	ALKBH5	0.542	2.52e-40
AC006033.2	ALKBH5	0.508	6.99e-35
Z95114.3	ALKBH5	0.549	1.67e-41
A1BG-AS1	ALKBH5	0.533	1.01e-38
LINC00924	ALKBH5	0.502	6.48e-34
AC103746.1	ALKBH5	0.586	2.13e-48
AC009495.1	ALKBH5	0.503	5.21e-34
AC008556.1	ALKBH5	0.517	3.16e-36
MAN2A1-DT	ALKBH5	0.533	1.06e-38
FZD4-DT	ALKBH5	0.532	1.13e-38
AC009509.4	ALKBH5	0.627	4.79e-57
AC069185.1	ALKBH5	0.639	8.16e-60
AC022706.1	ALKBH5	0.542	2.4e-40
AC007541.1	ALKBH5	0.626	7.99e-57
AL353593.1	ALKBH5	0.511	3.33e-35
AC053513.2	ALKBH5	0.512	1.78e-35
THCAT158	ALKBH5	0.522	4.72e-37
STIM1-AS1	ALKBH5	0.523	4.19e-37
AL139260.2	ALKBH5	0.538	1.4e-39
AC007728.2	ALKBH5	0.516	4.04e-36
LINC00574	ALKBH5	0.509	6.43e-35
AC053503.4	ALKBH5	0.539	9.28e-40
OXCT1-AS1	ALKBH5	0.519	1.73e-36
RNFT1-DT	ALKBH5	0.563	4.68e-44
LINC02611	ALKBH5	0.501	8.49e-34
AL136084.2	ALKBH5	0.579	6.7e-47
AF131216.4	ALKBH5	0.542	2.98e-40
AL359397.1	ALKBH5	0.527	9.57e-38
AC025575.2	ALKBH5	0.538	1.19e-39
AC004241.2	ALKBH5	0.544	1.21e-40
AC012464.1	ALKBH5	0.535	4.51e-39
AC023509.1	ALKBH5	0.617	1.03e-54
AC091152.4	ALKBH5	0.537	1.81e-39
AC104938.1	ALKBH5	0.521	9.07e-37
AC004825.2	ALKBH5	0.598	8.12e-51
LCMT1-AS1	ALKBH5	0.508	7.52e-35
AC123768.2	ALKBH5	0.51	3.41e-35
AC090772.3	ALKBH5	0.523	3.3e-37
AC104411.1	ALKBH5	0.551	6.96e-42
AC010422.1	ALKBH5	0.511	2.51e-35
AF111167.2	ALKBH3	0.52	1.15e-36
AC016888.1	ALKBH3	0.511	2.99e-35
AC005280.1	ALKBH3	0.505	2.09e-34
RNFT1-DT	ALKBH3	0.523	3.93e-37
AC016027.1	METTL14	0.57	2.49e-45
AC105749.1	METTL14	0.58	2.96e-47
AP000866.2	METTL14	0.538	1.13e-39
TMEM220-AS1	METTL14	0.523	3.93e-37
ADAMTS9-AS2	METTL14	0.507	1.18e-34
AL357054.4	METTL14	0.604	4.01e-52
AF165147.1	METTL14	0.506	1.68e-34
AL138995.1	METTL14	0.508	9.76e-35
ADAMTS9-AS1	METTL14	0.539	7.97e-40
AC095031.1	METTL14	0.599	5.56e-51
AC036108.3	METTL14	0.618	5.73e-55
AC103740.1	METTL14	0.558	3.91e-43
AL365361.1	METTL14	0.514	9.71e-36
CYP1B1-AS1	METTL14	0.524	2.83e-37
LINC01140	METTL14	0.51	3.96e-35
MIR497HG	METTL14	0.651	8.44e-63
AC144831.1	METTL14	0.513	1.46e-35
AC007384.1	METTL14	0.528	5.03e-38
AC015922.2	METTL14	0.55	1.1e-41
AL359258.3	METTL14	0.573	7.62e-46
AC008494.3	METTL14	0.659	8.5e-65
LINC01135	METTL14	0.519	1.93e-36
AC103923.1	METTL14	0.543	2.01e-40
ECI2-DT	METTL14	0.554	2e-42
AF111167.2	METTL14	0.688	1.31e-72
RFPL1S	METTL14	0.521	7.04e-37
LINC00702	METTL14	0.517	3.92e-36
LINC02447	METTL14	0.533	9.5e-39
AL158837.1	METTL14	0.507	1.13e-34
ZNF582-AS1	METTL14	0.567	1.18e-44
AC015922.3	METTL14	0.604	6.29e-52
ZNF790-AS1	METTL14	0.562	7.56e-44
AL158211.5	METTL14	0.54	7.24e-40
FO393418.1	METTL14	0.526	1.21e-37
AC117489.1	METTL14	0.566	1.9e-44
AC107959.1	METTL14	0.634	1.28e-58
FLJ31104	METTL14	0.577	1.14e-46
AC003991.1	METTL14	0.531	2.2e-38
LINC02038	METTL14	0.556	1.11e-42
AL162171.1	METTL14	0.502	5.54e-34
AC104819.3	METTL14	0.634	1.04e-58
AC243960.1	METTL14	0.538	1.23e-39
LINC01197	METTL14	0.571	1.9e-45
AC092645.1	METTL14	0.564	3.96e-44
AC011008.2	METTL14	0.504	2.8e-34
AC092111.1	METTL14	0.518	2.51e-36
AC007637.1	METTL14	0.567	8.37e-45
AL139383.1	METTL14	0.507	1.07e-34
AC022613.2	METTL14	0.584	5.55e-48
AC092376.2	METTL14	0.551	7.6e-42
AL133371.2	METTL14	0.572	1.02e-45
LGR4-AS1	METTL14	0.546	5.37e-41
AC011472.4	METTL14	0.53	2.42e-38
LINC01915	METTL14	0.501	1.06e-33
AC145124.1	METTL14	0.538	1.41e-39
AL158163.2	METTL14	0.61	2.75e-53
AC018521.6	METTL14	0.586	2.07e-48
MIRLET7A1HG	METTL14	0.518	2.25e-36
AC078777.1	METTL14	0.568	6.13e-45
LINC02861	METTL14	0.582	1.79e-47
AC006213.2	METTL14	0.519	1.93e-36
HECW2-AS1	METTL14	0.527	7.2e-38
AC026202.2	METTL14	0.539	8.98e-40
NR2F2-AS1	METTL14	0.53	2.99e-38
RTCA-AS1	METTL14	0.648	4.45e-62
MGC16275	METTL14	0.591	2.37e-49
AL031722.1	METTL14	0.51	4.62e-35
LINC02541	METTL14	0.512	2.31e-35
ZNF571-AS1	METTL14	0.601	1.79e-51
AC104561.1	METTL14	0.514	1.02e-35
AC002401.2	METTL14	0.525	1.81e-37
AL122023.1	METTL14	0.616	1.17e-54
MAMDC2-AS1	METTL14	0.576	2.22e-46
AC106739.1	METTL14	0.566	1.49e-44
AC009119.1	METTL14	0.503	4.67e-34
ZRANB2-AS1	METTL14	0.524	2.62e-37
AC044802.1	METTL14	0.613	7.36e-54
RRS1-AS1	METTL14	0.502	6.19e-34
AC092287.1	METTL14	0.514	1.06e-35
AC016888.1	METTL14	0.521	6.7e-37
AC090579.1	METTL14	0.527	7.76e-38
AC025917.1	METTL14	0.668	3.97e-67
AC006033.2	METTL14	0.566	1.87e-44
Z95114.3	METTL14	0.544	1.41e-40
LINC00924	METTL14	0.517	3.11e-36
AC103746.1	METTL14	0.528	5.75e-38
AC009495.1	METTL14	0.587	1.75e-48
AC005280.1	METTL14	0.571	1.67e-45
MAN2A1-DT	METTL14	0.6	3.37e-51
AL139384.2	METTL14	0.55	1.38e-41
FZD4-DT	METTL14	0.567	8.97e-45
AC003973.2	METTL14	0.567	8.57e-45
AC009509.4	METTL14	0.616	1.23e-54
AC069185.1	METTL14	0.671	4.12e-68
AC007541.1	METTL14	0.623	4.58e-56
AL691447.2	METTL14	0.524	2.85e-37
RERE-AS1	METTL14	0.505	2.31e-34
AC053513.2	METTL14	0.623	3.84e-56
THCAT158	METTL14	0.597	1.5e-50
STIM1-AS1	METTL14	0.512	1.99e-35
AL592430.1	METTL14	0.509	5.37e-35
AL139260.2	METTL14	0.535	4.16e-39
AC007728.2	METTL14	0.523	3.49e-37
LINC02328	METTL14	0.56	2.01e-43
RNU6ATAC35P	METTL14	0.53	2.36e-38
AL359317.2	METTL14	0.528	5.55e-38
RPL34-DT	METTL14	0.615	2.45e-54
AC006378.1	METTL14	0.524	2.65e-37
RNFT1-DT	METTL14	0.662	1.66e-65
AC009812.3	METTL14	0.591	2.15e-49
AL136084.2	METTL14	0.525	1.99e-37
AF131216.4	METTL14	0.524	2.46e-37
AC005332.2	METTL14	0.542	3.3e-40
AP003721.4	METTL14	0.592	1.42e-49
AL359397.1	METTL14	0.539	8.16e-40
AC025575.2	METTL14	0.533	1.01e-38
AL359962.1	METTL14	0.535	3.79e-39
AC093510.2	METTL14	0.59	3.27e-49
AC010655.2	METTL14	0.584	5.6e-48
AC004241.2	METTL14	0.517	3.19e-36
AC012464.1	METTL14	0.582	1.61e-47
AC244100.3	METTL14	0.525	1.65e-37
AC023509.1	METTL14	0.664	2.95e-66
AC091152.4	METTL14	0.61	2.75e-53
LIMD1-AS1	METTL14	0.527	1.03e-37
AC104938.1	METTL14	0.578	9.87e-47
AC004825.2	METTL14	0.621	1.29e-55
AC092134.1	METTL14	0.6	3.59e-51
AC026367.2	METTL14	0.516	4.73e-36
CD44-AS1	METTL14	0.534	6.1e-39
AC005828.4	METTL14	0.513	1.6e-35
RNF217-AS1	METTL14	0.521	8.14e-37
AC100847.1	METTL14	0.586	1.94e-48
AL359922.2	METTL14	0.542	3.29e-40
AL031432.3	METTL14	0.505	2.39e-34
AC104836.1	METTL14	0.535	3.47e-39
LINC01801	METTL14	0.524	3.14e-37
AP002847.1	METTL14	0.523	4.28e-37
LCMT1-AS1	METTL14	0.518	2.8e-36
AC123768.2	METTL14	0.584	6.71e-48
AC079610.1	METTL14	0.598	8.78e-51
AL023806.1	METTL14	0.606	2.07e-52
AC090772.3	METTL14	0.56	2.22e-43
AC009108.3	METTL14	0.51	3.88e-35
AC008115.4	METTL14	0.526	1.3e-37
AC104411.1	METTL14	0.596	2.04e-50
AC018926.1	METTL14	0.518	2.07e-36
AC010422.1	METTL14	0.597	1.33e-50
AL355802.3	METTL14	0.597	1.29e-50
AL021408.1	METTL14	0.508	7.95e-35
AC091057.2	METTL14	0.546	5.13e-41
AC084782.3	METTL14	0.528	6.53e-38
AL031667.3	METTL14	0.532	1.32e-38
AP003059.2	METTL14	0.52	1.13e-36
AC006213.5	METTL14	0.567	1.12e-44
AC011477.3	METTL14	0.525	1.59e-37
AC105749.1	METTL16	0.506	1.61e-34
AL357054.4	METTL16	0.511	2.59e-35
AC036108.3	METTL16	0.588	9.38e-49
AC103740.1	METTL16	0.519	1.58e-36
MIR497HG	METTL16	0.616	1.31e-54
AC015922.2	METTL16	0.506	1.74e-34
AC008494.3	METTL16	0.549	1.82e-41
AF111167.2	METTL16	0.618	4.69e-55
LINC00702	METTL16	0.503	4.34e-34
ZNF582-AS1	METTL16	0.526	1.44e-37
AC015922.3	METTL16	0.503	4.73e-34
ZNF790-AS1	METTL16	0.542	2.44e-40
AL158211.5	METTL16	0.51	3.72e-35
AC117489.1	METTL16	0.507	1.09e-34
AC107959.1	METTL16	0.623	3.18e-56
LINC02038	METTL16	0.521	8.72e-37
AC104819.3	METTL16	0.557	6.26e-43
AC092645.1	METTL16	0.543	2.29e-40
AC007637.1	METTL16	0.56	1.8e-43
AC022613.2	METTL16	0.526	1.32e-37
AC092376.2	METTL16	0.54	6.54e-40
AC145124.1	METTL16	0.555	1.76e-42
AL158163.2	METTL16	0.538	1.39e-39
AC018521.6	METTL16	0.554	2.53e-42
AC078777.1	METTL16	0.542	3.09e-40
LINC02861	METTL16	0.556	8.98e-43
RBM38-AS1	METTL16	0.507	1.35e-34
AC006213.2	METTL16	0.502	6.27e-34
NR2F2-AS1	METTL16	0.506	1.67e-34
RTCA-AS1	METTL16	0.604	4.26e-52
MGC16275	METTL16	0.572	1.45e-45
ZNF571-AS1	METTL16	0.554	2.65e-42
AL122023.1	METTL16	0.558	5.35e-43
AC106739.1	METTL16	0.598	1.05e-50
AC044802.1	METTL16	0.533	8.84e-39
AC016888.1	METTL16	0.567	9.81e-45
AL109741.1	METTL16	0.524	2.58e-37
AC025917.1	METTL16	0.615	2.69e-54
Z95114.3	METTL16	0.517	3.78e-36
AC103746.1	METTL16	0.526	1.32e-37
AC009495.1	METTL16	0.529	4.71e-38
PCAT1	METTL16	0.501	8.85e-34
AC005280.1	METTL16	0.526	1.09e-37
MAN2A1-DT	METTL16	0.529	3.9e-38
AL139384.2	METTL16	0.514	1.17e-35
AC003973.2	METTL16	0.545	9.23e-41
AC009509.4	METTL16	0.548	2.55e-41
AC069185.1	METTL16	0.653	3.2e-63
AC007541.1	METTL16	0.582	1.47e-47
AL353593.1	METTL16	0.531	2.04e-38
AL691447.2	METTL16	0.545	8.08e-41
AC053513.2	METTL16	0.586	2.51e-48
THCAT158	METTL16	0.555	1.33e-42
AL139260.2	METTL16	0.518	2.02e-36
RPL34-DT	METTL16	0.547	3.31e-41
AC126773.4	METTL16	0.508	9.09e-35
RNFT1-DT	METTL16	0.58	3.24e-47
AC009812.3	METTL16	0.537	1.87e-39
AC025279.1	METTL16	0.519	1.65e-36
AL136084.2	METTL16	0.607	1.4e-52
AP003721.4	METTL16	0.512	2.27e-35
AL359397.1	METTL16	0.508	9.57e-35
AC025575.2	METTL16	0.525	1.63e-37
AC093510.2	METTL16	0.553	3.55e-42
AC010655.2	METTL16	0.568	6.25e-45
AC012464.1	METTL16	0.538	1.15e-39
AC023509.1	METTL16	0.625	1.16e-56
AC091152.4	METTL16	0.573	9.08e-46
LIMD1-AS1	METTL16	0.503	4.07e-34
AC104938.1	METTL16	0.551	7.95e-42
AC004825.2	METTL16	0.565	2.67e-44
AC092134.1	METTL16	0.548	2.38e-41
CD44-AS1	METTL16	0.516	4.86e-36
AC100847.1	METTL16	0.533	8.85e-39
AL359922.2	METTL16	0.555	1.31e-42
LINC01801	METTL16	0.524	2.68e-37
AC123768.2	METTL16	0.535	5.04e-39
AL023806.1	METTL16	0.53	2.41e-38
AC008115.4	METTL16	0.512	1.92e-35
AC104411.1	METTL16	0.559	2.54e-43
AC010422.1	METTL16	0.548	2.35e-41
STRA6LP	METTL16	0.506	1.76e-34
AL355802.3	METTL16	0.605	2.8e-52
AC091057.2	METTL16	0.532	1.52e-38
AL031667.3	METTL16	0.517	3.91e-36
AP003059.2	METTL16	0.505	2.35e-34
AC006213.5	METTL16	0.541	4.61e-40
AC011477.3	METTL16	0.504	3.33e-34
AC105749.1	RBM15	0.524	2.37e-37
ADAMTS9-AS1	RBM15	0.515	7.7e-36
AC095031.1	RBM15	0.522	6.09e-37
AC036108.3	RBM15	0.588	7.98e-49
AC103740.1	RBM15	0.55	1.31e-41
MIR497HG	RBM15	0.564	4.28e-44
AL359258.3	RBM15	0.504	3.32e-34
AC008494.3	RBM15	0.59	3.05e-49
AC103923.1	RBM15	0.539	8.18e-40
ECI2-DT	RBM15	0.509	4.99e-35
AF111167.2	RBM15	0.58	4.16e-47
AL158837.1	RBM15	0.549	1.83e-41
ZNF790-AS1	RBM15	0.509	6.06e-35
AL596223.1	RBM15	0.514	8.47e-36
FO393418.1	RBM15	0.52	1.23e-36
AC107959.1	RBM15	0.55	1.01e-41
AC003991.1	RBM15	0.526	1.08e-37
LINC02595	RBM15	0.516	5.7e-36
PRR7-AS1	RBM15	0.519	1.39e-36
AC104819.3	RBM15	0.622	7.66e-56
AC007637.1	RBM15	0.574	4.19e-46
AC022613.2	RBM15	0.511	2.87e-35
AC092376.2	RBM15	0.501	9.23e-34
AL133371.2	RBM15	0.521	8.49e-37
LGR4-AS1	RBM15	0.582	1.57e-47
AC011472.4	RBM15	0.53	3.23e-38
AL158163.2	RBM15	0.645	2.95e-61
AC018521.6	RBM15	0.533	8.68e-39
MIRLET7A1HG	RBM15	0.569	4.67e-45
AC078777.1	RBM15	0.576	2.37e-46
LINC02861	RBM15	0.505	2.34e-34
AC026202.2	RBM15	0.534	6.13e-39
NR2F2-AS1	RBM15	0.506	1.9e-34
RTCA-AS1	RBM15	0.598	8.23e-51
MGC16275	RBM15	0.537	2.25e-39
ZNF571-AS1	RBM15	0.62	1.81e-55
AL356299.2	RBM15	0.524	2.48e-37
AL122023.1	RBM15	0.535	3.59e-39
CCAT2	RBM15	0.569	4.04e-45
MAMDC2-AS1	RBM15	0.569	5.03e-45
AC106739.1	RBM15	0.54	6.18e-40
ZRANB2-AS1	RBM15	0.565	2.42e-44
AC020951.1	RBM15	0.525	1.53e-37
AL592114.3	RBM15	0.509	6.13e-35
AC044802.1	RBM15	0.588	9.03e-49
RRS1-AS1	RBM15	0.557	5.73e-43
AC092287.1	RBM15	0.509	6.64e-35
AC090579.1	RBM15	0.51	4.17e-35
AC005753.1	RBM15	0.502	5.52e-34
AC025917.1	RBM15	0.685	8.8e-72
AC048344.4	RBM15	0.537	2.01e-39
AC103746.1	RBM15	0.524	2.91e-37
AC009495.1	RBM15	0.585	3.43e-48
AL031710.2	RBM15	0.502	6.26e-34
PCAT1	RBM15	0.579	5.71e-47
AC005280.1	RBM15	0.541	3.93e-40
MAN2A1-DT	RBM15	0.554	2.82e-42
AC106037.3	RBM15	0.525	1.65e-37
CYP2U1-AS1	RBM15	0.516	4.89e-36
FZD4-DT	RBM15	0.512	1.85e-35
AC003973.2	RBM15	0.532	1.36e-38
AC009509.4	RBM15	0.536	2.99e-39
AC069185.1	RBM15	0.626	7.85e-57
AL691447.2	RBM15	0.502	5.52e-34
LINC02569	RBM15	0.51	4.7e-35
AC105219.3	RBM15	0.537	1.64e-39
RERE-AS1	RBM15	0.57	2.37e-45
AC026368.1	RBM15	0.539	1.08e-39
AC053513.2	RBM15	0.708	8.24e-79
RNF32-AS1	RBM15	0.535	4.6e-39
THCAT158	RBM15	0.571	1.98e-45
AC119674.1	RBM15	0.529	4.89e-38
AL592430.1	RBM15	0.594	5.21e-50
AL139260.2	RBM15	0.531	1.76e-38
AL445309.1	RBM15	0.598	7.79e-51
PLCE1-AS1	RBM15	0.512	2.33e-35
AC011773.1	RBM15	0.502	7.31e-34
RNU6ATAC35P	RBM15	0.539	9.58e-40
AL359317.2	RBM15	0.553	3.69e-42
RPL34-DT	RBM15	0.593	1.09e-49
AC006378.1	RBM15	0.521	8.84e-37
AC027281.1	RBM15	0.538	1.37e-39
RNFT1-DT	RBM15	0.639	8.74e-60
LINC01422	RBM15	0.534	5.89e-39
CYP4A22-AS1	RBM15	0.559	3.53e-43
AC009812.3	RBM15	0.621	1.26e-55
AC021945.1	RBM15	0.568	6.7e-45
AC127070.2	RBM15	0.502	5.76e-34
LINC02156	RBM15	0.514	1.03e-35
AC025279.1	RBM15	0.505	2.17e-34
LINC00862	RBM15	0.505	2.26e-34
AL157392.4	RBM15	0.525	1.97e-37
AC005332.2	RBM15	0.531	1.94e-38
AC008456.1	RBM15	0.508	7.82e-35
AL359397.1	RBM15	0.558	4.57e-43
AC025575.2	RBM15	0.519	1.37e-36
AC107081.1	RBM15	0.591	2.66e-49
AC093510.2	RBM15	0.569	4.94e-45
AC012213.3	RBM15	0.54	7.01e-40
AC010655.2	RBM15	0.689	6.47e-73
AC012464.1	RBM15	0.575	2.6e-46
AC012317.1	RBM15	0.505	2.46e-34
AL135960.1	RBM15	0.501	8.58e-34
AL021578.1	RBM15	0.608	7.86e-53
AC023509.1	RBM15	0.631	5.77e-58
AC091152.4	RBM15	0.551	8.1e-42
AC104938.1	RBM15	0.584	5.19e-48
AP000577.2	RBM15	0.502	5.52e-34
AC108463.3	RBM15	0.542	2.7e-40
AC004825.2	RBM15	0.546	5.65e-41
AC092134.1	RBM15	0.588	1.1e-48
CD44-AS1	RBM15	0.652	5.47e-63
AL035448.1	RBM15	0.595	3.27e-50
AC069222.1	RBM15	0.51	4.58e-35
ST7-OT4	RBM15	0.554	2.14e-42
AC100847.1	RBM15	0.513	1.32e-35
AL359922.2	RBM15	0.69	2.91e-73
AL031432.3	RBM15	0.527	8.47e-38
SLC7A11-AS1	RBM15	0.619	3.3e-55
AC023825.2	RBM15	0.529	4.62e-38
AC007285.1	RBM15	0.601	2.04e-51
AP002847.1	RBM15	0.505	2.13e-34
AC007497.1	RBM15	0.509	6.44e-35
AC123768.2	RBM15	0.594	5.92e-50
AC079610.1	RBM15	0.506	1.4e-34
AL023806.1	RBM15	0.582	1.56e-47
AP001429.1	RBM15	0.574	4.05e-46
AC079336.7	RBM15	0.555	1.63e-42
AC090772.3	RBM15	0.541	4.39e-40
Z82243.1	RBM15	0.645	2.06e-61
AC010203.2	RBM15	0.53	2.85e-38
AL512652.1	RBM15	0.523	3.27e-37
AL356750.1	RBM15	0.534	6.17e-39
AC108463.2	RBM15	0.532	1.44e-38
AL133330.1	RBM15	0.632	3.65e-58
AC008115.4	RBM15	0.52	1.17e-36
AC073476.2	RBM15	0.541	4.05e-40
AC127164.1	RBM15	0.584	6.26e-48
ITPRIP-AS1	RBM15	0.511	2.4e-35
AL031666.1	RBM15	0.553	3.44e-42
AC104411.1	RBM15	0.595	3.39e-50
AC018926.1	RBM15	0.572	1.09e-45
AC010422.1	RBM15	0.53	2.62e-38
AL512506.1	RBM15	0.551	8.8e-42
AL355802.3	RBM15	0.668	4.44e-67
AC107021.1	RBM15	0.531	2.1e-38
AC025176.1	RBM15	0.544	1.35e-40
AP000350.8	RBM15	0.522	5e-37
AC005005.4	RBM15	0.592	1.68e-49
AC073333.1	RBM15	0.523	4.01e-37
PLCG1-AS1	RBM15	0.528	6.42e-38
AC091057.2	RBM15	0.535	4.87e-39
AC096536.1	RBM15	0.532	1.19e-38
AC007014.2	RBM15	0.564	3.92e-44
AC132192.1	RBM15	0.572	1.39e-45
AC084782.3	RBM15	0.529	4.43e-38
AL355916.2	RBM15	0.523	3.71e-37
AL133215.3	RBM15	0.531	2.27e-38
LINC02100	RBM15	0.504	2.79e-34
AC009121.2	RBM15	0.551	6.87e-42
AC087286.2	RBM15	0.509	6.57e-35
AC008264.2	RBM15	0.612	1.06e-53
AL031667.3	RBM15	0.606	1.55e-52
AL161729.4	RBM15	0.568	6.09e-45
AP003059.2	RBM15	0.541	4.03e-40
AP001628.1	RBM15	0.54	6.48e-40
AP000593.3	RBM15	0.545	8.77e-41
AC067930.4	RBM15	0.501	1.03e-33
DIAPH2-AS1	RBM15	0.531	1.81e-38
AC006213.5	RBM15	0.569	4.65e-45
FOCAD-AS1	RBM15	0.52	1.22e-36
AC027808.2	RBM15	0.535	3.63e-39
AC097372.2	RBM15	0.554	2.43e-42
AP003068.4	RBM15	0.505	2.5e-34
AC137894.1	RBM15	0.503	5.15e-34
AC087222.1	RBM15	0.521	8.05e-37
AC004832.5	RBM15	0.549	1.43e-41
AC011773.4	RBM15	0.518	2.22e-36
AC083806.2	RBM15	0.54	6.25e-40
ACSL3-AS1	RBM15	0.604	5.99e-52
AC131009.4	RBM15	0.506	1.8e-34
AC104695.3	RBM15	0.543	1.65e-40
AC016027.1	RBM15B	0.537	1.65e-39
AC020978.4	RBM15B	0.516	4.42e-36
AC095031.1	RBM15B	0.525	1.7e-37
AC036108.3	RBM15B	0.516	4.43e-36
MIR497HG	RBM15B	0.592	1.47e-49
AC144831.1	RBM15B	0.512	2.12e-35
AC130371.2	RBM15B	0.54	6.58e-40
AC008494.3	RBM15B	0.557	7.61e-43
AF111167.2	RBM15B	0.632	2.56e-58
ZNF582-AS1	RBM15B	0.514	8.83e-36
AC107959.1	RBM15B	0.518	2.2e-36
LINC02038	RBM15B	0.575	3.36e-46
AC104819.3	RBM15B	0.541	3.44e-40
AC007637.1	RBM15B	0.509	5.28e-35
AC022613.2	RBM15B	0.544	1.38e-40
AC145124.1	RBM15B	0.537	2.27e-39
AC018521.6	RBM15B	0.578	8.78e-47
LINC02861	RBM15B	0.506	1.75e-34
AC006213.2	RBM15B	0.508	9.45e-35
RTCA-AS1	RBM15B	0.597	1.59e-50
MGC16275	RBM15B	0.516	4.18e-36
AC002401.2	RBM15B	0.531	2.09e-38
AL122023.1	RBM15B	0.617	7.1e-55
AC106739.1	RBM15B	0.637	1.63e-59
AC044802.1	RBM15B	0.558	3.95e-43
AC092287.1	RBM15B	0.553	3.69e-42
AC016888.1	RBM15B	0.671	6.53e-68
AC009495.1	RBM15B	0.542	2.54e-40
AC005280.1	RBM15B	0.549	1.9e-41
AC008556.1	RBM15B	0.502	6.03e-34
MAN2A1-DT	RBM15B	0.565	2.02e-44
AC009509.4	RBM15B	0.527	8.18e-38
AC069185.1	RBM15B	0.588	1.12e-48
AC007541.1	RBM15B	0.534	5.16e-39
AL139260.2	RBM15B	0.568	6.03e-45
AC053503.4	RBM15B	0.555	1.38e-42
RNFT1-DT	RBM15B	0.611	1.58e-53
AC025279.1	RBM15B	0.52	1.17e-36
AL136084.2	RBM15B	0.549	1.94e-41
AC093510.2	RBM15B	0.53	3.38e-38
AC244100.3	RBM15B	0.509	4.96e-35
AC023509.1	RBM15B	0.568	6.09e-45
AC091152.4	RBM15B	0.535	4.08e-39
AC104938.1	RBM15B	0.537	1.64e-39
AC004825.2	RBM15B	0.596	1.98e-50
AC092134.1	RBM15B	0.533	9.42e-39
AC100847.1	RBM15B	0.52	1.17e-36
AL023806.1	RBM15B	0.521	8.16e-37
AC104411.1	RBM15B	0.558	5.4e-43
AC010422.1	RBM15B	0.547	3.26e-41
STRA6LP	RBM15B	0.507	1.07e-34
AL355802.3	RBM15B	0.563	5.27e-44
AC006213.5	RBM15B	0.52	1.15e-36
AL096828.3	RBM15B	0.504	3.71e-34
AC016027.1	WTAP	0.568	6.31e-45
AC105749.1	WTAP	0.517	3.24e-36
AP000866.2	WTAP	0.549	1.47e-41
TMEM220-AS1	WTAP	0.517	3.02e-36
AL357054.4	WTAP	0.562	7.27e-44
AL138995.1	WTAP	0.511	3.11e-35
ADAMTS9-AS1	WTAP	0.504	3.23e-34
AC095031.1	WTAP	0.572	1.19e-45
AC036108.3	WTAP	0.545	9.16e-41
AC103740.1	WTAP	0.501	1.02e-33
MIR497HG	WTAP	0.649	2.4e-62
AC007384.1	WTAP	0.534	5.55e-39
AC015922.2	WTAP	0.506	1.53e-34
AL359258.3	WTAP	0.523	3.91e-37
AC008494.3	WTAP	0.657	2.22e-64
AC103923.1	WTAP	0.524	2.95e-37
AF111167.2	WTAP	0.664	4.04e-66
LINC02447	WTAP	0.504	2.84e-34
ZNF582-AS1	WTAP	0.556	8.5e-43
AC015922.3	WTAP	0.568	6.15e-45
ZNF790-AS1	WTAP	0.553	2.89e-42
AL158211.5	WTAP	0.507	1.37e-34
FO393418.1	WTAP	0.506	1.91e-34
AC117489.1	WTAP	0.521	8.09e-37
AC107959.1	WTAP	0.608	6.06e-53
FLJ31104	WTAP	0.55	1.28e-41
LINC02038	WTAP	0.514	1.1e-35
AL162171.1	WTAP	0.523	4.15e-37
AC104819.3	WTAP	0.573	7.99e-46
AC243960.1	WTAP	0.532	1.14e-38
LINC01197	WTAP	0.576	2.26e-46
AC092645.1	WTAP	0.511	3.21e-35
SENCR	WTAP	0.512	2.06e-35
AC007637.1	WTAP	0.517	3.79e-36
AL139383.1	WTAP	0.512	2.32e-35
AC022613.2	WTAP	0.583	8.75e-48
AC092376.2	WTAP	0.522	4.61e-37
AL359711.2	WTAP	0.502	6.88e-34
AL133371.2	WTAP	0.547	3.98e-41
LGR4-AS1	WTAP	0.521	9.2e-37
AC145124.1	WTAP	0.509	5.41e-35
AL158163.2	WTAP	0.581	2.67e-47
AC018521.6	WTAP	0.532	1.58e-38
AC078777.1	WTAP	0.523	3.39e-37
LINC02861	WTAP	0.574	5.2e-46
HECW2-AS1	WTAP	0.533	1.08e-38
AC026202.2	WTAP	0.526	1.1e-37
NR2F2-AS1	WTAP	0.534	7.18e-39
RTCA-AS1	WTAP	0.621	1.01e-55
MGC16275	WTAP	0.545	9.98e-41
AL031722.1	WTAP	0.511	2.88e-35
LINC02541	WTAP	0.533	1.04e-38
ZNF571-AS1	WTAP	0.569	4.75e-45
AL122023.1	WTAP	0.618	3.94e-55
MAMDC2-AS1	WTAP	0.537	2.24e-39
AC106739.1	WTAP	0.533	8.06e-39
AC044802.1	WTAP	0.581	1.98e-47
LINC02202	WTAP	0.515	6.95e-36
AC092287.1	WTAP	0.509	6.75e-35
AC016888.1	WTAP	0.53	2.73e-38
AC090579.1	WTAP	0.554	2.44e-42
AC025917.1	WTAP	0.617	6.85e-55
AC006033.2	WTAP	0.523	3.36e-37
AP001610.3	WTAP	0.51	3.85e-35
Z95114.3	WTAP	0.513	1.2e-35
LINC00924	WTAP	0.506	1.81e-34
AC103746.1	WTAP	0.519	1.89e-36
AC009495.1	WTAP	0.609	4e-53
PCAT1	WTAP	0.53	2.66e-38
AC005280.1	WTAP	0.552	5.03e-42
MAN2A1-DT	WTAP	0.595	3.66e-50
AL139384.2	WTAP	0.532	1.38e-38
FZD4-DT	WTAP	0.534	5.5e-39
AC003973.2	WTAP	0.547	4.46e-41
AC009509.4	WTAP	0.575	3.38e-46
AC069185.1	WTAP	0.639	6.25e-60
AC007541.1	WTAP	0.629	1.8e-57
AL691447.2	WTAP	0.51	4.63e-35
RERE-AS1	WTAP	0.501	8.39e-34
AC053513.2	WTAP	0.565	2.47e-44
THCAT158	WTAP	0.569	4.26e-45
AC119674.1	WTAP	0.508	8.18e-35
AL139260.2	WTAP	0.567	8.43e-45
AC007728.2	WTAP	0.502	5.59e-34
LINC02328	WTAP	0.529	4.56e-38
RNU6ATAC35P	WTAP	0.504	2.93e-34
RPL34-DT	WTAP	0.577	1.54e-46
RNFT1-DT	WTAP	0.664	4.05e-66
AC009812.3	WTAP	0.549	1.61e-41
AC025279.1	WTAP	0.511	3.21e-35
AL136084.2	WTAP	0.504	3.07e-34
AC005332.2	WTAP	0.506	1.43e-34
AP003721.4	WTAP	0.582	1.77e-47
AL359397.1	WTAP	0.562	8.78e-44
AC025575.2	WTAP	0.502	7.58e-34
AC093510.2	WTAP	0.537	1.85e-39
AC010655.2	WTAP	0.61	2.5e-53
AC004241.2	WTAP	0.502	7.23e-34
AC012464.1	WTAP	0.568	7.28e-45
AC244100.3	WTAP	0.506	1.72e-34
AC023509.1	WTAP	0.633	2.38e-58
AC091152.4	WTAP	0.558	3.72e-43
AC104938.1	WTAP	0.509	5.89e-35
AC004825.2	WTAP	0.619	3.12e-55
AC092134.1	WTAP	0.587	1.35e-48
AC004921.1	WTAP	0.503	3.93e-34
CD44-AS1	WTAP	0.522	4.68e-37
RNF217-AS1	WTAP	0.534	6.22e-39
AC100847.1	WTAP	0.547	3.28e-41
AL359922.2	WTAP	0.515	8.01e-36
LINC01801	WTAP	0.516	4.64e-36
LCMT1-AS1	WTAP	0.515	6.68e-36
AC123768.2	WTAP	0.586	2.58e-48
AC079610.1	WTAP	0.577	1.26e-46
AL023806.1	WTAP	0.604	5.35e-52
AC090772.3	WTAP	0.509	5.37e-35
AC104411.1	WTAP	0.562	1.04e-43
AC010422.1	WTAP	0.552	4.57e-42
AL355802.3	WTAP	0.614	3.67e-54
AL021408.1	WTAP	0.517	3.98e-36
AC091057.2	WTAP	0.558	4.34e-43
LINC00880	WTAP	0.51	3.63e-35
AC084782.3	WTAP	0.502	7.09e-34
AL031667.3	WTAP	0.565	2.42e-44
AC006213.5	WTAP	0.51	3.46e-35
ACSL3-AS1	WTAP	0.512	1.97e-35
AL357054.4	ZC3H13	0.501	1.06e-33
ADAMTS9-AS1	ZC3H13	0.523	4.15e-37
AC095031.1	ZC3H13	0.54	7.27e-40
AC036108.3	ZC3H13	0.607	1.31e-52
AC103740.1	ZC3H13	0.557	6.87e-43
MIR497HG	ZC3H13	0.636	3.34e-59
AC144831.1	ZC3H13	0.503	4.44e-34
AC015922.2	ZC3H13	0.549	1.89e-41
AC008494.3	ZC3H13	0.556	1.02e-42
AF111167.2	ZC3H13	0.604	4.2e-52
LINC00702	ZC3H13	0.512	2.06e-35
ZNF582-AS1	ZC3H13	0.544	1.41e-40
AC015922.3	ZC3H13	0.564	3.69e-44
ZNF790-AS1	ZC3H13	0.567	9.36e-45
AL158211.5	ZC3H13	0.514	8.81e-36
AC117489.1	ZC3H13	0.503	4.73e-34
AC107959.1	ZC3H13	0.576	2.15e-46
LINC02038	ZC3H13	0.512	1.81e-35
AC104819.3	ZC3H13	0.553	3.47e-42
LINC01197	ZC3H13	0.553	3.2e-42
AC092645.1	ZC3H13	0.533	1.04e-38
AC005165.1	ZC3H13	0.52	1.04e-36
AC092111.1	ZC3H13	0.563	5.64e-44
AC007637.1	ZC3H13	0.614	3.09e-54
AL139383.1	ZC3H13	0.52	1.22e-36
AC022613.2	ZC3H13	0.554	2.24e-42
AC092376.2	ZC3H13	0.605	3.01e-52
AL133371.2	ZC3H13	0.517	2.96e-36
AC011472.4	ZC3H13	0.525	1.63e-37
AC145124.1	ZC3H13	0.554	1.98e-42
AL158163.2	ZC3H13	0.574	4.03e-46
AC078777.1	ZC3H13	0.598	8.66e-51
AC006213.2	ZC3H13	0.52	1.18e-36
NR2F2-AS1	ZC3H13	0.533	9.29e-39
RTCA-AS1	ZC3H13	0.577	1.43e-46
MGC16275	ZC3H13	0.546	5.62e-41
ZNF571-AS1	ZC3H13	0.584	4.78e-48
AL356299.2	ZC3H13	0.51	3.59e-35
AC002401.2	ZC3H13	0.565	1.94e-44
AL122023.1	ZC3H13	0.541	3.43e-40
CCAT2	ZC3H13	0.505	1.97e-34
MAMDC2-AS1	ZC3H13	0.523	4.49e-37
AC106739.1	ZC3H13	0.574	4.22e-46
AL513123.1	ZC3H13	0.511	2.39e-35
AC044802.1	ZC3H13	0.521	8.42e-37
AC016888.1	ZC3H13	0.547	4.44e-41
AC090579.1	ZC3H13	0.554	2.62e-42
AL109741.1	ZC3H13	0.507	1.09e-34
AC025917.1	ZC3H13	0.651	8.4e-63
AP000757.1	ZC3H13	0.513	1.39e-35
AC009495.1	ZC3H13	0.574	6.12e-46
PCAT1	ZC3H13	0.562	1.03e-43
AC005280.1	ZC3H13	0.523	3.88e-37
AC008556.1	ZC3H13	0.507	1.32e-34
MAN2A1-DT	ZC3H13	0.527	7.69e-38
AL139384.2	ZC3H13	0.546	5.64e-41
AC003973.2	ZC3H13	0.613	5.21e-54
AC009509.4	ZC3H13	0.534	7.26e-39
AC069185.1	ZC3H13	0.613	6.58e-54
AC007541.1	ZC3H13	0.576	2.22e-46
AL353593.1	ZC3H13	0.533	8.48e-39
AL691447.2	ZC3H13	0.564	4.32e-44
AL163953.1	ZC3H13	0.51	4.26e-35
LINC02569	ZC3H13	0.539	7.9e-40
AP001347.1	ZC3H13	0.518	2.13e-36
AC026368.1	ZC3H13	0.529	4.44e-38
AC053513.2	ZC3H13	0.635	8.22e-59
THCAT158	ZC3H13	0.585	4.21e-48
AL139260.2	ZC3H13	0.522	6.26e-37
AC007406.3	ZC3H13	0.502	6.54e-34
AL445309.1	ZC3H13	0.509	5.25e-35
RPL34-DT	ZC3H13	0.573	6.99e-46
AC006378.1	ZC3H13	0.512	1.99e-35
RNFT1-DT	ZC3H13	0.608	8.72e-53
CYP4A22-AS1	ZC3H13	0.523	3.37e-37
LINC00840	ZC3H13	0.521	8.18e-37
AC009812.3	ZC3H13	0.608	5.84e-53
AC021945.1	ZC3H13	0.506	1.68e-34
AC127070.2	ZC3H13	0.505	2.43e-34
AC025279.1	ZC3H13	0.565	2.01e-44
AL136084.2	ZC3H13	0.572	1.45e-45
AC005332.2	ZC3H13	0.55	1.27e-41
AP003721.4	ZC3H13	0.539	8.16e-40
AC025575.2	ZC3H13	0.556	8.9e-43
AC093510.2	ZC3H13	0.581	2.58e-47
AC010655.2	ZC3H13	0.614	4.45e-54
AC012464.1	ZC3H13	0.509	5.63e-35
AL021578.1	ZC3H13	0.538	1.19e-39
AC244100.3	ZC3H13	0.551	6.52e-42
AC023509.1	ZC3H13	0.614	4.2e-54
AC091152.4	ZC3H13	0.59	4.69e-49
AC104938.1	ZC3H13	0.557	5.8e-43
AC004825.2	ZC3H13	0.572	1.31e-45
AC092134.1	ZC3H13	0.626	7.53e-57
AC026367.2	ZC3H13	0.505	2.32e-34
CD44-AS1	ZC3H13	0.55	1.06e-41
AC069222.1	ZC3H13	0.545	1.03e-40
RNF217-AS1	ZC3H13	0.565	2.31e-44
AC100847.1	ZC3H13	0.568	6.45e-45
AL359922.2	ZC3H13	0.586	2.55e-48
AC104836.1	ZC3H13	0.513	1.24e-35
IL12A-AS1	ZC3H13	0.521	7.81e-37
AC007285.1	ZC3H13	0.533	8.09e-39
LINC01801	ZC3H13	0.53	3.29e-38
AP002847.1	ZC3H13	0.504	3.5e-34
AC226118.1	ZC3H13	0.598	9.65e-51
AC123768.2	ZC3H13	0.563	5.02e-44
AL023806.1	ZC3H13	0.561	1.45e-43
AC090772.3	ZC3H13	0.516	5.13e-36
Z82243.1	ZC3H13	0.548	2.25e-41
AC010203.2	ZC3H13	0.503	4.88e-34
AL512652.1	ZC3H13	0.534	6.63e-39
AC108463.2	ZC3H13	0.527	9.62e-38
AC009108.3	ZC3H13	0.513	1.21e-35
AL133330.1	ZC3H13	0.505	1.98e-34
AC008115.4	ZC3H13	0.551	7.35e-42
UVRAG-DT	ZC3H13	0.514	1.09e-35
AC104411.1	ZC3H13	0.566	1.73e-44
AL137060.3	ZC3H13	0.501	9.62e-34
AC010422.1	ZC3H13	0.545	9.05e-41
AL512506.1	ZC3H13	0.587	1.21e-48
AL355802.3	ZC3H13	0.646	1.32e-61
AC025176.1	ZC3H13	0.513	1.47e-35
AL021408.1	ZC3H13	0.55	9.69e-42
PLCG1-AS1	ZC3H13	0.506	1.84e-34
AC091057.2	ZC3H13	0.546	6.46e-41
AC096536.1	ZC3H13	0.509	6.66e-35
MIR4713HG	ZC3H13	0.511	2.73e-35
AC103706.1	ZC3H13	0.501	9.48e-34
AC008264.2	ZC3H13	0.52	1.3e-36
LINC01271	ZC3H13	0.539	1.04e-39
AL031667.3	ZC3H13	0.612	1.14e-53
AL161729.4	ZC3H13	0.597	1.14e-50
AC005479.2	ZC3H13	0.508	8.73e-35
AC006213.5	ZC3H13	0.573	9.55e-46
AC011472.5	ZC3H13	0.556	8.86e-43
AC011477.3	ZC3H13	0.558	4.39e-43
AC016027.1	KIAA1429	0.503	4.12e-34
AC095031.1	KIAA1429	0.532	1.47e-38
AC036108.3	KIAA1429	0.542	2.92e-40
MIR497HG	KIAA1429	0.57	3.02e-45
AC008494.3	KIAA1429	0.565	2.88e-44
AF111167.2	KIAA1429	0.619	3.34e-55
AC015922.3	KIAA1429	0.528	5.48e-38
AC107959.1	KIAA1429	0.527	7.7e-38
LINC02038	KIAA1429	0.505	2.23e-34
AL162171.1	KIAA1429	0.508	9.43e-35
AC104819.3	KIAA1429	0.55	9.77e-42
LINC01197	KIAA1429	0.526	1.15e-37
AC007637.1	KIAA1429	0.504	3.46e-34
AC022613.2	KIAA1429	0.551	7.78e-42
AC092376.2	KIAA1429	0.529	4.2e-38
AL133371.2	KIAA1429	0.507	1.36e-34
AL158163.2	KIAA1429	0.541	4.19e-40
AC018521.6	KIAA1429	0.513	1.46e-35
AC078777.1	KIAA1429	0.509	6.44e-35
LINC02861	KIAA1429	0.507	1.1e-34
AC006213.2	KIAA1429	0.501	8.68e-34
RTCA-AS1	KIAA1429	0.59	4.23e-49
ZNF571-AS1	KIAA1429	0.549	1.6e-41
AC002401.2	KIAA1429	0.524	2.44e-37
AL122023.1	KIAA1429	0.569	5.27e-45
CCAT2	KIAA1429	0.51	4.39e-35
MAMDC2-AS1	KIAA1429	0.514	1.05e-35
AC106739.1	KIAA1429	0.531	2.06e-38
AC044802.1	KIAA1429	0.546	6.19e-41
AC016888.1	KIAA1429	0.51	3.66e-35
AC090579.1	KIAA1429	0.617	7.89e-55
AC025917.1	KIAA1429	0.595	3.5e-50
AC009495.1	KIAA1429	0.534	6.24e-39
PCAT1	KIAA1429	0.605	2.55e-52
AC005280.1	KIAA1429	0.555	1.8e-42
MAN2A1-DT	KIAA1429	0.558	4.59e-43
AL139384.2	KIAA1429	0.536	2.53e-39
AC003973.2	KIAA1429	0.542	2.96e-40
AC069185.1	KIAA1429	0.595	3.52e-50
AC007541.1	KIAA1429	0.556	8.79e-43
AL163953.1	KIAA1429	0.507	1.19e-34
LINC02569	KIAA1429	0.536	2.58e-39
AC105219.3	KIAA1429	0.578	7.85e-47
AC053513.2	KIAA1429	0.557	7.78e-43
THCAT158	KIAA1429	0.542	2.49e-40
AL139260.2	KIAA1429	0.503	4.47e-34
RPL34-DT	KIAA1429	0.555	1.41e-42
RNFT1-DT	KIAA1429	0.603	6.43e-52
CYP4A22-AS1	KIAA1429	0.525	1.87e-37
AC009812.3	KIAA1429	0.613	4.97e-54
AC021945.1	KIAA1429	0.521	7.14e-37
AL136084.2	KIAA1429	0.506	1.52e-34
AP003721.4	KIAA1429	0.568	5.43e-45
AL359397.1	KIAA1429	0.524	3.1e-37
AC093510.2	KIAA1429	0.558	4.75e-43
AC012213.3	KIAA1429	0.528	6.8e-38
AC010655.2	KIAA1429	0.624	2.63e-56
AC012464.1	KIAA1429	0.529	4.09e-38
AC244100.3	KIAA1429	0.505	2.12e-34
AC023509.1	KIAA1429	0.558	3.87e-43
AC091152.4	KIAA1429	0.585	4.19e-48
AC104938.1	KIAA1429	0.541	3.59e-40
AC004825.2	KIAA1429	0.592	1.56e-49
AC092134.1	KIAA1429	0.569	4.55e-45
CD44-AS1	KIAA1429	0.501	7.77e-34
AC069222.1	KIAA1429	0.514	1.01e-35
AC100847.1	KIAA1429	0.539	8.3e-40
AL359922.2	KIAA1429	0.553	2.96e-42
AC007285.1	KIAA1429	0.513	1.4e-35
AC226118.1	KIAA1429	0.508	8.18e-35
AC123768.2	KIAA1429	0.536	3.13e-39
AC079610.1	KIAA1429	0.514	9.71e-36
AL023806.1	KIAA1429	0.573	9.37e-46
Z82243.1	KIAA1429	0.525	1.92e-37
UVRAG-DT	KIAA1429	0.562	7.03e-44
AC104411.1	KIAA1429	0.53	3.16e-38
AC010422.1	KIAA1429	0.525	1.93e-37
AL355802.3	KIAA1429	0.612	1.05e-53
AC091057.2	KIAA1429	0.506	1.69e-34
LINC01357	KIAA1429	0.51	3.72e-35
AL031667.3	KIAA1429	0.592	1.63e-49
AL161729.4	KIAA1429	0.524	2.81e-37
AC006213.5	KIAA1429	0.508	7.79e-35
AC243772.2	KIAA1429	0.504	3.89e-34
AC011773.4	KIAA1429	0.541	3.66e-40
MIR497HG	PCIF1	0.516	4.28e-36
AF111167.2	PCIF1	0.517	3.45e-36
AC002401.2	PCIF1	0.556	9.79e-43
AL122023.1	PCIF1	0.504	2.81e-34
AC106739.1	PCIF1	0.557	5.61e-43
AC016888.1	PCIF1	0.674	6.15e-69
AC053503.4	PCIF1	0.508	8.12e-35
AC025279.1	PCIF1	0.516	4.72e-36
AP003721.4	PCIF1	0.507	1.23e-34
AC244100.3	PCIF1	0.519	1.9e-36
AC004825.2	PCIF1	0.508	8.81e-35
AC226118.1	PCIF1	0.539	8.54e-40
AL096828.3	PCIF1	0.561	1.43e-43
AC016027.1	ZCCHC4	0.527	9.05e-38
AC095031.1	ZCCHC4	0.542	3.33e-40
AC036108.3	ZCCHC4	0.509	4.87e-35
MIR497HG	ZCCHC4	0.562	7.98e-44
AC008494.3	ZCCHC4	0.602	1.25e-51
AF111167.2	ZCCHC4	0.602	1.57e-51
AC104819.3	ZCCHC4	0.557	6.74e-43
AC007637.1	ZCCHC4	0.519	1.53e-36
AC022613.2	ZCCHC4	0.507	1.36e-34
LGR4-AS1	ZCCHC4	0.505	2.03e-34
AL158163.2	ZCCHC4	0.553	3.65e-42
RTCA-AS1	ZCCHC4	0.593	8.5e-50
ZNF571-AS1	ZCCHC4	0.544	1.09e-40
AC002401.2	ZCCHC4	0.56	1.7e-43
AL122023.1	ZCCHC4	0.558	5.19e-43
MAMDC2-AS1	ZCCHC4	0.522	6.03e-37
AC044802.1	ZCCHC4	0.562	8.49e-44
AC090579.1	ZCCHC4	0.554	2.5e-42
AC025917.1	ZCCHC4	0.583	7.55e-48
AC048344.4	ZCCHC4	0.517	3.6e-36
AC009495.1	ZCCHC4	0.558	3.89e-43
PCAT1	ZCCHC4	0.598	1.12e-50
AC005280.1	ZCCHC4	0.572	1.19e-45
MAN2A1-DT	ZCCHC4	0.572	1.29e-45
FZD4-DT	ZCCHC4	0.501	9.62e-34
AC009509.4	ZCCHC4	0.509	6.08e-35
AC069185.1	ZCCHC4	0.603	9.05e-52
AC007541.1	ZCCHC4	0.525	2.18e-37
AL163953.1	ZCCHC4	0.517	4e-36
AC053513.2	ZCCHC4	0.546	6.11e-41
RNF32-AS1	ZCCHC4	0.507	1.32e-34
THCAT158	ZCCHC4	0.514	1.06e-35
AL139260.2	ZCCHC4	0.526	1.32e-37
AL359317.2	ZCCHC4	0.502	6.04e-34
RPL34-DT	ZCCHC4	0.596	2.12e-50
RNFT1-DT	ZCCHC4	0.632	3.44e-58
CYP4A22-AS1	ZCCHC4	0.534	7.11e-39
AC009812.3	ZCCHC4	0.54	5.51e-40
AP003721.4	ZCCHC4	0.56	2.37e-43
AL359397.1	ZCCHC4	0.541	4.07e-40
AC107081.1	ZCCHC4	0.515	7.09e-36
AC093510.2	ZCCHC4	0.574	6.14e-46
AC012213.3	ZCCHC4	0.505	2.63e-34
AC010655.2	ZCCHC4	0.656	4.87e-64
AC012464.1	ZCCHC4	0.535	4.21e-39
AC244100.3	ZCCHC4	0.535	4.21e-39
AC023509.1	ZCCHC4	0.616	1.16e-54
AC091152.4	ZCCHC4	0.553	3.51e-42
AC104938.1	ZCCHC4	0.501	1.05e-33
AC004825.2	ZCCHC4	0.551	7.11e-42
AC092134.1	ZCCHC4	0.609	5.31e-53
CD44-AS1	ZCCHC4	0.53	2.82e-38
AC069222.1	ZCCHC4	0.517	3.96e-36
RNF217-AS1	ZCCHC4	0.501	8.39e-34
AC100847.1	ZCCHC4	0.564	3.8e-44
AL359922.2	ZCCHC4	0.55	1.35e-41
AC123768.2	ZCCHC4	0.541	4.39e-40
AC079610.1	ZCCHC4	0.535	4.55e-39
AL023806.1	ZCCHC4	0.587	1.45e-48
AC106900.1	ZCCHC4	0.533	9.01e-39
Z82243.1	ZCCHC4	0.523	4.29e-37
LRRC2-AS1	ZCCHC4	0.501	8.62e-34
AC104411.1	ZCCHC4	0.545	7.55e-41
AC107032.2	ZCCHC4	0.521	7.08e-37
AC010422.1	ZCCHC4	0.539	7.94e-40
AL355802.3	ZCCHC4	0.632	3.05e-58
AC025176.1	ZCCHC4	0.558	4.66e-43
AC091057.2	ZCCHC4	0.527	8.78e-38
AL031667.3	ZCCHC4	0.558	4.98e-43
AL161729.4	ZCCHC4	0.537	1.61e-39
AP003059.2	ZCCHC4	0.523	3.69e-37
AC006213.5	ZCCHC4	0.515	6.09e-36
AC011477.3	ZCCHC4	0.501	8.51e-34
AC011773.4	ZCCHC4	0.532	1.21e-38
AC016027.1	CBLL1	0.543	1.87e-40
EPCAM-DT	CBLL1	0.511	3.16e-35
AL357054.4	CBLL1	0.507	1.33e-34
AC095031.1	CBLL1	0.549	1.51e-41
AC036108.3	CBLL1	0.539	1.01e-39
MIR497HG	CBLL1	0.569	4.02e-45
AC008494.3	CBLL1	0.58	4e-47
AF111167.2	CBLL1	0.619	3.53e-55
AC015922.3	CBLL1	0.513	1.56e-35
AC107959.1	CBLL1	0.509	5.97e-35
LINC02038	CBLL1	0.539	8.1e-40
AC104819.3	CBLL1	0.583	1.03e-47
AC002451.1	CBLL1	0.515	6.34e-36
AC005165.1	CBLL1	0.507	1.2e-34
AC007637.1	CBLL1	0.563	4.5e-44
AC022613.2	CBLL1	0.53	2.51e-38
AC145124.1	CBLL1	0.505	2.68e-34
AL158163.2	CBLL1	0.558	3.94e-43
AC018521.6	CBLL1	0.51	4.82e-35
AC078777.1	CBLL1	0.51	4.24e-35
RTCA-AS1	CBLL1	0.561	1.46e-43
ZNF571-AS1	CBLL1	0.556	8.29e-43
AC002401.2	CBLL1	0.565	2.42e-44
AL122023.1	CBLL1	0.563	5.6e-44
CCAT2	CBLL1	0.501	9.15e-34
MAMDC2-AS1	CBLL1	0.502	6.74e-34
AC106739.1	CBLL1	0.549	1.54e-41
AC044802.1	CBLL1	0.535	4.96e-39
AC016888.1	CBLL1	0.549	1.51e-41
AC090579.1	CBLL1	0.588	1.02e-48
AC025917.1	CBLL1	0.571	2.07e-45
AC009495.1	CBLL1	0.611	1.42e-53
PCAT1	CBLL1	0.534	7.23e-39
AC005280.1	CBLL1	0.55	1.15e-41
MAN2A1-DT	CBLL1	0.579	4.78e-47
AL139384.2	CBLL1	0.509	6.15e-35
AC003973.2	CBLL1	0.505	2.08e-34
AC069185.1	CBLL1	0.575	3.9e-46
AC007541.1	CBLL1	0.546	5.5e-41
AL691447.2	CBLL1	0.505	2.41e-34
AL163953.1	CBLL1	0.507	1.1e-34
LINC02569	CBLL1	0.521	9.32e-37
AC053513.2	CBLL1	0.558	5.08e-43
RNF32-AS1	CBLL1	0.515	7.76e-36
THCAT158	CBLL1	0.563	5.35e-44
AL139260.2	CBLL1	0.538	1.11e-39
RPL34-DT	CBLL1	0.552	6.13e-42
RNFT1-DT	CBLL1	0.633	2.4e-58
CYP4A22-AS1	CBLL1	0.523	3.68e-37
AC009812.3	CBLL1	0.567	1.1e-44
AL136084.2	CBLL1	0.501	1.07e-33
AP003721.4	CBLL1	0.539	8.77e-40
AL359397.1	CBLL1	0.539	8.01e-40
AC093510.2	CBLL1	0.576	2.01e-46
AC010655.2	CBLL1	0.658	1.39e-64
AC012464.1	CBLL1	0.524	2.39e-37
AL021578.1	CBLL1	0.511	3.01e-35
AC244100.3	CBLL1	0.558	3.74e-43
AC023509.1	CBLL1	0.61	2.72e-53
AC091152.4	CBLL1	0.537	1.82e-39
AC104938.1	CBLL1	0.502	6.54e-34
AC004825.2	CBLL1	0.555	1.68e-42
AC092134.1	CBLL1	0.607	1.13e-52
LINC01186	CBLL1	0.512	2.38e-35
AC069222.1	CBLL1	0.519	1.88e-36
RNF217-AS1	CBLL1	0.527	8.07e-38
AC100847.1	CBLL1	0.578	7.62e-47
AL359922.2	CBLL1	0.527	8.48e-38
AC007285.1	CBLL1	0.529	3.78e-38
AC226118.1	CBLL1	0.531	1.97e-38
AC123768.2	CBLL1	0.572	1.12e-45
AL023806.1	CBLL1	0.59	3.48e-49
Z82243.1	CBLL1	0.517	3.07e-36
AC010203.2	CBLL1	0.527	8.99e-38
LRRC2-AS1	CBLL1	0.507	1.28e-34
AC008115.4	CBLL1	0.506	1.8e-34
AC104411.1	CBLL1	0.575	3.93e-46
AC107032.2	CBLL1	0.531	1.88e-38
AC010422.1	CBLL1	0.513	1.58e-35
AL355802.3	CBLL1	0.619	2.24e-55
AL021408.1	CBLL1	0.521	8.26e-37
AC091057.2	CBLL1	0.526	1.19e-37
MIR4713HG	CBLL1	0.521	9.07e-37
LINC01357	CBLL1	0.505	2.74e-34
AL031667.3	CBLL1	0.601	2.64e-51
AL161729.4	CBLL1	0.552	5.65e-42
AC006213.5	CBLL1	0.512	2.18e-35
AC011477.3	CBLL1	0.532	1.25e-38
AC011773.4	CBLL1	0.503	5.08e-34
AC016027.1	SETD2	0.584	6.97e-48
AC105749.1	SETD2	0.602	1.28e-51
AP000866.2	SETD2	0.504	2.9e-34
TMEM220-AS1	SETD2	0.514	1.1e-35
AC020978.4	SETD2	0.511	2.39e-35
ADAMTS9-AS2	SETD2	0.529	4.13e-38
EPCAM-DT	SETD2	0.504	3e-34
AL357054.4	SETD2	0.548	2.18e-41
AF165147.1	SETD2	0.507	1.05e-34
AP002800.1	SETD2	0.512	1.77e-35
AP001107.5	SETD2	0.506	1.82e-34
AL138995.1	SETD2	0.511	2.59e-35
ADAMTS9-AS1	SETD2	0.569	4.33e-45
AC095031.1	SETD2	0.599	4.94e-51
AC036108.3	SETD2	0.669	1.78e-67
AC103740.1	SETD2	0.612	1.12e-53
CYP1B1-AS1	SETD2	0.525	1.57e-37
MIR497HG	SETD2	0.668	2.54e-67
AC144831.1	SETD2	0.565	2.01e-44
AC007384.1	SETD2	0.534	5.92e-39
AC015922.2	SETD2	0.551	8.3e-42
AL359258.3	SETD2	0.559	2.66e-43
AC130371.2	SETD2	0.559	2.75e-43
AC008494.3	SETD2	0.636	2.87e-59
LINC01135	SETD2	0.533	9.25e-39
AC103923.1	SETD2	0.568	5.55e-45
ECI2-DT	SETD2	0.563	4.9e-44
AC244100.2	SETD2	0.514	8.47e-36
AF111167.2	SETD2	0.688	1.01e-72
RFPL1S	SETD2	0.508	9.57e-35
LINC00702	SETD2	0.513	1.38e-35
LINC02447	SETD2	0.54	6.24e-40
AL158837.1	SETD2	0.559	2.95e-43
ZNF582-AS1	SETD2	0.573	8.41e-46
AC015922.3	SETD2	0.577	1.56e-46
ZNF790-AS1	SETD2	0.595	4.22e-50
AL158211.5	SETD2	0.552	5.2e-42
FO393418.1	SETD2	0.564	3.49e-44
AC117489.1	SETD2	0.581	2.28e-47
AC107959.1	SETD2	0.631	4.21e-58
FLJ31104	SETD2	0.565	2.02e-44
AC003991.1	SETD2	0.534	6.53e-39
AC104260.2	SETD2	0.501	1.04e-33
LINC02038	SETD2	0.59	4.7e-49
AL162171.1	SETD2	0.522	5.98e-37
AC104819.3	SETD2	0.657	2.83e-64
AC243960.1	SETD2	0.508	6.91e-35
LINC01197	SETD2	0.554	2.24e-42
HID1-AS1	SETD2	0.508	9.65e-35
AC092645.1	SETD2	0.568	5.87e-45
AC011008.2	SETD2	0.528	7.09e-38
AC005165.1	SETD2	0.522	5.21e-37
AC092111.1	SETD2	0.567	1.02e-44
AC007637.1	SETD2	0.638	1.29e-59
AL139383.1	SETD2	0.518	1.97e-36
AC022613.2	SETD2	0.598	7.31e-51
AC092376.2	SETD2	0.598	1.1e-50
AL133371.2	SETD2	0.557	6.4e-43
LGR4-AS1	SETD2	0.607	1.18e-52
AC011472.4	SETD2	0.581	1.84e-47
AC145124.1	SETD2	0.569	4.34e-45
AL158163.2	SETD2	0.651	8.86e-63
AC018521.6	SETD2	0.614	3.57e-54
SNRK-AS1	SETD2	0.512	2.3e-35
MIRLET7A1HG	SETD2	0.547	3.78e-41
TMEM72-AS1	SETD2	0.505	2.16e-34
AC078777.1	SETD2	0.631	6.11e-58
LINC02861	SETD2	0.571	1.59e-45
RBM38-AS1	SETD2	0.524	2.55e-37
AC006213.2	SETD2	0.532	1.47e-38
AC026202.2	SETD2	0.56	1.71e-43
NR2F2-AS1	SETD2	0.562	7.24e-44
RTCA-AS1	SETD2	0.666	1.31e-66
MGC16275	SETD2	0.596	2.15e-50
AL031722.1	SETD2	0.516	4.07e-36
LINC02541	SETD2	0.507	1.03e-34
ZNF571-AS1	SETD2	0.644	5.75e-61
AC104561.1	SETD2	0.526	1.07e-37
AC002401.2	SETD2	0.577	1.43e-46
AL122023.1	SETD2	0.622	5.54e-56
MAMDC2-AS1	SETD2	0.605	3.19e-52
AC239809.3	SETD2	0.527	8.05e-38
AC106739.1	SETD2	0.616	1.62e-54
ZRANB2-AS1	SETD2	0.553	3.65e-42
AC020951.1	SETD2	0.536	2.49e-39
AC044802.1	SETD2	0.635	7.59e-59
RRS1-AS1	SETD2	0.55	9.72e-42
AC092287.1	SETD2	0.555	1.61e-42
AC016888.1	SETD2	0.569	4.72e-45
AC090579.1	SETD2	0.562	7.12e-44
AC005753.1	SETD2	0.531	1.65e-38
AC025917.1	SETD2	0.726	1.3e-84
AC006033.2	SETD2	0.504	2.95e-34
Z95114.3	SETD2	0.53	2.76e-38
AP000757.1	SETD2	0.525	1.93e-37
AC103746.1	SETD2	0.568	5.98e-45
AC009495.1	SETD2	0.636	2.82e-59
PCAT1	SETD2	0.55	1.21e-41
AC005280.1	SETD2	0.585	3.85e-48
MAN2A1-DT	SETD2	0.601	2.24e-51
AL139384.2	SETD2	0.512	2.36e-35
AC106037.3	SETD2	0.506	1.4e-34
FZD4-DT	SETD2	0.568	7.16e-45
AC003973.2	SETD2	0.604	4.02e-52
AC009509.4	SETD2	0.615	2.12e-54
AC069185.1	SETD2	0.697	1.78e-75
AC007541.1	SETD2	0.595	4.53e-50
AC013726.1	SETD2	0.504	3.05e-34
AL353593.1	SETD2	0.509	6.11e-35
AC009806.1	SETD2	0.508	7.5e-35
AL691447.2	SETD2	0.559	2.77e-43
LINC02569	SETD2	0.57	2.41e-45
AP001347.1	SETD2	0.514	1.1e-35
AL136368.1	SETD2	0.53	2.8e-38
RERE-AS1	SETD2	0.567	9.83e-45
AC026368.1	SETD2	0.512	2.19e-35
AC053513.2	SETD2	0.705	1.03e-77
RNF32-AS1	SETD2	0.51	3.65e-35
THCAT158	SETD2	0.611	1.49e-53
AC119674.1	SETD2	0.514	9.96e-36
AL592430.1	SETD2	0.579	6.26e-47
AL139260.2	SETD2	0.558	3.94e-43
AC007728.2	SETD2	0.508	9.49e-35
AC013472.2	SETD2	0.516	4.71e-36
AL445309.1	SETD2	0.604	4.01e-52
PLCE1-AS1	SETD2	0.511	3.07e-35
RNU6ATAC35P	SETD2	0.548	3.06e-41
AL359317.2	SETD2	0.561	1.54e-43
RPL34-DT	SETD2	0.617	8.21e-55
AC006378.1	SETD2	0.553	3.95e-42
RNFT1-DT	SETD2	0.705	5.62e-78
LINC01422	SETD2	0.555	1.37e-42
CYP4A22-AS1	SETD2	0.532	1.14e-38
AC009812.3	SETD2	0.636	4.68e-59
AC127070.2	SETD2	0.534	6.99e-39
AC025279.1	SETD2	0.577	1.66e-46
AL136084.2	SETD2	0.563	5.74e-44
AL157392.4	SETD2	0.515	6.36e-36
AC005332.2	SETD2	0.574	5.94e-46
AP003721.4	SETD2	0.549	1.61e-41
AL359397.1	SETD2	0.553	3.17e-42
AC025575.2	SETD2	0.569	5.04e-45
AL359962.1	SETD2	0.518	2.24e-36
AC093510.2	SETD2	0.605	2.61e-52
AC010655.2	SETD2	0.631	6.51e-58
AC004241.2	SETD2	0.54	5.78e-40
AC012464.1	SETD2	0.594	7.11e-50
AL135960.1	SETD2	0.522	5.99e-37
AL021578.1	SETD2	0.563	5.62e-44
AC244100.3	SETD2	0.576	1.84e-46
AC023509.1	SETD2	0.683	2.98e-71
AC091152.4	SETD2	0.608	8.15e-53
LIMD1-AS1	SETD2	0.536	3.33e-39
AC104938.1	SETD2	0.616	1.68e-54
AC004825.2	SETD2	0.617	9.82e-55
AC005410.2	SETD2	0.503	3.94e-34
AC092134.1	SETD2	0.662	1.14e-65
AC090260.1	SETD2	0.529	4.8e-38
AC026367.2	SETD2	0.552	5.72e-42
CD44-AS1	SETD2	0.606	2.36e-52
AL035448.1	SETD2	0.563	6.74e-44
AC069222.1	SETD2	0.506	1.86e-34
AC005828.4	SETD2	0.525	2.12e-37
RNF217-AS1	SETD2	0.544	1.14e-40
AC100847.1	SETD2	0.577	1.42e-46
AL359922.2	SETD2	0.633	1.49e-58
AC141586.2	SETD2	0.517	3.71e-36
AL031432.3	SETD2	0.536	3.08e-39
AC104836.1	SETD2	0.528	5.05e-38
SLC7A11-AS1	SETD2	0.548	3e-41
AC007285.1	SETD2	0.544	1.19e-40
LINC01801	SETD2	0.528	6.79e-38
AP002847.1	SETD2	0.571	2.08e-45
LCMT1-AS1	SETD2	0.548	2.6e-41
AC226118.1	SETD2	0.534	5.28e-39
AC123768.2	SETD2	0.617	7.84e-55
AP001094.2	SETD2	0.52	9.45e-37
AC079610.1	SETD2	0.55	1.32e-41
AL023806.1	SETD2	0.641	2.82e-60
AP001429.1	SETD2	0.502	6.31e-34
AC079336.7	SETD2	0.544	1.18e-40
AC090772.3	SETD2	0.579	5.05e-47
Z82243.1	SETD2	0.595	4.1e-50
AC010203.2	SETD2	0.567	8.52e-45
AL356750.1	SETD2	0.55	1.19e-41
AC108463.2	SETD2	0.505	2.07e-34
AC009108.3	SETD2	0.535	4.51e-39
AL133330.1	SETD2	0.572	1.3e-45
AC008115.4	SETD2	0.546	5.22e-41
SMAD9-IT1	SETD2	0.521	7.91e-37
AC092903.2	SETD2	0.536	2.92e-39
AC073476.2	SETD2	0.523	3.56e-37
AC127164.1	SETD2	0.52	1.07e-36
AL031666.1	SETD2	0.516	5.04e-36
AC104411.1	SETD2	0.613	6.14e-54
AC018926.1	SETD2	0.577	1.45e-46
AC010422.1	SETD2	0.604	5.88e-52
STRA6LP	SETD2	0.555	1.28e-42
AL512506.1	SETD2	0.531	1.63e-38
AL355802.3	SETD2	0.662	1.23e-65
AC025176.1	SETD2	0.518	2.33e-36
AL021408.1	SETD2	0.509	5.8e-35
AC231657.1	SETD2	0.53	2.54e-38
AC005005.4	SETD2	0.547	3.61e-41
PLCG1-AS1	SETD2	0.51	3.57e-35
AC091057.2	SETD2	0.566	1.3e-44
AC096536.1	SETD2	0.547	4.02e-41
AC084782.3	SETD2	0.537	2e-39
AL355916.2	SETD2	0.513	1.46e-35
AL049870.3	SETD2	0.515	7.45e-36
AL133215.3	SETD2	0.517	3.09e-36
AC009121.2	SETD2	0.52	1.1e-36
AC008264.2	SETD2	0.545	7.37e-41
AL031667.3	SETD2	0.607	1.24e-52
AL161729.4	SETD2	0.568	6.07e-45
AP003059.2	SETD2	0.587	1.61e-48
AP001628.1	SETD2	0.514	8.39e-36
AC006213.5	SETD2	0.612	1.18e-53
AC011477.3	SETD2	0.538	1.33e-39
AC004832.5	SETD2	0.503	5.33e-34
AC011773.4	SETD2	0.501	8.19e-34
ACSL3-AS1	SETD2	0.522	4.56e-37
AC016027.1	SRSF3	0.51	3.51e-35
AC095031.1	SRSF3	0.527	7.57e-38
MIR497HG	SRSF3	0.54	7.12e-40
AC008494.3	SRSF3	0.586	2.29e-48
AF111167.2	SRSF3	0.581	2.73e-47
AC022613.2	SRSF3	0.506	1.89e-34
RTCA-AS1	SRSF3	0.554	1.92e-42
AL122023.1	SRSF3	0.57	3.25e-45
AC044802.1	SRSF3	0.517	3.83e-36
AC016888.1	SRSF3	0.523	3.83e-37
AC090579.1	SRSF3	0.518	2.17e-36
AC025917.1	SRSF3	0.509	5.66e-35
AC048344.4	SRSF3	0.505	1.98e-34
AC009495.1	SRSF3	0.56	2.3e-43
PCAT1	SRSF3	0.533	8.18e-39
AC005280.1	SRSF3	0.549	1.49e-41
MAN2A1-DT	SRSF3	0.585	3.44e-48
AC009509.4	SRSF3	0.51	3.61e-35
AC069185.1	SRSF3	0.552	6.33e-42
AC007541.1	SRSF3	0.536	2.99e-39
AL139260.2	SRSF3	0.57	3.11e-45
RNU6ATAC35P	SRSF3	0.511	2.55e-35
RNFT1-DT	SRSF3	0.61	3.36e-53
AP003721.4	SRSF3	0.504	2.8e-34
AL359397.1	SRSF3	0.581	1.95e-47
AC093510.2	SRSF3	0.528	6.38e-38
AC010655.2	SRSF3	0.638	1.11e-59
AC244100.3	SRSF3	0.52	1.12e-36
AC023509.1	SRSF3	0.62	1.66e-55
AC091152.4	SRSF3	0.526	1.36e-37
AC004825.2	SRSF3	0.579	6.76e-47
AC092134.1	SRSF3	0.539	9.53e-40
CD44-AS1	SRSF3	0.51	3.43e-35
AC100847.1	SRSF3	0.53	2.35e-38
AC123768.2	SRSF3	0.531	1.76e-38
AC079610.1	SRSF3	0.525	1.64e-37
AL023806.1	SRSF3	0.58	3.5e-47
AC106900.1	SRSF3	0.514	1.11e-35
AC104411.1	SRSF3	0.543	1.82e-40
AC010422.1	SRSF3	0.523	3.9e-37
AL355802.3	SRSF3	0.656	4.19e-64
AC025176.1	SRSF3	0.563	4.67e-44
LINC01357	SRSF3	0.567	9.28e-45
AL031667.3	SRSF3	0.55	1.09e-41
AL161729.4	SRSF3	0.515	7.75e-36
AL096828.3	SRSF3	0.513	1.43e-35
AC016027.1	XRN1	0.543	1.69e-40
MEF2C-AS1	XRN1	0.512	2.17e-35
AC105749.1	XRN1	0.641	2.11e-60
AP000866.2	XRN1	0.559	3.25e-43
TMEM220-AS1	XRN1	0.518	1.95e-36
LINC02033	XRN1	0.506	1.64e-34
EDIL3-DT	XRN1	0.515	8.1e-36
ADAMTS9-AS2	XRN1	0.565	2.01e-44
IL6R-AS1	XRN1	0.523	4.08e-37
AL357054.4	XRN1	0.602	1.17e-51
AF165147.1	XRN1	0.601	2.39e-51
AL512306.3	XRN1	0.502	5.84e-34
AL138995.1	XRN1	0.536	2.7e-39
ADAMTS9-AS1	XRN1	0.593	9.49e-50
AC095031.1	XRN1	0.592	1.36e-49
LINC02397	XRN1	0.501	1.06e-33
DIRC3	XRN1	0.521	7.25e-37
AC036108.3	XRN1	0.617	8.99e-55
AC103740.1	XRN1	0.589	6.17e-49
AL365361.1	XRN1	0.629	1.21e-57
CYP1B1-AS1	XRN1	0.541	4.86e-40
LINC01140	XRN1	0.539	8.74e-40
MIR497HG	XRN1	0.634	8.37e-59
AC144831.1	XRN1	0.561	1.08e-43
AC106881.1	XRN1	0.508	7.84e-35
AC007384.1	XRN1	0.573	7.36e-46
LINC02408	XRN1	0.508	9.17e-35
AC015922.2	XRN1	0.531	1.89e-38
AL359258.3	XRN1	0.531	1.63e-38
AC130371.2	XRN1	0.521	7.81e-37
AC008494.3	XRN1	0.65	1.72e-62
AC022034.1	XRN1	0.544	1.51e-40
LINC01135	XRN1	0.506	1.5e-34
AC103923.1	XRN1	0.572	1.44e-45
ECI2-DT	XRN1	0.545	8.06e-41
AC244100.2	XRN1	0.512	1.73e-35
AF111167.2	XRN1	0.672	2.39e-68
RFPL1S	XRN1	0.568	6.15e-45
LINC00702	XRN1	0.527	8.23e-38
AC090825.1	XRN1	0.522	6.43e-37
AC133644.1	XRN1	0.521	6.93e-37
AC009159.3	XRN1	0.528	5.46e-38
LINC02447	XRN1	0.512	1.87e-35
AL158837.1	XRN1	0.537	1.87e-39
ZNF582-AS1	XRN1	0.524	2.7e-37
AC015922.3	XRN1	0.565	2.32e-44
ZNF790-AS1	XRN1	0.574	4.1e-46
AC002091.2	XRN1	0.512	1.89e-35
LRRK2-DT	XRN1	0.53	2.44e-38
AL158211.5	XRN1	0.573	8.23e-46
FO393418.1	XRN1	0.527	7.43e-38
AC117489.1	XRN1	0.525	1.73e-37
AC005699.1	XRN1	0.505	2.15e-34
AC107959.1	XRN1	0.653	3.04e-63
FLJ31104	XRN1	0.553	2.83e-42
AC003991.1	XRN1	0.576	2.48e-46
FAM78B-AS1	XRN1	0.504	2.81e-34
LINC00996	XRN1	0.534	6.07e-39
AC104260.2	XRN1	0.55	1.1e-41
LINC02038	XRN1	0.503	5.27e-34
LINC00472	XRN1	0.53	2.4e-38
AL162171.1	XRN1	0.511	3.19e-35
AC104819.3	XRN1	0.625	1.29e-56
AC243960.1	XRN1	0.604	6.14e-52
LINC01197	XRN1	0.611	1.79e-53
HID1-AS1	XRN1	0.501	9.51e-34
AC092645.1	XRN1	0.638	1.56e-59
SENCR	XRN1	0.566	1.58e-44
AC079209.1	XRN1	0.542	3.04e-40
AC015819.1	XRN1	0.504	3.59e-34
AC092111.1	XRN1	0.532	1.32e-38
AC007637.1	XRN1	0.583	7.63e-48
AL139383.1	XRN1	0.523	3.83e-37
AC022613.2	XRN1	0.57	3.03e-45
AC092376.2	XRN1	0.586	2.06e-48
AC091182.1	XRN1	0.528	6.16e-38
AL133371.2	XRN1	0.612	1.26e-53
LGR4-AS1	XRN1	0.574	5.2e-46
LINC01215	XRN1	0.541	4.49e-40
AC011472.4	XRN1	0.579	6.81e-47
AL158163.2	XRN1	0.669	2.25e-67
AC018521.6	XRN1	0.56	1.81e-43
MIRLET7A1HG	XRN1	0.595	4.46e-50
AC078777.1	XRN1	0.586	2.66e-48
LINC02861	XRN1	0.578	7.18e-47
HECW2-AS1	XRN1	0.59	3.29e-49
AC026202.2	XRN1	0.624	1.98e-56
NR2F2-AS1	XRN1	0.601	2.01e-51
RTCA-AS1	XRN1	0.609	3.68e-53
MGC16275	XRN1	0.587	1.37e-48
ZNF571-AS1	XRN1	0.651	9.25e-63
AC104561.1	XRN1	0.508	8.62e-35
LINC01934	XRN1	0.569	4.41e-45
AL122023.1	XRN1	0.555	1.69e-42
MAMDC2-AS1	XRN1	0.61	2.95e-53
AC239809.3	XRN1	0.512	2.1e-35
AC106739.1	XRN1	0.527	8.57e-38
AC009119.1	XRN1	0.518	2.63e-36
ZRANB2-AS1	XRN1	0.585	3.27e-48
AC020951.1	XRN1	0.553	2.99e-42
AC044802.1	XRN1	0.594	5.13e-50
RRS1-AS1	XRN1	0.547	4.53e-41
AC090579.1	XRN1	0.529	4.06e-38
AC005753.1	XRN1	0.511	3.06e-35
AC025917.1	XRN1	0.75	2.9e-93
AC006033.2	XRN1	0.651	6.6e-63
Z95114.3	XRN1	0.596	2.1e-50
LINC00924	XRN1	0.527	9.57e-38
AC103746.1	XRN1	0.549	1.79e-41
AC009495.1	XRN1	0.568	5.8e-45
PWAR5	XRN1	0.52	1.27e-36
MAN2A1-DT	XRN1	0.547	4.7e-41
LINC00968	XRN1	0.506	1.65e-34
AL139384.2	XRN1	0.542	3.27e-40
AC106037.3	XRN1	0.568	8.05e-45
CYP2U1-AS1	XRN1	0.521	7.21e-37
FZD4-DT	XRN1	0.554	2.05e-42
AC003973.2	XRN1	0.609	5.49e-53
AC009509.4	XRN1	0.541	3.71e-40
AC069185.1	XRN1	0.658	1.76e-64
ZEB2-AS1	XRN1	0.577	1.61e-46
AC007541.1	XRN1	0.586	2.01e-48
AL353593.1	XRN1	0.516	4.92e-36
AL691447.2	XRN1	0.547	3.65e-41
LINC02569	XRN1	0.506	1.75e-34
RERE-AS1	XRN1	0.622	6.92e-56
AC053513.2	XRN1	0.687	1.36e-72
AC015911.3	XRN1	0.612	1.06e-53
THCAT158	XRN1	0.614	3.5e-54
AC119674.1	XRN1	0.55	1.4e-41
AL592430.1	XRN1	0.577	1.49e-46
AC007728.2	XRN1	0.621	8.92e-56
LINC02328	XRN1	0.596	2.09e-50
AL445309.1	XRN1	0.601	1.9e-51
AC018755.4	XRN1	0.518	2.26e-36
PLCE1-AS1	XRN1	0.533	1.07e-38
AC008957.1	XRN1	0.501	9.07e-34
AC002480.1	XRN1	0.506	1.55e-34
AL359317.2	XRN1	0.52	1.31e-36
RPL34-DT	XRN1	0.618	5.21e-55
AC006378.1	XRN1	0.563	5.02e-44
LINC01857	XRN1	0.533	9.22e-39
RNFT1-DT	XRN1	0.622	6.02e-56
LINC01422	XRN1	0.591	1.96e-49
LINC01684	XRN1	0.55	1.13e-41
LINC02611	XRN1	0.522	5.04e-37
AC009812.3	XRN1	0.638	1.01e-59
AC127070.2	XRN1	0.517	3.06e-36
AL136084.2	XRN1	0.511	2.56e-35
AC005332.2	XRN1	0.607	1.01e-52
AP003721.4	XRN1	0.56	2.2e-43
AC025575.2	XRN1	0.526	1.24e-37
AL359962.1	XRN1	0.515	6.26e-36
AC093510.2	XRN1	0.52	1.11e-36
AC010655.2	XRN1	0.561	1.52e-43
AC012464.1	XRN1	0.572	1.09e-45
AL135960.1	XRN1	0.514	8.8e-36
AL021578.1	XRN1	0.501	1.06e-33
AC023509.1	XRN1	0.599	5.14e-51
AC091152.4	XRN1	0.553	2.84e-42
LIMD1-AS1	XRN1	0.506	1.83e-34
AC104938.1	XRN1	0.547	3.61e-41
AC004825.2	XRN1	0.558	3.72e-43
AC005410.2	XRN1	0.507	1.17e-34
AC092134.1	XRN1	0.585	3.37e-48
AC090260.1	XRN1	0.519	1.64e-36
AC026367.2	XRN1	0.507	1.25e-34
CD44-AS1	XRN1	0.575	2.72e-46
AC120193.1	XRN1	0.507	1.1e-34
AL035448.1	XRN1	0.603	1.02e-51
RNF217-AS1	XRN1	0.558	4.41e-43
AC100847.1	XRN1	0.503	4.2e-34
AL359922.2	XRN1	0.61	2.23e-53
AL031432.3	XRN1	0.54	7.25e-40
IL12A-AS1	XRN1	0.525	1.99e-37
SLC7A11-AS1	XRN1	0.548	2.95e-41
AC007285.1	XRN1	0.536	2.73e-39
AP002847.1	XRN1	0.512	1.77e-35
LCMT1-AS1	XRN1	0.516	4.99e-36
ZBTB20-AS4	XRN1	0.508	7.81e-35
AC123768.2	XRN1	0.587	1.7e-48
AP001094.2	XRN1	0.505	2.41e-34
AC079610.1	XRN1	0.578	8.67e-47
AL023806.1	XRN1	0.573	7.51e-46
AP001429.1	XRN1	0.514	9.85e-36
AC079336.7	XRN1	0.541	3.81e-40
AC090772.3	XRN1	0.525	1.76e-37
Z82243.1	XRN1	0.559	3.3e-43
AL356750.1	XRN1	0.599	5.42e-51
AL137856.1	XRN1	0.512	2.01e-35
AL133330.1	XRN1	0.531	2.24e-38
AC008115.4	XRN1	0.514	1e-35
AC073476.2	XRN1	0.526	1.19e-37
AC127164.1	XRN1	0.518	2.1e-36
AL031666.1	XRN1	0.527	8.81e-38
AC104411.1	XRN1	0.543	1.77e-40
AC018926.1	XRN1	0.57	2.81e-45
EML4-AS1	XRN1	0.536	2.99e-39
AC010422.1	XRN1	0.535	4.9e-39
AL355802.3	XRN1	0.544	1.1e-40
AC107021.1	XRN1	0.536	3.42e-39
AC091057.2	XRN1	0.543	2.05e-40
AC096536.1	XRN1	0.555	1.36e-42
AC132192.1	XRN1	0.505	2.3e-34
AC084782.3	XRN1	0.55	9.86e-42
AL355916.2	XRN1	0.541	4.09e-40
AL133215.3	XRN1	0.508	7.47e-35
LINC02100	XRN1	0.502	6.84e-34
AC087286.2	XRN1	0.572	1.46e-45
AC008264.2	XRN1	0.526	1.12e-37
AL031667.3	XRN1	0.538	1.22e-39
DIAPH2-AS1	XRN1	0.523	3.4e-37
AC006213.5	XRN1	0.516	4.11e-36
LINC00189	XRN1	0.531	2.3e-38
AC004832.5	XRN1	0.523	3.41e-37
ACSL3-AS1	XRN1	0.533	8.1e-39
AC016027.1	NXF1	0.534	6.76e-39
AC095031.1	NXF1	0.516	4.32e-36
AC036108.3	NXF1	0.544	1.28e-40
MIR497HG	NXF1	0.645	2.17e-61
AC130371.2	NXF1	0.503	4.85e-34
AC008494.3	NXF1	0.566	1.88e-44
AF111167.2	NXF1	0.621	8.81e-56
ZNF582-AS1	NXF1	0.583	8.88e-48
ZNF790-AS1	NXF1	0.541	4.68e-40
FO393418.1	NXF1	0.531	2.25e-38
AC107959.1	NXF1	0.563	6.24e-44
FLJ31104	NXF1	0.512	1.91e-35
LINC02038	NXF1	0.544	1.42e-40
AC104819.3	NXF1	0.52	1.3e-36
AC011008.2	NXF1	0.511	2.64e-35
AC007637.1	NXF1	0.539	1.02e-39
AC022613.2	NXF1	0.566	1.81e-44
AC092376.2	NXF1	0.503	4.31e-34
AC145124.1	NXF1	0.541	3.83e-40
AC018521.6	NXF1	0.581	2.06e-47
AC078777.1	NXF1	0.53	2.72e-38
LINC02861	NXF1	0.544	1.42e-40
RBM38-AS1	NXF1	0.522	4.69e-37
AC006213.2	NXF1	0.538	1.56e-39
RTCA-AS1	NXF1	0.637	2.46e-59
MGC16275	NXF1	0.529	3.87e-38
ZNF571-AS1	NXF1	0.512	1.88e-35
AL356299.2	NXF1	0.51	4.09e-35
AC002401.2	NXF1	0.527	7.37e-38
AL122023.1	NXF1	0.597	1.28e-50
AC106739.1	NXF1	0.597	1.5e-50
AC044802.1	NXF1	0.548	2.65e-41
AC092287.1	NXF1	0.547	3.32e-41
AC016888.1	NXF1	0.649	1.99e-62
AC090579.1	NXF1	0.507	9.86e-35
AC025917.1	NXF1	0.562	8.97e-44
AP000757.1	NXF1	0.51	3.63e-35
A1BG-AS1	NXF1	0.51	3.98e-35
AC009495.1	NXF1	0.549	1.68e-41
PCAT1	NXF1	0.515	8.2e-36
AC005280.1	NXF1	0.547	4.14e-41
AC008556.1	NXF1	0.508	7.47e-35
MAN2A1-DT	NXF1	0.541	4.79e-40
AC027601.2	NXF1	0.567	1.21e-44
AC003973.2	NXF1	0.525	2e-37
AC009509.4	NXF1	0.564	3.7e-44
AC069185.1	NXF1	0.642	1.57e-60
AC007541.1	NXF1	0.585	4.26e-48
TUBA3FP	NXF1	0.511	2.8e-35
LINC02569	NXF1	0.501	1.07e-33
AL136368.1	NXF1	0.532	1.56e-38
AC105219.3	NXF1	0.545	9.58e-41
AC053513.2	NXF1	0.547	3.74e-41
AL139260.2	NXF1	0.559	3.08e-43
AC053503.4	NXF1	0.57	2.69e-45
AC126773.4	NXF1	0.56	2.15e-43
RNFT1-DT	NXF1	0.642	1.7e-60
CYP4A22-AS1	NXF1	0.557	5.55e-43
AC025279.1	NXF1	0.592	1.47e-49
AL136084.2	NXF1	0.563	4.57e-44
AP003721.4	NXF1	0.533	1.08e-38
AL359397.1	NXF1	0.518	1.96e-36
AC025575.2	NXF1	0.536	2.54e-39
AC093510.2	NXF1	0.506	1.76e-34
AC010655.2	NXF1	0.567	8.3e-45
AC004241.2	NXF1	0.543	1.8e-40
AC244100.3	NXF1	0.531	2.07e-38
AC023509.1	NXF1	0.651	1.1e-62
AC020907.4	NXF1	0.51	4.51e-35
AC091152.4	NXF1	0.563	5.04e-44
AC104938.1	NXF1	0.548	2.5e-41
AC004825.2	NXF1	0.615	2.57e-54
AC092134.1	NXF1	0.624	2.18e-56
AC069222.1	NXF1	0.504	3.6e-34
AC100847.1	NXF1	0.536	3.18e-39
AC141586.2	NXF1	0.534	5.61e-39
AC104836.1	NXF1	0.526	1.34e-37
AL353150.1	NXF1	0.531	1.74e-38
LCMT1-AS1	NXF1	0.501	8.46e-34
AC226118.1	NXF1	0.529	3.92e-38
AC123768.2	NXF1	0.524	2.88e-37
AC145207.9	NXF1	0.517	3.88e-36
AL023806.1	NXF1	0.552	4.68e-42
AC090772.3	NXF1	0.559	3.52e-43
AC211433.2	NXF1	0.519	1.45e-36
Z82243.1	NXF1	0.529	3.6e-38
AC010203.2	NXF1	0.533	7.59e-39
AC009108.3	NXF1	0.518	2.48e-36
AC104411.1	NXF1	0.532	1.38e-38
AC010422.1	NXF1	0.57	2.6e-45
STRA6LP	NXF1	0.55	1.21e-41
AL355802.3	NXF1	0.641	2.69e-60
AC025176.1	NXF1	0.532	1.35e-38
AC231657.1	NXF1	0.527	9.57e-38
AC091057.2	NXF1	0.529	4.05e-38
MIR4713HG	NXF1	0.51	3.62e-35
AC103706.1	NXF1	0.538	1.33e-39
AC009121.2	NXF1	0.537	2.22e-39
AL031667.3	NXF1	0.503	4.59e-34
AL161729.4	NXF1	0.575	2.63e-46
AP003059.2	NXF1	0.536	2.76e-39
AP001628.1	NXF1	0.522	5.6e-37
AC067930.4	NXF1	0.501	9.02e-34
AC006213.5	NXF1	0.55	1.11e-41
AC011472.5	NXF1	0.521	8.5e-37
AC011477.3	NXF1	0.51	3.97e-35
MIR497HG	PRRC2A	0.571	1.85e-45
AF111167.2	PRRC2A	0.555	1.75e-42
LINC02038	PRRC2A	0.527	9.06e-38
AC104819.3	PRRC2A	0.512	2.37e-35
AC145124.1	PRRC2A	0.537	2.12e-39
AC018521.6	PRRC2A	0.54	6.46e-40
RTCA-AS1	PRRC2A	0.56	2.18e-43
MGC16275	PRRC2A	0.514	1.03e-35
AC002401.2	PRRC2A	0.524	2.2e-37
AL122023.1	PRRC2A	0.555	1.42e-42
AC106739.1	PRRC2A	0.616	1.15e-54
AC016888.1	PRRC2A	0.67	8.28e-68
AC009495.1	PRRC2A	0.519	1.89e-36
AC005280.1	PRRC2A	0.505	2.2e-34
MAN2A1-DT	PRRC2A	0.517	3.3e-36
AC027601.2	PRRC2A	0.516	4.09e-36
AC009509.4	PRRC2A	0.512	1.97e-35
AC069185.1	PRRC2A	0.602	1.46e-51
AC007541.1	PRRC2A	0.518	2.62e-36
AC105219.3	PRRC2A	0.51	3.89e-35
AL139260.2	PRRC2A	0.535	3.62e-39
AC053503.4	PRRC2A	0.515	7.62e-36
AC126773.4	PRRC2A	0.506	1.58e-34
RNFT1-DT	PRRC2A	0.528	6.18e-38
CYP4A22-AS1	PRRC2A	0.521	9.41e-37
AC025279.1	PRRC2A	0.523	4.28e-37
AL136084.2	PRRC2A	0.548	2.19e-41
AC010655.2	PRRC2A	0.51	3.71e-35
AC244100.3	PRRC2A	0.515	6.72e-36
AC023509.1	PRRC2A	0.579	6.03e-47
AC091152.4	PRRC2A	0.532	1.53e-38
AC004825.2	PRRC2A	0.559	2.91e-43
AC092134.1	PRRC2A	0.522	5.48e-37
AC100847.1	PRRC2A	0.512	1.92e-35
AC141586.2	PRRC2A	0.509	6.44e-35
AC226118.1	PRRC2A	0.52	1.09e-36
AL023806.1	PRRC2A	0.503	4.01e-34
AC104411.1	PRRC2A	0.554	2.1e-42
AC010422.1	PRRC2A	0.527	1.03e-37
AL355802.3	PRRC2A	0.611	1.82e-53
AC025176.1	PRRC2A	0.517	3.37e-36
MIR4713HG	PRRC2A	0.523	4.3e-37
AC009121.2	PRRC2A	0.531	2.01e-38
AL161729.4	PRRC2A	0.57	2.82e-45
AC006213.5	PRRC2A	0.536	3.36e-39
AC011472.5	PRRC2A	0.502	5.97e-34
AC105219.3	TRMT112	0.522	5.33e-37
AC126773.4	TRMT112	0.538	1.41e-39
FAM222A-AS1	TRMT112	0.513	1.38e-35
AL355802.3	TRMT112	0.508	9.51e-35
LINC01357	TRMT112	0.534	5.91e-39
AL096828.3	TRMT112	0.531	1.62e-38
LINC01356	TRMT112	0.536	2.91e-39
AC016027.1	YTHDC1	0.568	5.94e-45
AC105749.1	YTHDC1	0.554	2.27e-42
TMEM220-AS1	YTHDC1	0.501	8.08e-34
AC020978.4	YTHDC1	0.508	9.39e-35
EPCAM-DT	YTHDC1	0.506	1.54e-34
AL357054.4	YTHDC1	0.558	4.38e-43
AL138995.1	YTHDC1	0.505	2.38e-34
AC095031.1	YTHDC1	0.599	4.52e-51
AC036108.3	YTHDC1	0.624	2.79e-56
AC103740.1	YTHDC1	0.547	3.76e-41
MIR497HG	YTHDC1	0.675	5.3e-69
AC144831.1	YTHDC1	0.527	9.51e-38
AC015922.2	YTHDC1	0.547	3.9e-41
AL359258.3	YTHDC1	0.552	6.11e-42
AC130371.2	YTHDC1	0.534	6e-39
AC008494.3	YTHDC1	0.637	1.77e-59
LINC01135	YTHDC1	0.524	3.01e-37
AC103923.1	YTHDC1	0.526	1.46e-37
ECI2-DT	YTHDC1	0.52	9.56e-37
AF111167.2	YTHDC1	0.67	1.01e-67
LINC02447	YTHDC1	0.535	5.02e-39
AL158837.1	YTHDC1	0.503	5.48e-34
ZNF582-AS1	YTHDC1	0.579	5.91e-47
AC015922.3	YTHDC1	0.579	4.44e-47
ZNF790-AS1	YTHDC1	0.582	1.65e-47
AL158211.5	YTHDC1	0.525	1.55e-37
FO393418.1	YTHDC1	0.546	4.8e-41
AC117489.1	YTHDC1	0.577	1.35e-46
AC107959.1	YTHDC1	0.606	1.75e-52
FLJ31104	YTHDC1	0.551	6.51e-42
LINC02038	YTHDC1	0.591	1.98e-49
AL162171.1	YTHDC1	0.515	6.81e-36
AC104819.3	YTHDC1	0.63	8.51e-58
LINC01197	YTHDC1	0.54	6.17e-40
AC092645.1	YTHDC1	0.537	2.34e-39
AC011008.2	YTHDC1	0.519	1.66e-36
AC005165.1	YTHDC1	0.505	2.66e-34
AC092111.1	YTHDC1	0.542	2.99e-40
AC007637.1	YTHDC1	0.593	1.03e-49
AL139383.1	YTHDC1	0.512	1.68e-35
AC022613.2	YTHDC1	0.606	2.18e-52
AC092376.2	YTHDC1	0.571	1.51e-45
AL359711.2	YTHDC1	0.505	2.24e-34
AL133371.2	YTHDC1	0.538	1.21e-39
LGR4-AS1	YTHDC1	0.537	1.66e-39
AC011472.4	YTHDC1	0.522	5.04e-37
AC145124.1	YTHDC1	0.574	5e-46
AL158163.2	YTHDC1	0.599	6.17e-51
AC018521.6	YTHDC1	0.589	7.15e-49
AC078777.1	YTHDC1	0.606	1.56e-52
LINC02861	YTHDC1	0.578	1.02e-46
RBM38-AS1	YTHDC1	0.512	1.95e-35
AC006213.2	YTHDC1	0.556	1.1e-42
NR2F2-AS1	YTHDC1	0.518	2.34e-36
RTCA-AS1	YTHDC1	0.663	7.33e-66
MGC16275	YTHDC1	0.584	5.54e-48
AL031722.1	YTHDC1	0.535	4.2e-39
LINC02541	YTHDC1	0.528	6.87e-38
ZNF571-AS1	YTHDC1	0.588	8.96e-49
AC104561.1	YTHDC1	0.515	6.63e-36
AC002401.2	YTHDC1	0.578	7.5e-47
AL122023.1	YTHDC1	0.646	1.79e-61
MAMDC2-AS1	YTHDC1	0.565	2.47e-44
[truncated: 703 more rows]
