# Supplementary material for: Identification of m6A‐related lncRNAs as prognostic signature within colon tumor immune microenvironment
Source: Cancer Rep (Hoboken). 2023 May 13;6(6):e1828. doi: 10.1002/cnr2.1828 (PMC10242659; doi:10.1002/cnr2.1828)
Supplement: Supplementary file 3 — TABLE S3. The IC50 of the 43 relatively sensitive drugs for patients with colon cancer. [file CNR2-6-e1828-s002.xlsx]

## Sheet: Table S3
Sample	Camptothecin_1003	Vinblastine_1004	Docetaxel_1007	Vorinostat_1012	AZD7762_1022	Staurosporine_1034	Dactolisib_1057	Pictilisib_1058	AZD8055_1059	PD0325901_1060	Obatoclax Mesylate_1068	Paclitaxel_1080	Rapamycin_1084	BI-2536_1086	MK-1775_1179	Dinaciclib_1180	Gemcitabine_1190	Bortezomib_1191	Daporinad_1248	Trametinib_1372	Epirubicin_1511	Pevonedistat_1529	Luminespib_1559	CDK9_5576_1708	CDK9_5038_1709	Eg5_9814_1712	Topotecan_1808	Teniposide_1809	Mitoxantrone_1810	Dactinomycin_1811	Vincristine_1818	Docetaxel_1819	Podophyllotoxin bromide_1825	Dihydrorotenone_1827	Sabutoclax_1849	MG-132_1862	Buparlisib_1873	Dactinomycin_1911	GNE-317_1926	Telomerase Inhibitor IX_1930	Sepantronium bromide_1941	Foretinib_2040	Vinorelbine_2048	BMS-754807_2171
TCGA-3L-AA1B-01	0.0896061	0.0224227	0.0134771	4.10296	1.33263	0.0365834	0.140245	2.83329	0.766575	1.82162	5.2059	0.0567269	0.0874559	1.1385	1.59141	0.058266	0.454993	0.0080871	0.0108155	1.59128	0.317862	1.88407	0.0779133	0.720151	0.109779	0.0723769	0.891264	1.75605	1.81015	0.0994978	0.154769	0.150695	0.584662	2.37064	0.631179	0.223803	2.47487	0.00929688	1.33326	1.27692	0.0142178	2.36343	0.0475401	0.281618
TCGA-4N-A93T-01	0.325222	0.0475433	0.0195273	4.55559	1.69967	0.100593	0.25291	4.31563	0.962426	1.71521	6.94104	0.0815901	0.111007	1.57633	1.93911	0.128815	2.61553	0.00710139	0.01111	1.68568	0.659491	2.57953	0.183485	1.46838	0.252667	0.0793746	3.40139	5.58407	6.4087	0.140517	0.542546	0.364948	1.6087	2.26181	1.15972	0.202818	3.00689	0.0111192	1.63763	2.21347	0.00950291	5.21486	0.0766904	3.28466
TCGA-4T-AA8H-01	0.13793	0.0144059	0.00811036	2.99241	1.18827	0.0542698	0.156688	3.32697	1.0021	1.0179	3.41097	0.035741	0.137477	1.09806	1.39923	0.0551581	1.0683	0.0073205	0.00809866	0.939492	0.375084	1.73108	0.101659	0.675352	0.0965828	0.0242641	1.94971	2.27558	1.98585	0.0442498	0.0903649	0.0655499	0.376217	2.66047	0.582076	0.188667	2.13224	0.00547734	1.45582	1.7493	0.013814	2.4535	0.0368431	4.81918
TCGA-5M-AAT4-01	0.170827	0.0189521	0.00953919	3.6843	1.08668	0.0674901	0.177494	3.10026	0.992769	2.13407	5.29069	0.0332582	0.0994126	0.643406	1.36471	0.065205	0.73611	0.00693892	0.00723749	2.7978	0.526313	1.40728	0.0723711	0.771713	0.125163	0.0433851	2.23069	3.05126	5.39411	0.108278	0.16452	0.122621	0.611273	1.94694	0.801696	0.177085	2.28091	0.0114489	1.49343	1.08402	0.00712833	3.99403	0.0483173	4.28604
TCGA-5M-AAT6-01	0.0390625	0.00940668	0.00605063	4.58437	0.452606	0.0170001	0.0926831	2.36762	0.650263	1.88293	3.35049	0.0310179	0.0585643	1.00837	1.30369	0.0356224	0.0969235	0.00533488	0.0129839	4.19279	0.121271	0.774883	0.0470239	0.420428	0.0425772	0.0195638	0.330909	0.405125	0.54688	0.045912	0.0428465	0.0210018	0.2847	3.29371	0.337397	0.157388	1.57702	0.00316586	1.01935	0.995148	0.00802942	2.58832	0.0168816	0.474289
TCGA-5M-AATE-01	0.0951749	0.0427991	0.0173369	3.73162	1.34919	0.0821133	0.208299	4.60644	0.905501	1.69213	4.80435	0.0756094	0.0860126	0.80077	2.49342	0.0668622	0.516377	0.00725047	0.0132476	2.11202	0.475483	2.54068	0.191677	0.860463	0.116687	0.0879547	1.43156	2.98043	3.14983	0.122868	0.427629	0.349123	0.794026	2.31382	0.886311	0.185423	3.59616	0.0114634	1.90978	1.64093	0.00908883	4.04237	0.079698	2.723
TCGA-A6-2671-01	0.0785659	0.0336982	0.0134543	4.14681	0.676004	0.0427686	0.2923	4.332	0.827643	1.5738	3.54854	0.0741735	0.143915	1.93634	1.46097	0.0671776	0.865718	0.00974894	0.0306883	1.83608	0.384898	4.5706	0.137071	0.916273	0.0937891	0.0521103	1.02827	1.33262	1.47045	0.0843283	0.19013	0.0818473	0.49247	2.98527	0.797155	0.220438	3.15494	0.00813547	2.25303	2.22774	0.0167182	2.718	0.0568612	1.10928
TCGA-A6-2672-01	0.0200717	0.00843613	0.00500106	3.08698	0.466004	0.0188945	0.130341	2.65005	0.706701	0.657289	2.28179	0.0321862	0.0816412	2.45145	1.11832	0.0361787	0.073767	0.00605485	0.0132216	1.01065	0.0798743	0.834918	0.0429334	0.313369	0.0321401	0.0137317	0.283978	0.211458	0.225878	0.0237015	0.0413111	0.0195051	0.25192	3.37323	0.292473	0.175904	1.80321	0.00193239	1.33441	1.10087	0.0115312	1.433	0.0135929	1.00761
TCGA-A6-2674-01	0.0909474	0.0183865	0.00767133	4.41992	0.615974	0.0146884	0.134556	2.31446	0.602062	1.54516	3.61567	0.035163	0.0761604	0.752436	1.59912	0.0485155	0.390206	0.00736603	0.00828177	3.56114	0.299181	3.4855	0.0347494	0.473453	0.0408317	0.0556124	0.829552	0.941533	1.0581	0.0861186	0.089058	0.105351	0.395259	3.86211	0.41635	0.176339	2.04616	0.00809539	1.31447	0.913866	0.00693118	2.48704	0.0265587	0.106998
TCGA-A6-2675-01	0.142276	0.063009	0.0239063	5.05155	1.63025	0.0401878	0.269789	5.09133	0.748047	2.55623	5.23632	0.115674	0.139583	1.7126	3.09861	0.0747712	0.921539	0.00866917	0.0171693	2.82631	0.59808	4.99194	0.131838	0.962324	0.153817	0.147173	1.64145	3.37824	4.11824	0.180561	0.364434	0.368396	0.892515	2.68425	1.25099	0.221813	3.31653	0.017059	1.77323	2.01078	0.0188554	2.84762	0.108289	0.238102
TCGA-A6-2676-01	0.0161424	0.00384023	0.00267798	2.805	0.2984	0.0227619	0.0707833	2.17027	0.658752	0.987744	1.82864	0.0165401	0.051044	1.18039	0.762312	0.0312671	0.0333618	0.00501555	0.012197	2.29547	0.0603838	0.367584	0.0420086	0.382631	0.0358846	0.00964368	0.244304	0.166177	0.20622	0.0205741	0.0190232	0.00610844	0.16607	2.66961	0.278919	0.137839	1.24485	0.00148073	1.13092	0.960935	0.00692485	1.78588	0.00742091	3.19201
TCGA-A6-2677-01	0.21471	0.0385187	0.0163929	3.51468	1.62396	0.104361	0.264169	5.14501	0.982649	2.84949	3.81617	0.0977601	0.165418	0.729037	1.65149	0.0924768	1.23439	0.00688438	0.00742631	2.70575	0.797045	4.3238	0.238696	1.29581	0.273807	0.0958127	3.14973	4.73004	4.95874	0.120392	0.365759	0.268592	0.626484	2.34166	0.781212	0.174602	2.83572	0.0129169	2.05152	1.53898	0.012335	3.77948	0.0924971	4.21941
TCGA-A6-2678-01	0.0676789	0.0264787	0.0140334	3.95009	1.28206	0.0598906	0.331845	8.44787	0.806617	1.36439	3.64709	0.088567	0.189433	1.17473	1.74979	0.0604641	0.419792	0.00634741	0.00990805	1.37409	0.428781	2.17474	0.130919	0.729786	0.134797	0.048308	0.882072	1.5275	1.16241	0.0778196	0.17414	0.0967766	0.498159	2.61514	0.839172	0.184865	3.27481	0.0102259	2.30862	1.66615	0.0194375	3.43986	0.074437	0.892226
TCGA-A6-2679-01	0.0152819	0.0317543	0.00942457	3.13482	1.18643	0.142497	0.213079	5.43521	0.8394	0.683741	1.81434	0.289536	0.265899	8.89384	4.68722	0.0918927	0.23333	0.0132651	0.192058	0.714577	0.162061	4.90023	0.417523	1.01038	0.0804032	0.0264067	0.299998	0.678733	0.253239	0.0497346	0.446993	0.0878105	0.359754	5.48039	0.504236	0.236264	3.48872	0.00307453	2.24536	5.24823	0.028754	1.51951	0.0483255	3.52577
TCGA-A6-2680-01	0.0784503	0.0336822	0.0136702	4.22948	1.1493	0.0771919	0.291249	4.83305	0.893272	0.904845	3.81208	0.103114	0.166805	2.54939	2.31378	0.0717062	0.63559	0.00924458	0.0218735	0.943174	0.430135	3.33235	0.158934	0.733721	0.0940815	0.0376166	1.01807	1.8895	1.41943	0.0784976	0.242918	0.127648	0.557664	2.79421	0.845358	0.234854	3.4111	0.00762817	2.13806	2.44129	0.0170519	2.27118	0.0520203	1.53387
TCGA-A6-2681-01	0.0778365	0.054202	0.0181	5.28584	1.27376	0.0697106	0.234078	4.48613	0.76781	1.60815	4.50098	0.155564	0.152031	3.30599	3.16909	0.0698309	0.858399	0.0103479	0.0471103	1.65017	0.359522	4.92004	0.181596	0.881682	0.0980999	0.0794889	1.03936	1.55252	1.41469	0.0943253	0.311979	0.206299	0.620833	3.2386	0.871938	0.248356	3.30076	0.00817691	1.84862	2.58396	0.0165289	2.42437	0.0986714	0.606823
TCGA-A6-2682-01	0.0431482	0.0389739	0.012596	4.13607	1.61146	0.0766249	0.308147	7.25468	0.767612	1.74894	2.56747	0.215699	0.207894	1.68982	4.41565	0.0815598	0.411052	0.01347	0.0347947	1.57171	0.366479	5.29678	0.220869	0.794494	0.0813279	0.0422012	0.578914	1.3581	0.621897	0.0767158	0.390429	0.138556	0.444812	4.57395	0.490627	0.243396	3.84142	0.00656252	2.66548	3.18108	0.0222008	2.00847	0.0600797	1.63891
TCGA-A6-2683-01	0.057771	0.0380279	0.0118587	3.3205	1.72407	0.151698	0.254255	3.60617	1.08368	0.939757	4.62298	0.133433	0.199618	4.99601	3.41334	0.0934158	1.08963	0.0120377	0.0449846	0.891767	0.380994	7.36623	0.328751	1.32223	0.127127	0.0329463	1.50947	2.71335	1.89118	0.0731115	0.413613	0.141046	0.533058	3.05963	1.05634	0.252788	3.23076	0.00534353	1.99064	4.03453	0.0245662	1.98444	0.0794154	4.09275
TCGA-A6-2684-01	0.0795492	0.017225	0.00919176	4.17631	0.87854	0.0290179	0.182648	4.05408	0.69064	2.23345	4.24254	0.0430604	0.132037	1.03725	1.61052	0.0495748	0.395885	0.00744967	0.00832289	2.89803	0.376783	3.28345	0.0869728	0.613727	0.0727451	0.0254987	0.714039	1.19474	1.01938	0.104605	0.0927618	0.0491923	0.363503	2.63077	0.687158	0.211256	2.44499	0.00997094	1.80254	1.54998	0.0103363	2.25003	0.0342145	0.359668
TCGA-A6-2685-01	0.127273	0.0783671	0.0309601	6.04711	1.75565	0.0754742	0.323828	6.55936	0.711691	2.2777	4.71731	0.362039	0.238564	3.3847	5.41218	0.129152	1.52738	0.01345	0.0402424	1.59128	0.618953	9.29226	0.176458	1.54509	0.156779	0.0909779	1.55077	2.7232	1.89866	0.166752	0.582527	0.334624	0.908107	4.59735	1.01628	0.323717	3.75272	0.0163278	2.14037	3.81647	0.0257261	2.40995	0.144992	0.320008
TCGA-A6-2686-01	0.0735702	0.0159896	0.010114	2.80348	0.696134	0.0302778	0.148595	3.14327	0.597635	2.42224	3.99528	0.0406239	0.0590192	1.5672	1.38482	0.0581946	0.160924	0.00506959	0.00835413	3.31559	0.262897	0.696749	0.0447161	0.686723	0.0722831	0.046012	0.851525	0.852989	1.42587	0.110175	0.0880878	0.0911517	0.452767	2.11752	0.410346	0.16184	2.01106	0.00856687	1.36122	1.06397	0.0151466	2.58518	0.0238627	0.280774
TCGA-A6-3807-01	0.0658115	0.0390218	0.0132312	4.04443	0.799102	0.0483368	0.271127	5.01117	0.879639	1.40521	2.50888	0.117196	0.160287	2.20191	2.08034	0.0520854	0.280109	0.00954818	0.0160538	1.56251	0.360523	3.29025	0.20358	0.72161	0.0858984	0.0692761	0.770313	1.11367	1.08964	0.082098	0.343564	0.0895525	0.481577	3.75839	0.750423	0.233646	3.19464	0.00682907	2.09662	2.2105	0.0108161	2.34195	0.0601722	1.82114
TCGA-A6-3808-01	0.0308423	0.0163907	0.00759689	3.8963	1.18557	0.0297531	0.172889	4.07523	0.65781	1.6134	2.71363	0.0748227	0.104258	1.11038	2.38559	0.0437273	0.137347	0.00806348	0.0130493	1.51394	0.176189	1.91384	0.0769691	0.431414	0.0479909	0.0215172	0.399642	0.469054	0.370992	0.0501569	0.0845217	0.0392528	0.302525	3.64396	0.36876	0.196127	2.19885	0.00460015	1.59817	1.40887	0.0162615	1.87999	0.0272992	0.47978
TCGA-A6-3809-01	0.01893	0.00423979	0.00335624	2.46565	0.386871	0.0201479	0.119575	3.41376	0.656381	0.891096	2.06381	0.0119424	0.0785483	0.507156	0.565191	0.0311706	0.0249199	0.00474837	0.00482142	2.14285	0.119152	0.51954	0.054793	0.353112	0.0428701	0.0119243	0.281007	0.259869	0.311532	0.0308238	0.0186716	0.0106734	0.180546	2.03728	0.270878	0.14219	1.46406	0.00284936	1.5378	0.670321	0.00723007	1.57312	0.00764342	1.26708
TCGA-A6-3810-01	0.0966735	0.0330114	0.0128729	4.86313	0.775316	0.0348253	0.211919	3.54089	0.712652	1.86592	3.27831	0.068506	0.112758	1.09557	2.04506	0.0485973	0.338847	0.0094848	0.00924028	3.48145	0.362308	4.31401	0.0840066	0.600663	0.0592172	0.074751	0.889608	1.27451	1.21467	0.105264	0.203646	0.154256	0.466655	3.48675	0.624508	0.221964	3.0735	0.00958494	1.86605	1.70666	0.00939559	2.67678	0.0494167	0.522371
TCGA-A6-4105-01	0.0466096	0.0169997	0.0102136	3.841	1.17816	0.0424918	0.161089	4.08879	0.722502	2.19662	4.00754	0.0452607	0.0749238	1.08215	1.38439	0.0537611	0.0998084	0.00704505	0.00893909	2.58415	0.294348	1.32586	0.0588143	0.660369	0.089787	0.0599053	0.573206	0.901257	1.47739	0.0797144	0.108022	0.109842	0.451076	1.76422	0.55879	0.179727	2.40059	0.0115602	1.48229	1.13914	0.0125551	2.64268	0.0256763	0.610543
TCGA-A6-4107-01	0.0969346	0.0319486	0.0123237	4.64473	1.05863	0.0504129	0.130474	3.77179	0.713837	1.79245	3.31365	0.109607	0.121767	2.0549	2.86739	0.0705948	0.579493	0.00790805	0.0165655	1.01961	0.402325	2.56596	0.0847899	0.719331	0.107813	0.0563391	1.03329	2.11977	1.52245	0.0987987	0.289545	0.155947	0.535273	2.9737	0.60543	0.20552	2.61228	0.00750845	1.3899	1.93202	0.0193855	2.34232	0.0585027	0.821022
TCGA-A6-5656-01	0.263598	0.0639545	0.0276425	4.26973	1.26133	0.0755792	0.344615	5.67105	0.928843	2.15614	5.15377	0.0891537	0.155519	0.636005	1.28479	0.0754731	1.67464	0.00867281	0.00957176	3.26073	1.05369	5.78439	0.18843	0.89067	0.170214	0.0877585	2.45324	4.22951	6.62443	0.203608	0.348002	0.257717	0.893713	2.0144	1.30706	0.232977	3.75264	0.0284171	2.41199	1.90531	0.01198	4.53205	0.106645	1.48827
TCGA-A6-5657-01	0.21145	0.0202269	0.0105591	4.71599	0.775787	0.0183595	0.14233	2.67578	0.710158	2.63546	4.71024	0.0330644	0.0644988	1.10808	1.20152	0.0565209	0.609603	0.00569989	0.00826596	2.66414	0.428225	1.38944	0.0377839	0.675535	0.0911378	0.0523108	1.72316	1.90597	3.94657	0.11464	0.0838656	0.0730353	0.473254	2.1251	0.743435	0.162195	2.04391	0.0139723	1.19034	0.939786	0.0102813	2.46845	0.0391737	0.229121
TCGA-A6-5659-01	0.238881	0.0406244	0.0189961	5.20527	1.15851	0.0421883	0.291571	4.54273	0.776787	3.15834	6.571	0.0524949	0.0884715	0.4522	1.61493	0.0605098	0.83493	0.00633347	0.00709493	3.63224	0.964419	3.78793	0.106562	0.963776	0.152528	0.0867549	2.64572	4.59794	7.30386	0.191906	0.286664	0.295323	0.764193	1.62085	1.02525	0.17106	3.35325	0.0305825	2.2768	1.33551	0.0104165	3.55264	0.0854188	0.723612
TCGA-A6-5660-01	0.319741	0.0632273	0.0248081	5.45943	1.55924	0.0505927	0.365882	4.7528	0.829978	3.15962	6.01017	0.102313	0.110664	0.823104	2.47908	0.0701008	1.35517	0.00809579	0.00921548	3.34134	0.744753	2.84877	0.0956045	0.79344	0.126761	0.0962107	2.78212	4.40422	6.03378	0.162588	0.327445	0.433044	0.902319	2.11854	1.09661	0.206578	3.40962	0.0178416	2.00515	1.70992	0.0123902	4.4484	0.087932	0.997315
TCGA-A6-5661-01	0.0475628	0.00653017	0.00420762	3.67912	0.800725	0.0285384	0.156434	3.76922	0.811304	1.03686	3.03384	0.0224757	0.132179	0.910136	1.14338	0.0404218	0.206339	0.00625914	0.00708307	0.812926	0.178367	0.910609	0.0878489	0.413204	0.0591911	0.0151724	0.7169	0.854738	0.777641	0.0363573	0.0433494	0.0173548	0.276961	2.15368	0.500417	0.16868	2.01755	0.00351853	1.64193	1.43575	0.0115897	1.66488	0.0165956	2.85027
TCGA-A6-5662-01	0.452864	0.107659	0.0391434	9.27554	2.19662	0.0859348	0.416739	8.50137	0.910218	1.80461	6.36829	0.191661	0.190754	0.790973	2.00521	0.0995452	2.34682	0.0121991	0.00936249	1.40765	0.829675	4.05908	0.0925272	0.938465	0.158097	0.155944	3.78258	4.91231	9.47881	0.185894	0.828179	0.532923	1.70363	2.3087	1.76598	0.266674	4.50562	0.0218331	2.17433	2.18894	0.0099072	6.31277	0.115581	1.57757
TCGA-A6-5664-01	0.104952	0.0192353	0.00955675	4.38497	1.2592	0.0256274	0.157144	3.52969	0.701376	2.06714	4.39356	0.0494128	0.108772	1.09256	1.62515	0.0429536	0.351625	0.00735578	0.00768641	1.80244	0.293151	1.66496	0.0486444	0.445318	0.0547657	0.041249	0.891267	1.02242	1.30596	0.0775459	0.0911763	0.0765017	0.452112	2.51203	0.490524	0.185534	1.98027	0.00844192	1.23256	0.975653	0.0160759	2.09379	0.0345763	0.164336
TCGA-A6-5665-01	0.0498146	0.00702757	0.00454411	3.52907	0.630481	0.0270863	0.117274	3.02619	0.764022	1.00527	3.24133	0.0205016	0.0864291	1.00498	0.764002	0.0386893	0.182799	0.00563715	0.00435763	1.06664	0.166384	0.449457	0.0479204	0.41162	0.0697909	0.0193961	0.8053	0.640585	1.27077	0.0414182	0.0388263	0.0224972	0.318426	1.67368	0.350703	0.147027	1.73016	0.00356178	1.24428	0.742473	0.00969037	2.30934	0.016704	2.62367
TCGA-A6-5666-01	0.0962688	0.0318737	0.0131468	4.64966	1.75655	0.0822888	0.255244	5.70319	0.930169	1.49508	4.00839	0.0619378	0.129173	0.417314	1.60036	0.0546979	0.479708	0.00764289	0.00625929	1.16993	0.591492	1.59826	0.131201	0.537792	0.119332	0.0536819	1.41893	2.22314	2.76169	0.0751542	0.217042	0.1692	0.599399	1.84979	0.584793	0.195565	2.93373	0.0128221	1.95082	1.20791	0.0122958	4.14746	0.0663791	4.64637
TCGA-A6-5667-01	0.326035	0.111328	0.0354411	6.80817	1.69248	0.0887115	0.426407	5.82202	0.880262	3.74693	7.79215	0.170716	0.184474	0.903665	2.68616	0.0966268	2.57569	0.00948569	0.01181	4.23476	1.73316	4.84989	0.310306	1.17622	0.221757	0.180973	2.79091	6.9163	7.86305	0.284186	0.758017	0.65216	1.34122	2.50089	1.55375	0.202448	3.97576	0.0487395	2.27992	2.02926	0.0134837	5.12413	0.262234	1.54376
TCGA-A6-6137-01	0.1063	0.0279948	0.0125798	4.43774	1.18925	0.0465256	0.237797	3.55426	0.828368	2.63186	5.31617	0.0546997	0.112384	1.7056	1.68852	0.0532181	0.380892	0.00708369	0.00778925	3.50751	0.481762	2.4414	0.108434	0.584066	0.0977051	0.054607	1.26071	2.25544	2.88463	0.111802	0.128429	0.133227	0.543322	1.76336	0.839308	0.205415	2.51736	0.0133345	1.58188	1.47711	0.0175304	3.14639	0.0479397	0.582148
TCGA-A6-6138-01	0.080492	0.0401308	0.0153511	5.67694	0.947089	0.0387324	0.15346	4.17881	0.679764	1.42346	3.89298	0.0679157	0.0835489	1.51595	1.46635	0.0619336	0.407616	0.0056789	0.0202451	1.85371	0.41922	1.68542	0.0642275	0.649106	0.105343	0.0941931	0.968821	1.41251	2.08981	0.101847	0.198991	0.141557	0.637779	2.36039	0.978758	0.167246	2.79481	0.01183	1.45325	1.45129	0.0135435	3.42878	0.0629929	0.292753
TCGA-A6-6140-01	0.224894	0.0600562	0.024509	5.98327	1.34397	0.0990885	0.502958	6.95414	0.984032	2.52563	5.84016	0.119917	0.174941	1.32061	1.30322	0.0962914	1.23185	0.00815546	0.0122674	2.54274	0.968248	3.72842	0.255861	0.940667	0.21507	0.116484	2.75707	6.45578	8.24462	0.175599	0.3969	0.351236	1.1175	1.70151	1.48897	0.221865	4.13403	0.0271709	2.43835	1.96714	0.0140556	4.56029	0.0820492	2.3897
TCGA-A6-6141-01	0.0759774	0.0124171	0.00624199	3.91478	1.00612	0.0231643	0.12833	2.65996	0.762667	1.99732	3.9083	0.0334987	0.0902562	1.58126	1.32038	0.0460979	0.276062	0.00604973	0.00686666	2.06329	0.219581	1.08316	0.0535836	0.432178	0.0647615	0.0278591	1.01642	1.14014	1.16534	0.0594776	0.0736143	0.0430658	0.392059	2.06784	0.470792	0.157632	1.8746	0.00473144	1.15774	1.16757	0.0190608	1.98555	0.0240133	0.483566
TCGA-A6-6142-01	0.254162	0.0808427	0.024429	5.3105	1.7552	0.0381966	0.317151	5.35864	0.815669	2.13353	4.54808	0.153786	0.139152	1.60383	3.99296	0.0738072	1.9336	0.00908549	0.014105	2.21358	0.762113	4.76701	0.0835168	0.813253	0.0955473	0.119083	1.90221	3.08329	5.085	0.1739	0.47178	0.259548	0.814138	3.27603	1.34432	0.209072	4.09072	0.0175265	2.00907	2.13174	0.0129535	4.04888	0.0926419	0.590371
TCGA-A6-6648-01	0.202519	0.0312761	0.0177573	5.27255	1.41073	0.052555	0.369879	5.29879	0.899719	2.78583	7.60418	0.051047	0.115234	0.469648	1.44538	0.0673113	0.647475	0.00633914	0.00706129	4.38356	0.790822	1.4742	0.130566	0.705712	0.188017	0.10959	2.27505	4.76495	6.4129	0.163383	0.193296	0.354712	0.964759	1.20669	1.17096	0.178652	2.8565	0.0221157	2.21936	1.15169	0.0143102	4.3729	0.0723595	1.03556
TCGA-A6-6649-01	0.195537	0.0248433	0.0137751	6.85348	0.915013	0.0295254	0.18231	3.27302	0.718505	1.98825	8.01842	0.0540165	0.101455	1.1929	1.71143	0.0520109	0.844463	0.00816602	0.00751324	1.825	0.41844	1.82936	0.046529	0.479035	0.068426	0.0579099	1.40205	1.64911	2.75823	0.135261	0.112217	0.152083	0.692279	2.25195	0.760798	0.256247	2.50539	0.0139647	1.2837	1.17936	0.0199753	3.21969	0.0671092	0.127265
TCGA-A6-6650-01	0.198712	0.0431294	0.0184154	5.31117	1.33337	0.0836569	0.333803	6.09963	0.874742	2.2758	5.84686	0.0565119	0.133506	0.680916	1.12747	0.0786669	1.44508	0.00616834	0.0097927	3.808	0.98697	3.44965	0.208938	1.0017	0.216131	0.0755098	2.628	4.44588	7.2837	0.164409	0.246722	0.167241	0.856514	1.81964	1.43529	0.181739	3.73295	0.0222212	2.3197	1.63316	0.00825943	5.20353	0.0589319	1.80184
TCGA-A6-6651-01	0.170621	0.0393624	0.0202807	5.00521	1.09603	0.0285239	0.153398	2.51762	0.616094	4.42028	5.53962	0.0846111	0.0807295	1.47645	2.24132	0.0462356	0.676533	0.00733514	0.00737749	5.58432	0.353071	2.71487	0.0550344	0.538178	0.0489628	0.087052	0.939082	1.06537	1.59657	0.160009	0.127173	0.192401	0.561724	2.76229	0.566208	0.209596	2.11556	0.0170143	1.08624	1.12101	0.0104783	3.00892	0.0655706	0.0393727
TCGA-A6-6652-01	0.263507	0.0278833	0.010727	3.51439	1.30547	0.055691	0.253644	4.08694	1.01264	1.23326	5.0288	0.0399608	0.103588	0.725447	1.28224	0.0547874	0.922336	0.00688345	0.0071064	1.75424	0.457328	1.6216	0.111493	0.583261	0.100353	0.0581632	2.37461	2.64713	5.72574	0.108214	0.227497	0.127541	0.723633	1.86891	1.11234	0.178561	3.01124	0.0111403	1.87916	1.42029	0.00948994	4.60903	0.0424319	2.19103
TCGA-A6-6653-01	0.0476215	0.00976752	0.00439703	3.89629	0.646795	0.0213222	0.161719	3.73494	0.78895	1.31357	3.12942	0.0242083	0.122071	1.04162	0.918968	0.0522101	0.246543	0.00550971	0.00658972	1.14045	0.144855	0.844557	0.0484775	0.417367	0.0844396	0.0196349	0.950528	0.81514	1.14998	0.0426474	0.0616261	0.0289299	0.345129	2.28969	0.506648	0.155772	1.96726	0.00394529	1.57669	0.96713	0.0121299	1.7225	0.0229363	2.11931
TCGA-A6-6654-01	0.0937045	0.0247955	0.0144228	5.26526	0.808851	0.0229297	0.185944	3.96492	0.627464	1.55743	4.96246	0.0690266	0.0828908	1.75465	2.05548	0.050713	0.327372	0.00619972	0.0149162	1.54006	0.2772	1.9353	0.0496113	0.622694	0.0641232	0.0732948	0.806754	1.05083	1.47396	0.110989	0.116388	0.137329	0.48529	2.61953	0.790932	0.162058	2.40512	0.0116958	1.42648	1.22573	0.011032	2.83226	0.0432218	0.0629178
TCGA-A6-6780-01	0.033813	0.00568178	0.00506442	3.01013	0.549325	0.0284081	0.111015	2.51894	0.656808	1.08859	3.02405	0.0149666	0.0440271	0.592996	0.595048	0.0362819	0.0482016	0.00402383	0.00573678	3.08231	0.156032	0.748078	0.0306062	0.307946	0.0578704	0.0158197	0.535485	0.459768	0.754044	0.0400537	0.0287811	0.0238235	0.240918	1.42546	0.245465	0.148924	1.43322	0.00424406	1.28883	0.579419	0.0116615	2.95226	0.0113107	0.804688
TCGA-A6-6781-01	0.0908043	0.0113052	0.00555455	4.72295	0.686356	0.011712	0.115613	2.37589	0.586143	2.77483	4.31015	0.0289575	0.0809506	0.94653	1.53347	0.0411882	0.211531	0.00609368	0.00565472	3.52443	0.130337	1.41123	0.0275498	0.423223	0.0417942	0.0358806	0.89982	0.628345	1.05078	0.077342	0.0447169	0.0458786	0.332942	2.91539	0.385692	0.165269	1.57899	0.00498306	1.09693	0.7755	0.00924845	1.8165	0.0189543	0.100453
TCGA-A6-6782-01	0.13877	0.0387732	0.0154625	5.0593	1.00131	0.0388996	0.169281	3.69288	0.709257	2.90499	5.68393	0.0634984	0.0762172	1.45446	1.86813	0.0526627	0.568952	0.0070133	0.0084116	3.4013	0.505811	2.89811	0.0747686	0.578315	0.0762989	0.0935165	1.16708	1.69414	2.54255	0.139288	0.209063	0.16055	0.663318	2.34123	0.842003	0.209794	2.66387	0.0162333	1.30544	1.26319	0.0150519	3.31616	0.0534153	0.155601
TCGA-A6-A565-01	0.0731892	0.0130732	0.00893101	4.38325	0.729184	0.0195057	0.137267	2.85431	0.644175	1.90734	6.02192	0.0371773	0.076679	1.86029	1.32373	0.0526371	0.196746	0.00616381	0.00567784	2.50647	0.176742	1.09988	0.0455194	0.471489	0.0604845	0.0486272	0.695482	0.81571	1.02449	0.0877887	0.0714113	0.0919319	0.610733	2.57351	0.58553	0.197523	1.85845	0.00655038	1.1663	0.904215	0.0114533	2.03439	0.0237264	0.0485116
TCGA-A6-A566-01	0.0581119	0.0156184	0.00902519	4.70658	0.889192	0.0177979	0.135091	3.59715	0.585809	1.89772	3.82097	0.052757	0.0788206	0.970715	2.11165	0.04573	0.19555	0.00680849	0.0107657	2.50107	0.187048	2.05172	0.0385444	0.419627	0.0502334	0.035353	0.588259	0.796551	0.710959	0.079097	0.100311	0.0692582	0.412074	4.31716	0.503199	0.196708	1.82449	0.00599909	1.29129	1.03217	0.0155707	1.86629	0.0277399	0.100801
TCGA-A6-A567-01	0.216134	0.0997501	0.0297114	4.85933	2.164	0.0817073	0.459487	8.46937	0.911526	1.27958	4.50246	0.232386	0.225266	0.798999	3.91141	0.0876011	3.34493	0.0129806	0.0127486	1.47828	0.834265	8.26715	0.392721	1.3332	0.179257	0.0802517	1.9472	3.2122	3.40886	0.162555	1.00278	0.329259	0.858155	4.05213	1.48577	0.250389	5.13009	0.0152364	2.97008	3.51239	0.0104301	4.47744	0.203416	2.0817
TCGA-A6-A56B-01	0.0783405	0.0240136	0.0114428	3.56265	1.058	0.0412473	0.259079	4.07492	0.847557	1.47247	3.06434	0.0564995	0.125392	0.528211	2.19588	0.0727262	0.756188	0.0129404	0.0112398	2.24647	0.382853	3.41821	0.144617	0.772003	0.0721392	0.0416458	1.37546	2.59438	2.17077	0.0721081	0.280951	0.0941835	0.567601	3.69593	0.762926	0.230296	3.14529	0.00541148	2.18165	1.75711	0.00604181	2.7233	0.0432101	3.03243
TCGA-A6-A5ZU-01	0.106399	0.0503184	0.0190937	4.78634	1.2581	0.0442999	0.331524	5.3334	0.783972	1.04141	4.21622	0.12247	0.157539	1.87912	3.50666	0.0574478	1.15992	0.0141667	0.0238545	1.43832	0.351094	7.18801	0.259594	0.755797	0.0622773	0.0505467	0.834357	1.93688	1.10593	0.097301	0.48969	0.1363	0.614823	6.15618	0.926751	0.331297	4.10848	0.00851247	2.60964	4.33592	0.0162109	2.58665	0.0882044	0.648183
TCGA-AA-3488-01	0.0677043	0.0212844	0.00743612	2.81647	1.10904	0.103977	0.219637	3.17504	0.918467	1.15219	3.37911	0.0527997	0.105462	2.32943	1.8569	0.0790896	0.774806	0.00789959	0.038055	1.72153	0.429897	2.48585	0.214376	0.801161	0.095706	0.0306496	1.16896	2.14155	1.91133	0.0814527	0.294032	0.0732497	0.442536	2.18734	0.721989	0.192898	2.51818	0.00631063	1.88712	2.48698	0.0186305	2.73748	0.0308831	3.89598
TCGA-AA-3489-01	0.0688813	0.0186675	0.00878767	4.28732	0.669294	0.0174464	0.0897844	1.8503	0.582515	2.98696	4.60021	0.0291058	0.0342133	1.34984	1.38176	0.0445572	0.168036	0.0047633	0.00736431	4.87332	0.197254	1.40745	0.0338556	0.413408	0.0465688	0.0690599	0.604264	0.676064	0.93917	0.0811869	0.0839571	0.0871906	0.456248	2.50463	0.39049	0.148998	1.69765	0.00789816	0.85419	0.831568	0.0101441	2.42193	0.0233954	0.0242428
TCGA-AA-3492-01	0.0307873	0.0129653	0.00644572	3.93954	1.3107	0.0736987	0.233099	7.52922	0.836229	0.818272	2.61166	0.0451387	0.177853	1.78831	2.01573	0.0507515	0.210721	0.00695687	0.0111557	0.966239	0.169353	1.21618	0.109337	0.521436	0.0820907	0.0205511	0.53008	0.663535	0.578323	0.0382748	0.113926	0.0393509	0.340972	2.17193	0.48932	0.211317	2.61604	0.00359478	2.39878	1.57605	0.0157176	1.86246	0.0321376	3.66272
TCGA-AA-3494-01	0.116392	0.0462906	0.0184016	4.10444	2.3924	0.101125	0.407014	7.29034	0.827884	2.57221	4.22884	0.159444	0.147676	1.24544	3.14511	0.0914097	0.903354	0.00953629	0.0225221	4.20876	0.529971	4.16596	0.248474	1.08186	0.157203	0.0813822	1.3744	2.73429	2.81164	0.148332	0.470512	0.246344	0.686563	2.80903	0.699093	0.200895	3.61313	0.011474	2.74182	2.51396	0.0125175	4.48828	0.0834275	2.32763
TCGA-AA-3495-01	0.102285	0.0350139	0.0158833	4.43641	1.39768	0.103445	0.355903	7.24061	0.812211	2.17756	3.20092	0.141502	0.171679	1.18456	2.40198	0.102167	0.934551	0.0104395	0.0236841	2.77764	0.718147	3.81251	0.357088	1.08305	0.172462	0.0882333	1.16089	3.42076	2.20555	0.114959	0.38015	0.166003	0.593999	2.94546	0.639536	0.250065	3.53723	0.0114432	2.53478	3.56894	0.0212192	2.77085	0.0820899	1.95619
TCGA-AA-3496-01	0.0748491	0.0151815	0.00758126	3.10441	0.741009	0.0208102	0.207921	3.05882	0.711613	2.09782	4.06316	0.029248	0.0740404	1.22817	1.05071	0.0410845	0.22203	0.00548379	0.0068841	3.94115	0.332994	1.53314	0.0548664	0.459072	0.0647873	0.0443126	0.826732	1.1969	2.06391	0.0933497	0.0687373	0.0674024	0.396019	1.82537	0.572647	0.168517	2.12402	0.00905236	1.39978	0.969504	0.0138848	2.22275	0.0215868	0.120609
TCGA-AA-3502-01	0.0489493	0.0151215	0.00772987	3.33891	1.19976	0.0637659	0.169841	4.25078	0.815008	1.28015	3.31387	0.0616155	0.176568	1.63898	2.11537	0.0833718	0.503974	0.00849987	0.0113948	1.09472	0.267094	0.896716	0.138132	1.16143	0.130761	0.0413468	0.89862	1.6352	0.85656	0.0632224	0.171206	0.0846401	0.426254	2.79732	0.437881	0.199494	2.49914	0.00474325	1.76271	1.8351	0.0169489	1.52114	0.0494975	1.92524
TCGA-AA-3506-01	0.0231918	0.0234438	0.00989667	3.15888	1.82931	0.10309	0.276952	5.5762	0.868594	0.984674	2.70341	0.167429	0.230622	3.03696	3.1741	0.0716235	0.212388	0.01176	0.0370113	0.74802	0.180344	2.94187	0.176534	0.776806	0.0766812	0.0265478	0.361951	0.751173	0.310088	0.0557709	0.191091	0.0740973	0.320152	3.5218	0.418424	0.252932	2.98174	0.0040234	2.27153	3.17118	0.0314114	1.0702	0.0480753	2.24278
TCGA-AA-3509-01	0.11572	0.0478484	0.0238789	5.43829	1.36516	0.0853517	0.25529	5.59639	0.865642	1.25669	4.02083	0.143017	0.145532	1.22227	2.49346	0.0574647	0.671023	0.00901574	0.0112568	1.0606	0.511735	2.98368	0.133909	0.658244	0.101191	0.0735556	1.02955	2.18694	1.40688	0.0921999	0.348313	0.452501	0.662849	2.84067	0.633498	0.238735	3.27722	0.0117497	1.93242	2.28118	0.0179978	3.80471	0.078419	1.79773
TCGA-AA-3510-01	0.0438079	0.0137609	0.00637226	3.55318	1.07247	0.0665072	0.165544	4.12385	0.761768	1.21895	3.10343	0.0466546	0.104903	1.95025	1.6292	0.0563182	0.151532	0.00815209	0.0119174	1.49056	0.23579	1.62973	0.110337	0.484928	0.0690599	0.0163354	0.640022	0.729504	0.556698	0.0442739	0.0771731	0.0283924	0.299471	2.21958	0.427362	0.206782	2.2898	0.00492344	1.68947	1.6606	0.0210985	1.70104	0.0211447	1.31539
TCGA-AA-3511-01	0.179499	0.0488434	0.0173186	6.09182	1.54263	0.0439079	0.205269	5.13094	0.810949	1.97656	5.74925	0.0694201	0.102874	1.25749	2.5723	0.0676973	1.42981	0.00832387	0.0112991	1.78118	0.53118	2.32518	0.111596	0.754154	0.129161	0.128057	1.79444	3.10238	5.16758	0.134623	0.355391	0.217894	0.930467	2.62505	1.24638	0.214368	3.28634	0.0141476	1.66493	1.69541	0.0153733	3.32668	0.0928722	0.590976
TCGA-AA-3514-01	0.0572012	0.0261502	0.00990896	3.80597	1.56364	0.0944167	0.203998	4.28882	0.897558	1.87936	3.70832	0.115874	0.220913	3.62757	3.94466	0.0770202	0.58125	0.0131083	0.0311284	1.59287	0.234218	4.20261	0.157794	0.835682	0.0735602	0.0318566	0.803849	1.46038	0.896722	0.0696558	0.206783	0.0658028	0.403091	3.35089	0.531083	0.264905	2.90717	0.00476222	1.94759	2.46877	0.0257126	1.57385	0.056422	1.76961
TCGA-AA-3516-01	0.0356903	0.0122468	0.0060223	5.21003	0.695639	0.0410144	0.189953	4.75162	0.816144	0.72237	2.38331	0.0619859	0.178602	1.99579	1.33202	0.0503492	0.118967	0.00696082	0.0238569	0.573394	0.154131	0.922569	0.0982943	0.554769	0.0783804	0.0220858	0.497168	0.40146	0.51537	0.0349178	0.0674187	0.0200223	0.302888	3.51589	0.348656	0.174585	2.11603	0.00296256	1.75536	1.64729	0.0134735	2.29967	0.0251641	4.5021
TCGA-AA-3517-01	0.0538707	0.0404952	0.0193432	4.83134	1.58168	0.0806442	0.277556	4.41868	0.899993	1.41384	3.87515	0.140484	0.15312	1.63529	2.30267	0.0894663	0.382225	0.0159136	0.019368	1.7627	0.412162	4.29332	0.173309	0.795422	0.0946338	0.0812396	0.657659	2.11977	1.06792	0.0886521	0.421227	0.347308	0.771007	3.19625	0.699326	0.310084	3.5704	0.00981912	2.17908	2.58264	0.0134048	2.83732	0.0603661	1.53212
TCGA-AA-3518-01	0.0311671	0.00731375	0.0047053	2.87508	0.71258	0.0306932	0.134353	2.91265	0.752804	0.721834	2.61818	0.0342661	0.115534	1.52714	1.20631	0.0476602	0.140863	0.00629405	0.0105545	0.72431	0.13142	0.613182	0.0648471	0.386834	0.0496688	0.0150352	0.480911	0.421568	0.443569	0.0337229	0.0491362	0.0221387	0.295964	2.7388	0.29507	0.162723	1.83645	0.00263509	1.40124	1.23286	0.0138051	1.62428	0.016729	1.674
TCGA-AA-3519-01	0.0393964	0.0286971	0.0130834	3.81278	1.56218	0.149175	0.283691	6.00799	0.896299	1.61701	2.82401	0.139808	0.180921	1.88259	1.81796	0.0749427	0.306342	0.00988091	0.0258388	1.62991	0.387502	3.35308	0.273539	0.868761	0.120422	0.040964	0.70138	1.27262	0.954463	0.0765111	0.29503	0.094849	0.420391	2.4017	0.583659	0.260273	3.43909	0.00778475	2.40229	2.98153	0.0177062	2.36327	0.0526597	3.8494
TCGA-AA-3520-01	0.0497016	0.0153227	0.00739789	4.16939	0.886592	0.0342578	0.160776	4.17962	0.739084	1.18125	3.5187	0.0470738	0.111136	1.48939	1.58411	0.0431783	0.338862	0.00714429	0.0124793	1.18525	0.265519	1.73946	0.0713815	0.545591	0.070362	0.0278182	0.633877	0.908393	0.802827	0.0506871	0.0936594	0.0395743	0.336116	2.59845	0.639868	0.197917	2.44459	0.00511929	1.54871	1.55127	0.014412	2.08987	0.0290284	0.883973
TCGA-AA-3522-01	0.0676004	0.0279257	0.0120617	4.43724	1.6202	0.0673146	0.231782	6.2145	0.806324	1.31762	3.43322	0.103679	0.199223	1.30926	2.46074	0.0672127	0.600253	0.00850906	0.0125606	0.883007	0.385925	2.10768	0.201258	0.800038	0.137538	0.0498039	1.06285	2.26278	1.26861	0.0789427	0.24615	0.140766	0.544522	2.67252	0.589337	0.208329	2.75903	0.00622599	1.88384	2.30771	0.0261346	2.70742	0.082752	1.84103
TCGA-AA-3524-01	0.031301	0.0205433	0.00759632	2.97043	1.41315	0.125026	0.323275	9.20097	0.893214	1.25184	1.76897	0.116808	0.246343	1.11822	2.28007	0.0696161	0.358705	0.00952881	0.0241129	1.10795	0.375228	2.76097	0.264123	0.829089	0.125596	0.036854	0.520608	1.41563	0.634734	0.052112	0.233492	0.0550176	0.325591	3.90336	0.433067	0.201664	3.12587	0.00515455	3.18097	3.07655	0.0251979	2.08758	0.0501352	7.55388
TCGA-AA-3525-01	0.0377967	0.00954727	0.00492692	4.12823	0.854974	0.0471414	0.137793	3.5276	0.748785	1.12362	2.83503	0.0504882	0.122836	1.18573	1.79449	0.0445097	0.176852	0.00707675	0.0106211	0.955727	0.163339	0.809425	0.0811129	0.403404	0.0545787	0.0209177	0.60737	0.630214	0.730778	0.0427321	0.0682018	0.0245598	0.306953	2.438	0.328084	0.176858	1.86943	0.0030428	1.40799	1.41421	0.0175646	1.57372	0.0226812	2.92082
TCGA-AA-3526-01	0.0534877	0.0127271	0.00707231	4.67557	0.845572	0.0374686	0.121678	2.88896	0.732954	2.10657	3.42904	0.027029	0.0508095	1.24954	1.16211	0.0475126	0.133846	0.00534757	0.0101119	2.37967	0.285388	0.770055	0.0873746	0.435171	0.0854306	0.0452759	0.555086	0.920553	1.63026	0.0662255	0.0863916	0.0557108	0.418367	1.34334	0.461133	0.166996	2.0447	0.0080949	1.26427	1.00906	0.0123649	3.07625	0.0165297	1.10171
TCGA-AA-3530-01	0.0488623	0.0217606	0.0114385	3.44379	1.1653	0.0600128	0.215259	5.53195	0.802827	1.66694	3.26162	0.0756592	0.167418	0.957547	1.64198	0.0556378	0.208427	0.00977023	0.00655281	1.65951	0.294245	2.18696	0.126889	0.664199	0.102491	0.0426468	0.617975	1.33374	0.843792	0.0682097	0.171851	0.120046	0.489145	2.87952	0.488863	0.204361	3.10298	0.0070025	1.91126	1.84564	0.0148311	2.34329	0.0535324	1.29105
TCGA-AA-3531-01	0.0456946	0.0242674	0.01055	3.78719	1.27422	0.140499	0.259258	3.52376	1.01645	1.38379	3.77925	0.0872223	0.192615	2.15399	1.54798	0.0768752	0.43258	0.0119711	0.0148067	1.23775	0.346405	4.38892	0.216538	0.830574	0.110333	0.0331533	0.907329	1.62802	1.08258	0.0562281	0.259673	0.105415	0.501843	2.78831	0.663726	0.272604	3.02167	0.00631093	2.16145	2.5969	0.0150323	1.4772	0.0418247	4.69251
TCGA-AA-3532-01	0.0507035	0.0267295	0.0116582	4.10103	0.894177	0.0425843	0.21125	4.26812	0.749237	2.05992	3.79766	0.0827727	0.122678	1.76561	2.26538	0.0496288	0.351346	0.00735784	0.016734	3.11036	0.392881	2.40525	0.147587	0.606457	0.0753894	0.0498575	0.57399	1.17545	1.31838	0.094547	0.180885	0.0976149	0.53128	2.76432	0.882043	0.203174	2.81602	0.00785169	1.75337	2.19164	0.01737	2.80194	0.0438073	0.743112
TCGA-AA-3534-01	0.0864038	0.0174507	0.00991352	3.28033	1.43957	0.0595469	0.222341	4.38154	0.886239	1.24524	3.32251	0.076657	0.181617	0.715746	1.79194	0.0525452	0.64946	0.0116941	0.0109237	1.32813	0.370547	2.18661	0.113547	0.640382	0.0787886	0.0331008	0.726401	1.94995	1.12115	0.0715577	0.145582	0.0525318	0.401656	2.51308	0.440172	0.249055	2.69172	0.00634683	2.12253	1.77491	0.0162186	2.07832	0.0325719	1.32823
TCGA-AA-3538-01	0.234495	0.0535974	0.0239003	5.21385	1.40658	0.0742298	0.482511	6.36341	0.850396	3.25559	5.01702	0.168488	0.224489	1.27216	3.15793	0.0774215	1.8718	0.0136212	0.0174275	3.61084	0.894039	5.70332	0.270595	0.957521	0.120822	0.110256	2.16617	5.00576	4.76342	0.190944	0.421508	0.339217	0.706834	2.75604	1.0131	0.269688	4.21888	0.0193251	2.76148	3.04675	0.019543	3.56569	0.110693	1.29377
TCGA-AA-3542-01	0.0541841	0.046759	0.0144273	3.24817	1.0163	0.206793	0.265211	5.87758	0.920452	2.28984	2.65183	0.192962	0.197025	2.51972	3.8535	0.112134	1.20544	0.0113281	0.034082	2.06501	0.413688	3.33812	0.249807	1.4581	0.131766	0.0564449	0.938531	2.12737	2.02271	0.10042	0.776045	0.193993	0.557337	3.43027	0.722432	0.219915	3.89015	0.00500819	2.65877	3.66076	0.0142431	2.03498	0.0728159	8.19351
TCGA-AA-3543-01	0.0307803	0.00930279	0.00458099	3.288	0.530137	0.0309801	0.124875	3.05928	0.746049	0.756377	2.3622	0.0356156	0.127046	2.62737	1.23911	0.0437693	0.122295	0.00669566	0.0111275	0.678844	0.114076	0.868172	0.0580163	0.361934	0.0443019	0.0187464	0.418322	0.385994	0.368499	0.0325932	0.0509907	0.0180482	0.283085	2.92104	0.354385	0.185919	1.88447	0.00272119	1.33651	1.6491	0.0188744	1.39883	0.0172414	1.27463
TCGA-AA-3544-01	0.0408314	0.0398264	0.0111475	3.25917	0.654899	0.0664286	0.165582	3.61212	0.721125	1.16804	2.41021	0.105706	0.0916192	3.10338	1.91359	0.072321	0.209625	0.00755657	0.0372497	1.01015	0.250806	1.91493	0.105073	0.649107	0.0794233	0.0522619	0.485781	0.801228	0.687428	0.0638989	0.287167	0.0951443	0.461231	2.83203	0.469341	0.204524	2.7218	0.00560366	1.61108	2.48612	0.0228555	1.90959	0.0466253	1.21721
TCGA-AA-3548-01	0.0530465	0.0386016	0.0125285	4.10639	1.09163	0.0675733	0.21268	4.21843	0.793497	1.81857	4.09856	0.115331	0.130143	3.01972	3.02492	0.071474	0.518581	0.00854848	0.0298887	1.99971	0.337969	3.00583	0.252427	0.978744	0.120514	0.0489565	0.890158	1.36386	1.28359	0.092686	0.342625	0.114188	0.597843	3.35728	0.890728	0.215542	3.28034	0.00610936	1.90733	2.7562	0.0178372	2.55067	0.0684854	1.38041
TCGA-AA-3549-01	0.0761907	0.032221	0.0127246	4.31623	1.16156	0.0559116	0.301397	5.27985	0.854397	1.08033	3.52332	0.092694	0.193758	1.94367	2.2875	0.0587472	0.900811	0.00918829	0.0182155	1.16512	0.500363	6.02951	0.128902	0.660517	0.0768173	0.0495556	0.931515	1.65408	1.38886	0.0856056	0.233166	0.113946	0.5033	2.94273	1.10019	0.225234	3.39763	0.00837483	2.23256	2.83697	0.0112008	2.92581	0.0464214	2.63686
TCGA-AA-3552-01	0.0633711	0.0493635	0.0159238	3.79441	1.24007	0.0751279	0.32563	4.7181	0.819827	2.44899	3.68264	0.121135	0.138767	3.02172	3.24326	0.0593271	0.63432	0.0085356	0.0184231	4.17119	0.337764	3.36048	0.204965	0.662966	0.0764323	0.0532072	0.72862	1.47939	1.32679	0.11487	0.304599	0.169638	0.635237	2.71194	0.630517	0.237585	3.36025	0.00653115	2.13226	2.0941	0.0156862	3.35058	0.0793628	1.16119
TCGA-AA-3553-01	0.126007	0.0534104	0.0236287	4.52392	1.16671	0.0721306	0.264127	5.66511	0.770143	2.28489	3.15488	0.178582	0.155152	1.62081	3.35061	0.0817928	0.851487	0.00951769	0.0177939	2.97724	0.707101	3.11781	0.187237	0.837869	0.109453	0.140727	1.06337	2.63351	2.88705	0.143597	0.463073	0.348522	0.644467	3.11261	0.71338	0.211835	3.47289	0.0135491	2.07322	2.54901	0.0140533	3.63609	0.112426	1.5268
TCGA-AA-3554-01	0.0544352	0.0138955	0.0074882	4.12251	0.9727	0.03946	0.191099	3.56002	0.708292	1.47147	3.47814	0.0655095	0.162796	2.73862	2.25139	0.0490895	0.19216	0.0084545	0.0198016	1.39657	0.184586	2.1702	0.0811909	0.431049	0.0401421	0.0202316	0.675125	0.581478	0.521858	0.057019	0.0673401	0.0386484	0.331262	3.36333	0.485086	0.220437	2.21205	0.00501314	1.55268	2.04352	0.0133015	1.91979	0.0301027	1.04976
TCGA-AA-3555-01	0.0562501	0.0110633	0.005066	3.58591	0.950969	0.0218827	0.128989	2.9959	0.777373	1.5354	3.65015	0.0286821	0.097484	0.588956	1.35207	0.0468448	0.301471	0.00704708	0.00589181	1.60844	0.159243	0.804789	0.0650445	0.502073	0.0600652	0.025319	0.962284	0.916568	0.818763	0.0453038	0.0747933	0.037172	0.395097	2.7795	0.405307	0.176745	1.87409	0.00310629	1.40665	1.03004	0.0102363	2.02524	0.0246347	1.38444
TCGA-AA-3556-01	0.171275	0.0319738	0.0127913	4.19582	1.66321	0.0592858	0.346384	5.84438	0.828154	1.47688	3.56919	0.127379	0.164379	1.29494	2.09492	0.0778372	1.38468	0.00765609	0.0133606	1.33384	0.42974	2.60763	0.235531	0.95889	0.147698	0.0613978	1.89121	2.0318	1.9153	0.112532	0.283821	0.17116	0.628364	2.51515	0.730688	0.189139	3.02108	0.00964496	2.25076	2.50301	0.0212568	2.91152	0.0786313	2.38683
TCGA-AA-3560-01	0.0531735	0.0421318	0.0165325	5.36398	1.65832	0.131678	0.307991	7.54847	0.827411	1.92219	3.17936	0.192978	0.275308	2.30923	2.89725	0.0874367	1.3445	0.00979403	0.0281632	1.97527	0.460093	4.76005	0.513839	1.2824	0.157518	0.113909	0.985876	1.99513	1.51978	0.0980881	0.389365	0.280915	0.552218	3.34832	0.745493	0.234091	3.85533	0.00791312	2.60087	3.42184	0.0185961	2.12592	0.118928	2.0362
TCGA-AA-3561-01	0.0484014	0.02179	0.00942823	5.03392	1.28962	0.0923883	0.196542	6.43234	0.810356	1.18129	3.28501	0.090587	0.0982713	0.656417	1.77622	0.0652082	0.27342	0.00832097	0.0113791	1.22732	0.396554	1.44264	0.254104	0.738185	0.119819	0.0546019	0.67968	1.29656	1.08435	0.0597393	0.287985	0.104627	0.50482	2.31824	0.623713	0.211912	3.24539	0.00665164	2.12686	2.46098	0.0200829	3.0688	0.0348607	3.56983
TCGA-AA-3562-01	0.0946635	0.028785	0.0125371	3.63382	1.00177	0.058229	0.318627	5.60715	0.80458	1.89344	3.6738	0.0908388	0.143782	1.31509	2.40868	0.0514879	0.639494	0.00786111	0.0131487	2.23935	0.607909	3.36708	0.178815	0.677394	0.0836028	0.0472634	1.06122	2.67554	2.15672	0.122955	0.181661	0.096922	0.494145	2.42983	0.803773	0.200439	3.34099	0.00917981	2.22571	2.31609	0.0148591	2.85435	0.0548373	1.36125
TCGA-AA-3655-01	0.0897807	0.0257237	0.0108055	4.78454	1.09553	0.04088	0.241139	5.55316	0.856609	2.8242	5.11087	0.0738472	0.114954	1.17579	1.71168	0.0601292	0.370221	0.00606967	0.0100411	2.50839	0.35986	1.51165	0.0722115	0.660896	0.118588	0.0556283	1.23746	2.02991	2.82387	0.106273	0.131754	0.1316	0.571959	2.62828	0.774283	0.166846	2.71787	0.0112236	1.94423	1.24942	0.0144181	3.2361	0.0550516	0.972589
TCGA-AA-3660-01	0.199878	0.0537359	0.0206051	4.92729	1.44729	0.0672205	0.369542	5.15903	0.85126	3.09939	5.73121	0.112066	0.159421	1.45486	1.90033	0.0662489	1.48028	0.00910161	0.0124018	3.67336	0.669416	2.63861	0.192841	0.845413	0.118772	0.0688835	1.60314	2.77682	3.77548	0.154556	0.268269	0.213929	0.774231	1.73857	0.854712	0.245479	3.26212	0.0186306	2.18476	2.03535	0.0152215	4.20074	0.0802739	1.0816
TCGA-AA-3662-01	0.119208	0.0239345	0.00960663	4.18775	0.552747	0.0337005	0.19706	3.55423	0.788833	1.06562	4.70905	0.0429376	0.0931559	1.19234	1.25084	0.0443901	0.468579	0.00818205	0.00988713	1.46295	0.47687	1.42489	0.0624815	0.572318	0.0772702	0.0523796	0.803978	1.62953	2.33401	0.110203	0.146027	0.0715451	0.524179	2.14748	0.70362	0.228233	2.85032	0.0113553	1.80789	1.55854	0.0139818	2.72022	0.0309592	0.467591
TCGA-AA-3663-01	0.0693124	0.00518655	0.00323784	3.70098	0.74344	0.0272663	0.075612	2.00296	0.706528	0.895896	2.74158	0.0170308	0.0438091	0.653159	0.983898	0.0354241	0.206414	0.00532581	0.00721814	0.845289	0.161014	0.441679	0.0403982	0.2911	0.0475593	0.0150949	1.36853	0.950952	1.25702	0.0366111	0.0508259	0.0213206	0.251771	1.57008	0.329001	0.153282	1.29596	0.0029247	0.914783	0.85456	0.0184838	1.69812	0.0106726	2.67527
TCGA-AA-3664-01	0.0475046	0.0177266	0.00902263	3.59973	0.873907	0.0489708	0.273145	4.39332	0.861046	0.890234	2.87284	0.0696248	0.175937	0.820054	1.65264	0.0532356	0.445474	0.0113594	0.0152718	1.2578	0.26229	2.21121	0.121005	0.516756	0.0681051	0.0261431	0.620366	1.0682	0.666936	0.0529677	0.144768	0.0763522	0.37388	3.31264	0.331949	0.235198	2.62843	0.00344821	2.20327	2.08508	0.0157302	2.3923	0.0456967	3.11171
TCGA-AA-3666-01	0.0421009	0.0315418	0.00964587	4.03873	0.761079	0.0735342	0.26062	6.45275	0.7911	1.36273	3.53318	0.0683968	0.123918	1.53131	1.5021	0.0519615	0.229781	0.00702033	0.0126488	1.48025	0.235226	1.50831	0.19342	0.63856	0.073163	0.0440712	0.500893	0.911599	0.78858	0.0725909	0.219368	0.100366	0.489805	2.71567	0.738353	0.209547	3.35781	0.00566285	2.30363	2.04955	0.00956037	3.25035	0.0565021	2.67662
TCGA-AA-3667-01	0.0449676	0.0301029	0.00938789	3.56973	1.05639	0.129025	0.305333	4.47071	0.949291	1.07129	2.54365	0.141573	0.257358	3.95915	2.30212	0.128272	0.746818	0.0123757	0.0852452	1.28267	0.347484	6.40847	0.40526	1.41325	0.117832	0.0572784	0.795285	1.8286	1.14137	0.077044	0.357495	0.0760553	0.457265	3.80475	0.803088	0.237239	3.46047	0.00560311	2.31097	4.20683	0.0258536	2.0487	0.0458658	3.59481
TCGA-AA-3673-01	0.171914	0.0326805	0.0139963	4.31821	1.151	0.0459972	0.176029	3.83129	0.830523	2.23208	4.38009	0.0941586	0.172376	1.39226	2.13835	0.0743184	1.82664	0.00760088	0.0141405	1.76596	0.576513	2.94428	0.130822	0.766236	0.123928	0.0659749	1.86387	2.95358	3.16815	0.110157	0.278363	0.137241	0.599568	2.18265	0.872967	0.187238	2.88393	0.0119753	1.61055	2.33937	0.0170315	3.31321	0.0694893	1.15911
TCGA-AA-3675-01	0.102028	0.0150432	0.00727523	4.68014	1.48096	0.0316466	0.134937	3.11275	0.770365	1.58421	4.63963	0.0322513	0.0527885	0.832656	1.78303	0.0437118	0.270574	0.00602394	0.00644031	1.51105	0.294013	0.781509	0.0676064	0.395291	0.069096	0.0386224	1.13786	1.59412	2.22061	0.0644764	0.102128	0.0909184	0.449684	1.31205	0.578587	0.169828	2.09647	0.00669979	1.22904	0.953846	0.0130133	3.42268	0.0236093	1.15587
TCGA-AA-3678-01	0.101345	0.0322709	0.0136738	3.8882	1.32376	0.0732302	0.245187	3.85124	0.839134	1.57759	4.37432	0.0823814	0.129058	2.00473	1.88475	0.0588595	0.502152	0.00646479	0.014269	1.68332	0.395811	2.32596	0.19022	0.706772	0.0954006	0.0961789	1.12317	2.39795	2.92024	0.11514	0.25978	0.241216	0.657853	1.93292	0.731267	0.183347	2.69063	0.00892716	1.67282	2.0667	0.0223214	3.49737	0.0461149	1.41334
TCGA-AA-3679-01	0.0787872	0.0448062	0.0129962	4.40599	1.045	0.105492	0.407311	5.88306	0.830367	1.54502	3.54844	0.152749	0.162002	1.49962	2.94819	0.0671383	0.585776	0.0118281	0.0217424	1.88769	0.583819	4.28096	0.22745	0.752289	0.0754504	0.0438061	0.893133	2.33272	1.66333	0.105408	0.456343	0.17024	0.637791	3.40631	0.783934	0.27639	4.01615	0.008053	2.85816	3.23828	0.0169381	2.98991	0.0646856	2.75903
TCGA-AA-3680-01	0.0785591	0.0249481	0.0122732	3.57321	1.52823	0.0572094	0.267916	4.69398	0.805581	1.1	3.6944	0.0871896	0.228205	1.74853	2.23315	0.0575638	1.07378	0.00878928	0.0141756	0.995094	0.330259	2.46874	0.213435	0.796495	0.100705	0.0352336	1.0758	1.86028	0.963266	0.0860262	0.210197	0.103237	0.538343	3.31706	0.587136	0.228129	2.94252	0.00586423	2.01889	1.97127	0.0266212	1.76769	0.0734068	1.18702
TCGA-AA-3681-01	0.0520223	0.0201896	0.00919488	4.21603	0.783644	0.0526316	0.284741	5.83195	0.815864	0.820605	2.78917	0.0862533	0.246123	1.89038	1.22259	0.0662063	0.417831	0.00904926	0.0210291	0.859184	0.3068	2.6097	0.142675	0.686017	0.0947949	0.031524	0.626294	1.03499	0.737915	0.0666022	0.14137	0.05156	0.407967	3.29662	0.589304	0.234541	2.96412	0.00596642	2.22337	2.75784	0.0175395	1.97938	0.0442725	1.69594
TCGA-AA-3685-01	0.0645784	0.0250715	0.0110016	6.25287	0.987887	0.0532228	0.185589	4.44709	0.661488	2.174	3.48978	0.0677442	0.0560662	1.3905	1.5778	0.0523543	0.197067	0.00564147	0.0129372	2.40119	0.500768	0.876912	0.119034	0.570016	0.103181	0.0799037	0.551541	1.18995	1.64074	0.117619	0.189612	0.124699	0.559987	1.40991	0.562564	0.164344	2.83925	0.0129345	1.58718	1.17952	0.0148731	3.07401	0.0334457	0.885565
TCGA-AA-3688-01	0.0941405	0.0304412	0.0126551	3.62865	0.924808	0.0747311	0.238907	4.34148	0.835157	2.44874	4.28593	0.0847242	0.126546	1.27887	1.77848	0.0692649	0.518683	0.00659744	0.0110611	3.15047	0.5127	2.91079	0.16279	0.960406	0.131357	0.0732378	1.46956	2.90592	2.81467	0.126021	0.249724	0.189334	0.632575	1.81268	0.82475	0.183101	3.17858	0.0111424	1.76242	1.96486	0.0147343	3.25223	0.0509194	1.61649
TCGA-AA-3692-01	0.0584941	0.0246324	0.0121522	3.85819	1.27307	0.0656017	0.250376	4.43341	0.734502	2.04008	3.70598	0.0797678	0.118411	1.56053	2.09315	0.0606494	0.343195	0.00825619	0.0150107	2.81816	0.383484	1.5488	0.177528	0.726969	0.108552	0.0531125	0.682123	1.11563	1.06009	0.0881185	0.165992	0.109663	0.480218	1.97478	0.435302	0.221487	2.75607	0.00869668	1.95305	1.34817	0.0196694	3.04109	0.0445634	0.574165
TCGA-AA-3696-01	0.0291332	0.0263861	0.0100272	2.62333	1.71751	0.145927	0.273759	6.96005	0.950675	1.15634	2.02369	0.197556	0.401156	1.56704	4.53376	0.0698603	0.501953	0.0173862	0.0380023	1.38887	0.186932	6.81654	0.324258	1.00103	0.0776082	0.0188832	0.392497	1.05078	0.22565	0.0448904	0.284218	0.0753035	0.28422	6.74814	0.335601	0.260654	3.75501	0.00285953	2.95948	4.79391	0.0164264	1.57609	0.0774712	4.6754
TCGA-AA-3697-01	0.101265	0.0328274	0.0139337	4.46061	1.04037	0.0673285	0.276462	4.94536	0.831987	1.80526	4.41897	0.0716841	0.113167	1.22529	1.82265	0.0771793	0.435133	0.00804773	0.0123834	2.85363	0.556247	2.41527	0.141674	0.877906	0.127586	0.0808283	1.22126	2.79521	3.46016	0.123447	0.322196	0.20141	0.759923	2.1699	0.907238	0.203905	3.31578	0.0121479	2.23484	1.78994	0.0115649	3.12103	0.0549871	1.86633
TCGA-AA-3710-01	0.0235008	0.00970166	0.00547767	4.28366	0.702127	0.0389053	0.13521	3.47754	0.686506	0.935131	2.82982	0.046036	0.109861	2.3378	1.44559	0.0476619	0.0932871	0.00709449	0.0191954	1.34715	0.114612	1.06743	0.0836585	0.525674	0.053981	0.0237322	0.302868	0.284615	0.27931	0.0427115	0.0631418	0.0310911	0.30596	3.40293	0.34201	0.187903	2.01753	0.00300891	1.40451	1.63025	0.0109923	1.70182	0.0197266	1.18616
TCGA-AA-3713-01	0.048547	0.00669758	0.00482977	3.18252	0.658716	0.0219013	0.0941937	2.8694	0.732369	1.09052	4.13775	0.0172875	0.062983	1.07435	0.892744	0.0387171	0.146491	0.00531304	0.00619314	1.45732	0.150194	0.530195	0.0349472	0.355597	0.0555803	0.0204976	0.711082	0.641597	0.973412	0.0475706	0.0324037	0.025706	0.302661	1.76927	0.430542	0.165782	1.60813	0.00463018	1.05534	0.848801	0.0133308	1.8179	0.015638	0.418343
TCGA-AA-3715-01	0.0178626	0.0109633	0.00449375	5.01785	0.644035	0.0300954	0.103402	2.50673	0.72132	0.857617	2.07946	0.0663226	0.142044	4.00242	1.88645	0.0633215	0.115067	0.0092415	0.0532531	1.15205	0.0944748	1.04064	0.0533555	0.64403	0.0496955	0.0195358	0.265742	0.218014	0.201607	0.0374383	0.0673558	0.0183062	0.230648	5.54849	0.286544	0.215343	1.82825	0.00204762	1.14075	1.49507	0.0126636	1.45723	0.0165585	1.12902
TCGA-AA-3811-01	0.0639643	0.0184029	0.0115571	3.91688	0.98439	0.0635972	0.213708	4.45967	0.766419	1.88137	3.39528	0.0899354	0.130374	1.19551	2.11985	0.0535339	0.503799	0.00934032	0.0134325	2.79354	0.329982	1.84309	0.146428	0.631203	0.063636	0.0300365	0.657814	0.971521	0.71113	0.0716943	0.0898786	0.0725097	0.380097	2.8784	0.410752	0.22515	2.91817	0.00654689	1.73012	1.91793	0.0105115	2.50501	0.0418248	1.82082
TCGA-AA-3812-01	0.0396438	0.040998	0.013214	4.10922	1.87109	0.108211	0.292631	4.50686	0.855697	1.45062	3.53499	0.333689	0.33433	5.10353	5.11975	0.112029	0.547195	0.0184761	0.086962	1.10411	0.238033	9.7129	0.304787	1.42161	0.096571	0.0444604	0.758967	1.20217	0.68396	0.0854404	0.371586	0.113439	0.482952	5.17226	0.831949	0.331923	3.36947	0.00514261	2.2608	4.52485	0.0236603	1.33995	0.0844306	1.31502
TCGA-AA-3815-01	0.0257467	0.00881634	0.00592579	3.3082	0.855919	0.032874	0.18296	3.43145	0.729669	1.05089	2.69072	0.0466237	0.118331	2.10266	1.15896	0.0414306	0.137902	0.00622258	0.0111357	1.2216	0.16346	1.0932	0.0818022	0.46436	0.0563055	0.0155175	0.411282	0.445334	0.338719	0.0381207	0.0448378	0.0186512	0.242095	2.49849	0.357384	0.172707	1.97025	0.00362285	1.67024	1.6821	0.0228864	1.57464	0.0154036	1.52692
TCGA-AA-3818-01	0.0609866	0.0187921	0.00868278	4.19336	1.24511	0.0658015	0.178281	3.81078	0.815192	1.43852	3.72382	0.0588303	0.133735	1.24976	1.77628	0.0571409	0.413514	0.00785287	0.0130186	1.08254	0.334828	1.58547	0.114428	0.798409	0.107479	0.0457878	0.925904	1.9994	1.17418	0.0762856	0.154289	0.121465	0.43615	2.61936	0.529528	0.193861	2.42625	0.00718944	1.58183	1.53788	0.0178135	1.98574	0.0441992	1.87488
TCGA-AA-3819-01	0.0765028	0.0201067	0.010249	4.05486	1.20778	0.0650802	0.202379	3.70636	0.84632	1.56265	4.17394	0.0608199	0.135338	1.27444	1.70905	0.0665412	0.395614	0.00846446	0.00920548	1.14346	0.319641	2.4051	0.123472	0.76711	0.108862	0.049425	0.960721	1.86734	1.72138	0.0764444	0.187122	0.103787	0.543525	2.47729	0.65277	0.218364	2.62853	0.00707701	1.6857	1.75875	0.0167033	2.24089	0.0432076	1.88631
TCGA-AA-3821-01	0.0413927	0.00988571	0.00603649	3.16723	1.0178	0.0290766	0.170914	3.65461	0.779602	1.16813	3.00097	0.0382275	0.142029	0.873139	1.70789	0.0494916	0.250254	0.0084807	0.00559792	1.23949	0.163309	1.30298	0.0594074	0.46608	0.0513032	0.0218126	0.636189	0.626242	0.549273	0.0380538	0.0728589	0.0365102	0.365932	3.68434	0.374058	0.18894	2.04191	0.00318154	1.65256	1.34712	0.0124346	1.61924	0.0238968	1.43702
TCGA-AA-3831-01	0.0474301	0.0118266	0.00679053	3.05635	1.11673	0.0455763	0.165131	3.73823	0.792445	1.33502	2.91473	0.0460866	0.0973901	1.54641	1.63292	0.0452178	0.167871	0.00694396	0.00974508	1.40309	0.22138	1.63517	0.0798303	0.397902	0.0602107	0.0212629	0.62854	1.12073	0.897809	0.0497152	0.0907288	0.0469914	0.34772	1.96545	0.41393	0.18511	2.08266	0.004031	1.51327	1.1035	0.0115804	2.3042	0.0247868	1.27462
TCGA-AA-3833-01	0.0619039	0.0207256	0.00841819	4.64771	1.11704	0.041836	0.195883	3.45901	0.710117	1.33534	3.39144	0.108163	0.175156	2.2859	2.96021	0.0664974	0.351753	0.00898566	0.0202951	1.15768	0.223511	2.31033	0.0894034	0.72531	0.0735933	0.0341136	0.824388	0.8385	0.822917	0.0702477	0.128611	0.0513871	0.411141	3.56996	0.47546	0.211936	2.23077	0.00490109	1.59507	2.00683	0.01625	1.78958	0.0383426	1.30646
TCGA-AA-3837-01	0.0258128	0.0340475	0.010603	3.06575	1.92479	0.0908352	0.271176	5.15455	0.896638	1.39983	2.10068	0.236833	0.338012	2.40735	4.16156	0.0913482	0.391082	0.0149899	0.0466331	0.950346	0.245251	7.88745	0.341099	1.02967	0.110335	0.0366803	0.480239	1.01694	0.279156	0.0545461	0.337518	0.0981849	0.340481	5.95267	0.424287	0.25043	2.95409	0.0034777	2.23498	4.66962	0.0237826	1.30252	0.088927	3.58531
TCGA-AA-3841-01	0.0377411	0.0519381	0.01551	3.59591	1.37386	0.143792	0.342278	5.21349	0.940224	1.52863	3.18074	0.362105	0.339462	5.32928	3.8545	0.126543	0.733782	0.0136404	0.0681857	1.25651	0.338401	8.11953	0.461452	1.25307	0.0949065	0.0541206	0.737622	1.50542	0.787466	0.0937501	0.448833	0.171424	0.49671	4.71304	0.728562	0.282803	3.82983	0.0064745	2.49127	5.49579	0.0261233	1.92566	0.0867381	2.51974
TCGA-AA-3842-01	0.0553111	0.0287629	0.0106296	3.1724	0.816688	0.0636858	0.260993	8.39585	0.822484	1.47578	2.80264	0.0825872	0.255242	1.09429	2.03805	0.0750093	0.851325	0.00839672	0.0203999	1.17253	0.361324	3.63789	0.205369	0.876245	0.110994	0.0417599	0.949345	2.30303	1.40154	0.0951784	0.286536	0.086967	0.488508	3.61517	0.934008	0.212461	3.41208	0.00605155	2.68711	3.34573	0.0155459	1.74261	0.0837987	3.54075
TCGA-AA-3844-01	0.0385677	0.0203073	0.00794795	3.52371	1.00699	0.0624912	0.159984	4.80177	0.820047	1.24918	3.42326	0.0769345	0.140027	1.62728	1.37412	0.0653384	0.314746	0.00835585	0.0161766	1.35012	0.299597	1.4083	0.153562	0.778581	0.124923	0.0358381	0.553441	1.03551	0.727863	0.0579144	0.235644	0.101005	0.48067	2.62631	0.543394	0.227255	2.57353	0.00594021	1.71167	2.02113	0.0164595	2.10943	0.0397963	2.22143
TCGA-AA-3846-01	0.0664657	0.0242392	0.0126696	3.40701	1.39588	0.0573165	0.220782	5.54874	0.791813	1.42538	3.10561	0.0821949	0.146495	1.2682	2.42034	0.0604675	0.393419	0.00785414	0.00759563	1.53584	0.47577	2.88988	0.131056	0.677199	0.10046	0.0434313	0.853691	1.60294	1.40694	0.0832685	0.22917	0.108333	0.481914	2.42979	0.727411	0.188319	3.27847	0.00816587	2.09793	2.02717	0.0130271	2.74496	0.0447726	1.99215
TCGA-AA-3848-01	0.0338247	0.0195101	0.00961256	2.52965	1.34131	0.108399	0.211583	3.54718	0.996798	1.2352	3.3902	0.0975935	0.209583	3.4669	2.53241	0.112952	0.562919	0.0103371	0.0418165	1.44681	0.280561	5.136	0.213126	1.13126	0.112866	0.0252022	0.822261	1.48565	0.918731	0.0622733	0.248773	0.087219	0.42998	3.16527	0.758107	0.235949	2.80999	0.00462502	2.05324	3.39823	0.0180791	1.47394	0.0390825	3.1343
TCGA-AA-3851-01	0.0682479	0.0465553	0.0183666	4.74798	1.5618	0.0692704	0.278239	5.98772	0.797946	2.2727	5.07211	0.196415	0.147604	2.06001	3.51956	0.0621186	0.521287	0.00830844	0.0165227	1.77372	0.432257	3.22088	0.23663	0.75568	0.100322	0.078591	0.957541	1.93589	1.47598	0.115509	0.465587	0.312371	0.80317	3.00038	0.716383	0.20446	3.36067	0.00880839	2.07153	2.61858	0.0209959	3.49343	0.105398	1.34038
TCGA-AA-3854-01	0.0985211	0.0148821	0.00591196	3.6207	1.42419	0.0386782	0.202995	3.69282	0.813822	1.29108	4.46763	0.0476087	0.159609	1.74632	2.08839	0.0659224	1.01366	0.00782224	0.010326	1.00838	0.29351	1.20456	0.106446	0.827321	0.115034	0.0315291	1.59051	1.78129	1.52276	0.0655315	0.0994096	0.0512305	0.389027	2.59264	0.618311	0.202283	2.13062	0.00455531	1.66499	1.67753	0.0190708	1.80734	0.0347383	2.06351
TCGA-AA-3855-01	0.0647476	0.0230699	0.0107143	4.07473	1.12639	0.0746397	0.202656	4.31967	0.838659	1.32074	4.20616	0.0690434	0.134117	1.85797	1.84281	0.0832273	0.366202	0.0110097	0.0151648	1.17859	0.316858	1.8986	0.0978743	0.693104	0.0943886	0.0437534	0.835653	1.74961	1.18896	0.0883636	0.230108	0.127729	0.601785	2.43418	0.511725	0.279524	2.7112	0.00726484	1.7727	1.94156	0.0207613	2.01893	0.0381806	1.59015
TCGA-AA-3856-01	0.140345	0.0379878	0.0157356	3.32926	1.08985	0.0623285	0.256672	4.6608	0.783798	2.18665	4.41895	0.0895223	0.144138	2.15311	2.02599	0.0844761	1.08929	0.00751239	0.0154053	2.40852	0.52582	2.72177	0.173221	0.941714	0.137055	0.0871456	1.47798	2.82298	3.27119	0.145492	0.367801	0.221697	0.742414	2.43253	0.730616	0.188779	3.1323	0.0129727	1.99255	2.41331	0.0187542	2.99083	0.0752481	0.912413
TCGA-AA-3858-01	0.0579124	0.0194942	0.00847247	3.03098	0.752803	0.0486385	0.165194	3.21134	0.781096	2.12897	3.26985	0.0652144	0.107992	1.3248	1.95687	0.0677314	0.338478	0.00712668	0.019206	1.95826	0.332685	1.75234	0.105376	0.737985	0.0855115	0.0635269	0.878561	2.13092	1.52953	0.0897722	0.188049	0.102825	0.450326	2.57886	0.672226	0.168799	2.41029	0.00602661	1.56152	1.67276	0.0177602	2.29712	0.0443476	1.70897
TCGA-AA-3860-01	0.0477644	0.024109	0.0111694	4.05742	1.0947	0.0604794	0.192847	4.23738	0.75361	1.89935	3.8965	0.0742903	0.117557	2.03751	1.88949	0.0619519	0.197193	0.00934095	0.0190589	2.4416	0.300523	2.36499	0.239901	0.8841	0.0966623	0.0685915	0.476979	1.20322	0.810451	0.093115	0.185261	0.108272	0.505146	2.64767	0.593363	0.250418	2.63126	0.00765452	1.68014	1.91311	0.0126792	2.54889	0.0396136	1.05835
TCGA-AA-3861-01	0.0381182	0.0122653	0.00550803	3.87636	1.42856	0.0710225	0.1343	3.47144	0.765072	1.01798	2.58034	0.0515476	0.119079	1.78934	1.76354	0.0465476	0.201345	0.00710211	0.0178086	0.693783	0.220694	1.07213	0.101053	0.577515	0.08185	0.0196468	0.598189	1.14523	0.519398	0.0427192	0.0767923	0.041966	0.278448	2.56222	0.333793	0.181817	2.02151	0.00376095	1.39854	1.74028	0.0248491	1.51875	0.0286727	2.51638
TCGA-AA-3862-01	0.0334739	0.0221648	0.0072266	3.52781	0.98696	0.0795281	0.180152	5.05318	0.754928	1.44667	3.15918	0.0667306	0.125974	1.97373	1.92186	0.0576644	0.210682	0.00622168	0.019273	1.80403	0.295197	1.59964	0.207723	0.757926	0.105556	0.0356615	0.536988	1.16944	0.575456	0.0676516	0.182777	0.0767282	0.393466	2.93106	0.538609	0.190215	2.63958	0.00466582	1.63119	2.17496	0.0174498	2.39883	0.0415107	2.161
TCGA-AA-3864-01	0.0297076	0.00713959	0.0037886	3.77869	0.89884	0.028832	0.138342	3.32272	0.753364	1.31533	2.53429	0.0324384	0.0814438	0.608369	1.37936	0.0398033	0.0899363	0.00678988	0.00807385	1.77239	0.16386	0.777937	0.0456261	0.339111	0.0450228	0.0148859	0.589982	0.597576	0.549134	0.0340328	0.0455047	0.022079	0.229014	2.31731	0.305076	0.174223	1.76948	0.00288456	1.50986	0.984241	0.0143159	1.83195	0.0165087	2.62156
TCGA-AA-3866-01	0.0578985	0.0263859	0.0118653	4.14305	0.728492	0.0457482	0.25238	4.70052	0.725336	1.77296	3.77216	0.0862689	0.126739	1.83043	2.09028	0.0665218	0.354282	0.00698025	0.0165877	2.7267	0.368641	3.17385	0.12321	0.683553	0.085172	0.0570351	0.664581	1.2159	0.846534	0.0818802	0.190299	0.115435	0.494565	3.16822	0.680218	0.187164	2.78586	0.00860561	1.8607	1.87567	0.0127237	3.13275	0.051531	0.673487
TCGA-AA-3867-01	0.300414	0.0884574	0.0253112	6.09171	1.36769	0.0781498	0.471273	6.06563	0.813971	3.00249	4.94368	0.266292	0.276919	1.49468	4.48755	0.0914584	3.82861	0.0124467	0.0204707	2.68317	0.875001	10.3516	0.291432	1.04126	0.107793	0.0868914	2.7679	4.93688	3.39331	0.188404	0.651051	0.348214	0.859157	3.73392	1.07103	0.261821	3.8651	0.0148711	2.53996	4.3225	0.0259385	2.66989	0.161672	1.03036
TCGA-AA-3869-01	0.149788	0.0481567	0.0179412	4.96264	1.43336	0.0624442	0.286518	4.30643	0.803402	2.27999	4.97147	0.123959	0.126053	1.648	2.95837	0.0689711	0.918337	0.00923433	0.0205194	2.92231	0.455577	4.29254	0.17964	0.981087	0.117764	0.0719818	1.7001	2.31674	2.64736	0.115605	0.370928	0.225077	0.650404	2.58853	1.02045	0.239153	3.17509	0.0108882	2.04711	3.16273	0.0193792	3.81031	0.0678584	1.3035
TCGA-AA-3870-01	0.176414	0.0917291	0.0209783	5.30252	1.04802	0.061757	0.303785	6.29641	0.764984	1.76859	3.52267	0.254593	0.278946	2.9851	3.42163	0.13535	2.07243	0.00990327	0.0323897	0.964337	0.471349	5.23368	0.120399	1.56748	0.153003	0.126519	2.10411	2.07675	2.45233	0.14802	0.617321	0.333056	0.900172	5.57096	0.912743	0.205603	3.63761	0.00986975	2.18871	3.69519	0.0141677	2.01792	0.188552	0.899223
TCGA-AA-3875-01	0.0380703	0.0188983	0.0102081	3.04486	1.03295	0.0715921	0.224787	4.56571	0.797271	1.46625	2.98901	0.0756049	0.142234	1.45285	1.9377	0.0676482	0.203524	0.00913014	0.0152345	1.88639	0.300168	2.13113	0.153043	0.775679	0.0961124	0.0505059	0.50446	1.13325	0.727186	0.0690009	0.162423	0.0827305	0.41493	3.05969	0.460506	0.20855	2.67454	0.00690563	1.99964	1.97571	0.0199851	2.32843	0.0397534	1.58711
TCGA-AA-3877-01	0.0418221	0.00879862	0.00517068	3.99886	0.824564	0.0262843	0.115683	2.60978	0.653288	1.20331	3.13435	0.0371323	0.0779814	1.29609	1.6099	0.0448261	0.198944	0.00646507	0.0131234	1.30511	0.154908	0.878021	0.0548625	0.464834	0.0521927	0.0246577	0.494222	0.512169	0.442051	0.0401536	0.0710557	0.0373918	0.291052	3.74288	0.334985	0.181892	1.71599	0.00344099	1.28229	1.2979	0.0157839	1.70062	0.0207199	0.965786
TCGA-AA-3930-01	0.0281627	0.0125051	0.00737177	2.90963	0.78449	0.0674731	0.1709	6.19065	0.777073	0.638479	2.3599	0.0514049	0.131476	0.851784	1.3741	0.0546236	0.114162	0.00836656	0.00968662	0.92992	0.243308	1.40984	0.100261	0.720676	0.0857676	0.0286627	0.351144	0.668221	0.462504	0.0520043	0.0924373	0.0314676	0.291925	3.33284	0.487793	0.198981	2.43257	0.00398931	1.92208	1.91613	0.0110211	1.85122	0.0252579	2.37233
TCGA-AA-3939-01	0.0520268	0.0259877	0.0104819	4.3732	1.30951	0.0649262	0.14352	5.83303	0.756838	1.03568	2.47911	0.107157	0.131236	1.43862	2.93723	0.0562013	0.19989	0.00861718	0.0144261	0.643891	0.305555	1.59513	0.0866218	0.590474	0.0766318	0.0484631	0.642497	1.17515	0.799864	0.0544808	0.224019	0.151495	0.40948	3.20623	0.400525	0.203496	2.73904	0.00568762	1.5664	1.92515	0.0178063	2.56398	0.0451535	1.85521
TCGA-AA-3941-01	0.279768	0.0502474	0.0181166	4.96067	0.885638	0.106767	0.342001	9.5904	0.88902	0.951965	4.23995	0.232973	0.312042	1.28359	2.90217	0.110722	2.78688	0.0143352	0.0130381	0.453372	0.819751	2.42635	0.194827	0.983557	0.126519	0.0661569	2.40321	4.21963	3.29649	0.135596	0.831491	0.384808	1.09117	3.6195	0.760687	0.328863	5.09741	0.0127981	2.92076	4.70061	0.0272682	2.82098	0.18168	3.45264
TCGA-AA-3947-01	0.0268461	0.00974096	0.00763685	3.94736	1.64596	0.056042	0.206634	8.68512	0.647793	1.23138	1.59273	0.0921024	0.125147	0.154932	2.28413	0.0410154	0.120125	0.00877013	0.00596563	1.99924	0.219098	1.18545	0.244452	0.476569	0.0621947	0.0249891	0.427811	0.451784	0.201305	0.0315525	0.0952995	0.0498914	0.202636	3.8195	0.207578	0.186588	2.66532	0.00309208	2.5819	2.02577	0.0136843	2.78698	0.0349342	3.53524
TCGA-AA-3949-01	0.0145918	0.00875413	0.00509455	3.54479	0.75963	0.0243243	0.153179	4.09239	0.613914	0.888344	1.92709	0.0646405	0.131398	1.68098	1.55753	0.0381811	0.0571587	0.00639826	0.0165958	1.40845	0.0992354	0.77997	0.0718371	0.455148	0.0427023	0.0192491	0.196878	0.211407	0.127445	0.0293193	0.0462346	0.0221194	0.195759	3.7648	0.207768	0.167346	1.98749	0.00226687	1.60615	1.40661	0.0150345	1.51848	0.0170376	1.02134
TCGA-AA-3950-01	0.0254573	0.0075656	0.003492	3.41822	0.849522	0.0201644	0.11115	3.99474	0.575325	1.03476	1.8936	0.0285985	0.0778913	1.10057	1.41406	0.0360736	0.105374	0.00524078	0.0193368	1.38334	0.135319	0.784101	0.0481255	0.395407	0.0350869	0.0146738	0.391297	0.379507	0.253232	0.0293591	0.0448862	0.0198683	0.20334	2.71068	0.274812	0.152142	1.78448	0.00267241	1.4946	1.13869	0.0122927	1.5344	0.0127068	1.11133
TCGA-AA-3952-01	0.0964122	0.029131	0.0102531	5.34241	1.12266	0.111577	0.330322	4.79075	0.776748	3.21343	4.86596	0.0992097	0.142656	1.17032	2.11979	0.0766347	0.5577	0.00843314	0.0187712	3.69413	0.362682	3.32586	0.199509	0.67442	0.067221	0.040299	1.39139	1.27337	2.21266	0.131171	0.216753	0.0920738	0.649492	2.75127	0.601078	0.256391	2.78656	0.0069043	2.00635	1.55525	0.0111275	4.09184	0.0557539	1.5524
TCGA-AA-3955-01	0.0537862	0.0331863	0.0140272	4.6227	1.21318	0.0879108	0.310635	8.80578	0.865683	1.46405	2.85018	0.146771	0.175126	0.622693	2.40906	0.0683487	0.357481	0.0128955	0.0101031	1.57253	0.610408	3.21172	0.195443	0.788904	0.121738	0.0716493	0.792441	2.44807	1.69564	0.0794499	0.462725	0.166778	0.530904	3.53187	0.724118	0.231415	4.32137	0.00913694	2.90273	2.4192	0.0105063	2.87556	0.0782767	5.31659
TCGA-AA-3956-01	0.0732385	0.0451805	0.0169754	3.90415	1.79332	0.077772	0.3504	6.78373	0.824065	2.08019	3.35791	0.181592	0.207443	1.6418	3.34505	0.0652906	0.501337	0.0113629	0.0175276	2.358	0.494175	5.91393	0.240753	0.700849	0.0902585	0.0585056	0.902331	2.0121	1.29258	0.0904956	0.358393	0.20586	0.513116	3.92372	0.696406	0.254253	3.61684	0.00905315	2.44596	3.62146	0.0281764	2.60583	0.105552	1.2906
TCGA-AA-3966-01	0.0439238	0.0131221	0.0061354	3.17287	0.648073	0.0184794	0.11761	3.02877	0.607926	1.63664	2.93566	0.0473432	0.112294	1.77409	1.58048	0.057535	0.191656	0.00743355	0.0133296	2.4756	0.139925	0.88562	0.0473938	0.597038	0.0539203	0.0421341	0.461235	0.33181	0.487379	0.0538357	0.0688262	0.0583967	0.321217	2.59342	0.293199	0.192182	1.91277	0.00400814	1.25688	1.39396	0.0131774	1.82595	0.0232355	0.382216
TCGA-AA-3968-01	0.0673591	0.0213023	0.0107338	3.07687	0.975025	0.0600716	0.188087	4.7104	0.762326	2.61155	3.62331	0.0659413	0.129137	1.08652	1.93848	0.0527381	0.3753	0.0075383	0.00879616	3.48527	0.325753	2.05006	0.134856	0.680089	0.07886	0.0556202	0.610096	1.48585	0.952116	0.0909452	0.152247	0.117985	0.44916	3.08131	0.475651	0.192062	2.74315	0.00788403	1.81547	1.73515	0.0114601	2.27736	0.044445	1.02889
TCGA-AA-3970-01	0.0764084	0.0357094	0.0170328	3.55462	1.58308	0.0783179	0.327001	6.17168	0.798395	2.07903	3.3392	0.180841	0.172549	1.27199	2.61694	0.0842293	0.427275	0.0110278	0.00967383	2.46797	0.474993	3.13463	0.228577	0.815784	0.12037	0.0989993	0.773803	1.85076	1.78382	0.122502	0.409538	0.238676	0.655208	2.73823	0.621124	0.230698	3.50528	0.010227	2.31716	2.63105	0.0176212	3.57611	0.0865889	1.74874
TCGA-AA-3971-01	0.0712842	0.0372247	0.0158436	4.57175	1.12309	0.0944791	0.350012	6.18368	0.774475	1.91923	4.10332	0.150796	0.177116	1.97523	2.38099	0.0699197	0.510206	0.00846158	0.0158702	2.18841	0.510649	4.77056	0.277057	0.836355	0.111001	0.0624301	0.877962	2.04278	1.42387	0.110287	0.264394	0.158177	0.606756	3.05518	0.792124	0.215464	3.8786	0.0111158	2.36082	3.07521	0.0240228	2.94909	0.0682641	0.933371
TCGA-AA-3972-01	0.0801182	0.0383451	0.015308	5.08539	1.415	0.0806016	0.269394	6.58249	0.838596	0.808321	3.63868	0.122107	0.156043	0.755012	2.71436	0.0705242	0.649435	0.0106517	0.0141454	0.673866	0.4393	3.4032	0.23261	0.787445	0.102824	0.0699943	0.988947	1.90795	1.8601	0.0801311	0.386244	0.184086	0.622698	3.43739	0.897887	0.242421	3.8852	0.00849784	2.42698	2.81052	0.0135115	3.07522	0.0666993	2.94052
TCGA-AA-3973-01	0.158564	0.123209	0.0418315	6.34005	2.44623	0.120397	0.285084	6.19998	0.916203	2.59438	5.15779	0.365918	0.241348	1.25522	4.45679	0.0938813	1.88055	0.0139741	0.0136501	3.08108	0.433328	6.88783	0.162867	1.27269	0.164155	0.194894	2.08684	3.00052	2.06168	0.121916	1.23926	1.34117	1.50066	4.50594	0.87794	0.244671	4.27848	0.0105969	2.03454	2.25868	0.00961704	5.60759	0.261022	2.00703
TCGA-AA-3975-01	0.088806	0.0691409	0.0222149	4.16574	1.48213	0.0869249	0.344966	5.71649	0.873152	2.01384	3.84528	0.196954	0.215424	2.27503	2.73284	0.094192	1.03812	0.0115794	0.0216293	2.5063	0.52817	5.56821	0.236695	1.14831	0.133041	0.0840432	1.2904	2.33458	2.08938	0.139959	0.497209	0.253812	0.714506	2.89197	0.888879	0.264691	4.10516	0.0111398	2.4868	3.51315	0.0198878	2.48162	0.0897469	1.13823
TCGA-AA-3976-01	0.0471276	0.0274712	0.00927663	3.23374	0.970819	0.0831253	0.203838	5.98041	0.812181	0.92021	2.3215	0.12208	0.191944	0.838487	2.41784	0.0665113	0.398026	0.0102508	0.0175207	0.529299	0.307069	2.45972	0.180069	0.747229	0.0926011	0.0475797	0.57739	1.73904	0.857984	0.0697378	0.395813	0.133207	0.444205	3.94359	0.597944	0.208791	3.34835	0.00432167	2.05716	2.88883	0.0157345	1.91773	0.0618087	3.61066
TCGA-AA-3977-01	0.030706	0.00843591	0.00533929	2.74694	0.81532	0.0550353	0.186895	4.74382	0.754333	1.34082	2.1127	0.0635168	0.150696	0.844688	1.88549	0.0481891	0.150661	0.00708728	0.0143476	1.50673	0.178686	1.68616	0.0920957	0.478148	0.0531588	0.01572	0.474174	0.672636	0.335947	0.0355804	0.0686698	0.0268037	0.232899	3.86545	0.307589	0.17482	2.16069	0.00255638	1.91984	1.95727	0.017735	1.46863	0.0231152	2.74489
TCGA-AA-3979-01	0.189507	0.0359105	0.0117886	3.08596	1.30557	0.0943321	0.259943	7.58977	1.02055	1.41983	3.04513	0.0746373	0.153558	0.795859	2.04882	0.0989528	1.88142	0.00817227	0.0182326	1.72592	0.940167	1.87241	0.340332	1.11144	0.230312	0.0644018	2.00009	3.88125	6.58994	0.129378	0.574195	0.101311	0.655002	2.18385	1.05714	0.201379	3.46028	0.0113413	2.7399	2.88961	0.0149883	5.7249	0.0881221	12.0014
TCGA-AA-3980-01	0.0641799	0.0129085	0.0077523	2.67295	0.633114	0.0525589	0.188014	4.04185	0.755722	1.51019	2.98407	0.0433769	0.118065	1.05907	1.21626	0.0476613	0.359611	0.00582077	0.0138096	2.66104	0.368638	1.29317	0.143565	0.588853	0.0840492	0.0300827	0.904541	1.17363	1.23384	0.0618893	0.0920933	0.034417	0.332004	2.26962	0.540873	0.162011	2.26605	0.00570626	1.65785	1.53979	0.0154222	3.17413	0.0311438	1.47515
TCGA-AA-3982-01	0.0824059	0.0365145	0.0159901	3.62766	0.997164	0.0797549	0.259945	5.84597	0.729533	2.12584	3.41463	0.143063	0.149894	1.4545	2.7904	0.0792773	0.542228	0.00801722	0.016214	2.90142	0.431943	3.19546	0.132183	0.941392	0.127049	0.0764417	1.05514	2.08422	1.71778	0.097278	0.311873	0.205137	0.573291	3.5428	0.71119	0.210601	3.16142	0.00769659	2.09051	2.4154	0.0179858	2.50564	0.0931534	1.07177
TCGA-AA-3986-01	0.0435872	0.0131863	0.00733428	3.13889	0.829412	0.0361434	0.151157	2.96086	0.749009	1.23584	3.08311	0.0465515	0.089819	2.15864	1.37171	0.0397647	0.165239	0.00730547	0.00885811	1.56968	0.210491	1.66636	0.0650725	0.361031	0.0436349	0.0284522	0.444613	0.839589	0.609024	0.0514667	0.0824846	0.0507179	0.333368	2.27327	0.368769	0.182749	2.20739	0.00554009	1.36381	1.31508	0.0163862	1.88312	0.0218121	0.507259
TCGA-AA-3989-01	0.0294149	0.0137462	0.00624485	3.49004	0.859329	0.0396542	0.144224	3.05156	0.753203	0.767277	2.88494	0.0528866	0.10203	2.2107	1.76003	0.0514939	0.173814	0.0092106	0.0201255	0.847821	0.18779	2.4548	0.0742405	0.470644	0.0636125	0.0267962	0.480107	1.0975	0.665703	0.0424906	0.133336	0.0438732	0.36979	2.83092	0.578395	0.219633	2.38217	0.00356498	1.49149	1.80293	0.0142751	1.41203	0.0204255	0.619378
TCGA-AA-3994-01	0.0739267	0.0188523	0.00660301	3.44443	1.20813	0.0313124	0.157137	2.81343	0.736328	1.13661	2.75744	0.0583905	0.110877	1.30789	1.93169	0.0652862	0.386302	0.00756593	0.0113577	0.662727	0.204968	1.06726	0.0521425	0.724491	0.0817484	0.0366091	1.07633	0.877497	0.860323	0.0446047	0.122479	0.0618383	0.374874	3.50963	0.484769	0.16015	2.17238	0.00358589	1.44174	1.45916	0.016242	1.82909	0.0317264	1.46662
TCGA-AA-A004-01	0.0287344	0.0324282	0.0105844	2.3452	1.03763	0.160847	0.225549	4.20347	0.923707	1.26196	2.32167	0.27324	0.275264	8.25081	3.65936	0.181233	0.536449	0.0198469	0.232371	2.04345	0.175838	7.65345	0.376326	1.18247	0.0925926	0.036073	0.517958	0.947189	0.445719	0.0616368	0.484093	0.0992375	0.46742	5.77412	0.650526	0.355379	3.43804	0.00330355	2.3948	7.90851	0.031374	1.26019	0.0605578	2.56219
TCGA-AA-A00A-01	0.0539783	0.00950597	0.00633814	3.01924	0.958745	0.0349428	0.168322	3.87657	0.775609	0.992462	3.01874	0.0390175	0.154585	1.64541	1.41011	0.0513551	0.284282	0.00715852	0.0178803	1.1423	0.190086	2.10964	0.0734375	0.43512	0.0616052	0.0132327	0.804518	1.0746	0.63006	0.0397239	0.0747368	0.0271332	0.319446	3.0945	0.522949	0.191703	2.00811	0.00385117	1.72111	1.9488	0.0166097	2.06518	0.0210745	1.69169
TCGA-AA-A00D-01	0.0561114	0.033554	0.0129322	3.64256	0.755866	0.0476236	0.217174	5.11252	0.760968	1.32702	2.44093	0.0863922	0.129433	1.989	1.73079	0.0571396	0.348083	0.00769438	0.0179279	2.27687	0.280337	2.48521	0.091579	0.608694	0.0726384	0.0458526	0.542414	0.736027	0.872745	0.0704565	0.161896	0.086605	0.434759	2.85461	0.441909	0.202775	2.96686	0.00647672	1.85627	2.05722	0.0133946	2.75462	0.0537596	1.04412
TCGA-AA-A00E-01	0.012201	0.00721765	0.00376973	2.60789	0.622989	0.0471425	0.115438	3.40752	0.711989	0.807871	1.56582	0.042862	0.131151	1.55128	1.54755	0.0461485	0.102471	0.00767755	0.0209623	1.41735	0.0708802	1.18512	0.0736613	0.424136	0.0407082	0.0105108	0.280249	0.239609	0.14377	0.0205733	0.0540366	0.0145722	0.195918	5.13765	0.236719	0.178674	1.92422	0.0012563	1.54483	1.89848	0.0144553	1.13574	0.0183533	3.34237
TCGA-AA-A00F-01	0.0853416	0.0452898	0.0178329	4.79462	1.27875	0.0733573	0.305413	5.58536	0.82787	1.66324	4.38265	0.173695	0.197306	1.38321	3.56264	0.0909353	1.05217	0.0116824	0.0276386	1.77401	0.412149	6.43091	0.170139	0.991572	0.105642	0.0584234	0.977144	2.4352	1.50894	0.09477	0.362523	0.223831	0.680247	4.20278	0.754915	0.242556	3.81014	0.00670116	2.35862	2.73805	0.0137181	2.5793	0.0755127	1.5279
TCGA-AA-A00J-01	0.0419581	0.0082752	0.00467534	2.85129	0.976117	0.026914	0.147436	4.33047	0.722136	0.911753	2.59771	0.0283033	0.142633	0.571468	1.18378	0.0510049	0.313427	0.00756455	0.00794502	0.876147	0.154301	0.967983	0.0572288	0.507569	0.0545543	0.0162725	0.682971	0.54948	0.485978	0.0369799	0.0512623	0.0305527	0.274524	2.71911	0.316088	0.165705	1.99218	0.00322874	1.63304	1.33876	0.0174468	1.56466	0.023279	1.2503
TCGA-AA-A00K-01	0.0449537	0.0223268	0.0112579	3.51505	1.40706	0.0771942	0.199575	4.66248	0.884699	1.22212	3.02386	0.10548	0.178415	1.68376	2.12488	0.063037	0.358498	0.00928699	0.0193768	1.35629	0.297151	3.58456	0.128081	0.567671	0.0858237	0.0322321	0.619511	1.45495	0.94919	0.0641518	0.1931	0.0930929	0.41722	3.24334	0.538514	0.203013	2.70177	0.00635908	1.92805	2.35017	0.0215981	2.29049	0.0448919	2.29579
TCGA-AA-A00L-01	0.0614598	0.0209482	0.00989903	3.07736	1.55123	0.109328	0.285375	5.32181	0.986193	1.22347	3.17216	0.0684731	0.142447	1.17809	1.71489	0.0614755	0.390973	0.0104594	0.0104381	1.55091	0.482758	3.30352	0.149565	0.78576	0.123437	0.0324234	1.093	1.90267	1.23675	0.0764841	0.210605	0.0781221	0.411341	2.59714	0.659856	0.239956	3.36337	0.00825787	2.42526	2.15587	0.0177142	1.90954	0.0413131	4.40924
TCGA-AA-A00N-01	0.0506675	0.0167688	0.00789796	4.69224	1.10471	0.0312351	0.199764	3.65599	0.77065	1.71036	3.18633	0.0822103	0.142328	1.46542	2.64162	0.0527824	0.24247	0.00904083	0.0177471	1.38679	0.177118	2.75375	0.101871	0.546816	0.0603348	0.0296802	0.589808	0.869245	0.587983	0.0562805	0.107188	0.0507858	0.357824	3.65656	0.433894	0.215958	2.15265	0.00385013	1.67899	2.03522	0.0184636	1.57656	0.0356452	1.03405
TCGA-AA-A00O-01	0.131783	0.0749358	0.0293446	3.98538	2.31094	0.085604	0.369849	6.86108	0.811231	2.16023	4.91894	0.17485	0.161228	1.27935	5.10449	0.0941134	1.1266	0.0122288	0.0159408	2.99236	0.375602	4.59684	0.243707	1.01814	0.0951886	0.109635	1.30231	2.01455	1.73533	0.153045	0.582192	0.544864	0.875776	3.02466	0.770964	0.294598	4.08744	0.0132603	2.37778	3.22831	0.0222614	4.03933	0.0968834	0.56247
TCGA-AA-A00Q-01	0.0722481	0.0343752	0.0179798	4.68048	1.31041	0.0853811	0.216479	4.04995	0.89935	1.07368	3.97241	0.149882	0.203651	1.56232	2.02779	0.0942155	0.749355	0.0117747	0.022305	0.686539	0.404973	3.96259	0.177578	1.0325	0.162694	0.0642937	1.1674	2.79456	1.59828	0.0801919	0.338285	0.169463	0.65438	3.80133	0.897526	0.242467	3.02007	0.00646805	1.9244	2.64543	0.0220717	2.77293	0.0734768	1.79066
TCGA-AA-A00R-01	0.0121342	0.00427548	0.00386779	2.56192	0.388128	0.0332124	0.110463	3.14182	0.692584	1.70025	2.42009	0.0243478	0.0826176	1.88441	0.808499	0.0319866	0.0276846	0.0050945	0.00928724	5.68892	0.0648547	0.46534	0.0681325	0.312169	0.0292597	0.00918776	0.151508	0.13232	0.109878	0.0248899	0.0215339	0.00817066	0.182584	2.60722	0.2061	0.151809	1.48518	0.00208483	1.23796	1.16166	0.0100561	2.55995	0.0100456	1.88733
TCGA-AA-A00U-01	0.0555628	0.0165215	0.00611013	2.82768	0.893031	0.0461481	0.182124	3.60728	0.907939	1.17017	2.61093	0.042481	0.108162	1.10994	1.20291	0.0636026	0.44364	0.0071238	0.0170564	1.37558	0.28156	1.94529	0.0954268	0.674186	0.103278	0.0358024	1.07959	1.14586	1.66395	0.0551958	0.142859	0.0585313	0.358615	2.21484	0.549596	0.151398	2.28429	0.00378148	1.83592	1.47713	0.0110061	1.95228	0.029054	4.12401
TCGA-AA-A00W-01	0.0586203	0.0238337	0.00948859	3.49905	1.48696	0.096128	0.21786	5.16656	1.01522	0.798141	3.4796	0.0619834	0.156327	1.9808	1.42349	0.0833122	0.553194	0.00844421	0.0188158	0.953636	0.423447	2.77737	0.199498	0.980702	0.167614	0.0395213	1.25256	2.01626	2.22232	0.0678721	0.25959	0.0955889	0.484606	2.3845	1.06071	0.206507	3.1962	0.00713423	2.11641	2.70164	0.0186489	3.28391	0.0437011	5.88009
TCGA-AA-A00Z-01	0.0676288	0.0183524	0.00985474	2.88279	1.30382	0.0703738	0.212898	4.50816	0.916591	2.57097	3.68806	0.062469	0.14939	1.17967	1.51922	0.075412	0.356291	0.00721072	0.012102	3.87067	0.339173	2.37898	0.133487	0.970966	0.155943	0.0591083	1.05475	1.67735	1.8582	0.0950993	0.174826	0.104293	0.428359	1.84433	0.63524	0.172629	2.39698	0.00886421	1.91869	1.60193	0.0127793	2.37788	0.0488101	2.65679
TCGA-AA-A010-01	0.0361229	0.00999681	0.00519041	2.72672	0.947805	0.0778584	0.14523	3.5706	0.822618	1.24914	1.95836	0.0607481	0.179852	0.990151	1.69875	0.0596092	0.265006	0.0103656	0.0212203	2.1656	0.158155	1.81353	0.182275	0.666453	0.0648547	0.0117544	0.59996	0.804957	0.245648	0.0285762	0.0826441	0.0220544	0.210203	3.59907	0.24719	0.209099	2.18232	0.00223255	1.84213	3.00716	0.0177703	1.5226	0.0253681	3.97746
TCGA-AA-A017-01	0.123167	0.0723577	0.0237424	4.23378	1.53646	0.0910453	0.302877	5.3288	0.87745	1.85715	4.10665	0.136098	0.199861	1.94443	2.46691	0.0900823	1.46434	0.00951488	0.0206649	2.44078	0.489178	7.44716	0.195874	1.04645	0.136459	0.110211	1.49603	2.95821	2.78561	0.125013	0.57177	0.345449	0.81449	3.1296	1.03611	0.235097	4.04377	0.0106346	2.19585	2.8571	0.0133425	3.01878	0.0949125	1.53225
TCGA-AA-A01C-01	0.034518	0.0273178	0.00960889	2.80344	0.84609	0.0649363	0.220913	4.28045	0.887808	1.51006	3.02236	0.113719	0.200432	1.60279	2.48936	0.092098	0.57236	0.0106848	0.0285738	1.17084	0.273222	5.55468	0.18026	1.06167	0.106698	0.0399074	0.703988	1.56687	0.716868	0.0627652	0.374447	0.0891312	0.488493	4.81797	0.65846	0.213196	2.93426	0.00420869	2.18492	3.35376	0.0150577	1.34799	0.0502599	3.16448
TCGA-AA-A01D-01	0.0752799	0.0283408	0.014709	4.22924	1.21118	0.0533381	0.314604	6.28622	0.814356	1.50758	5.38098	0.0983888	0.256529	2.20921	2.88045	0.0640676	1.41512	0.0107762	0.0230869	1.59727	0.307146	3.67722	0.173755	0.631728	0.0656146	0.0467136	0.821825	1.421	1.21173	0.111302	0.16278	0.109173	0.550951	2.85274	0.865586	0.301829	3.08099	0.00747944	2.42696	2.7245	0.014858	2.73278	0.0794593	0.910374
TCGA-AA-A01F-01	0.112403	0.0223088	0.00882362	3.60579	1.05807	0.116686	0.170336	3.47084	1.03815	0.767772	4.01709	0.053948	0.166537	1.63833	1.6248	0.082023	1.28805	0.0114299	0.0239819	0.66333	0.462284	3.03234	0.210153	0.820081	0.11727	0.0324679	1.81524	3.26284	2.00183	0.0612063	0.308144	0.133407	0.540296	3.15736	0.874865	0.255258	3.14904	0.00918566	1.78645	3.88166	0.0227472	2.26994	0.0485825	8.61908
TCGA-AA-A01G-01	0.0468461	0.0178239	0.00826582	2.97643	1.24407	0.0672583	0.241302	4.56136	1.02381	0.998258	3.07145	0.0634866	0.13817	1.00771	1.45266	0.0760247	0.279069	0.00825269	0.0134521	0.889683	0.309602	2.18584	0.120119	0.876926	0.136937	0.0354582	0.989184	1.73622	1.38772	0.0709865	0.165862	0.0775444	0.396012	2.11134	0.66224	0.1838	2.4757	0.00542821	2.05854	2.06261	0.0158988	1.76265	0.0331797	5.23427
TCGA-AA-A01I-01	0.0704237	0.0178913	0.00994178	5.51651	1.64261	0.0808145	0.239679	6.48109	0.916083	1.2482	3.74106	0.0653857	0.178969	0.621042	1.70872	0.0478033	0.289877	0.00987868	0.0074705	1.39246	0.374484	2.1126	0.124061	0.581984	0.111762	0.0350718	0.682675	1.54523	1.02581	0.0640052	0.152699	0.114158	0.462476	2.23579	0.663805	0.237885	2.9905	0.00672623	2.10645	2.04174	0.0139861	3.25516	0.0463026	3.06105
TCGA-AA-A01K-01	0.0483254	0.023335	0.010283	2.56033	1.0566	0.0646713	0.189447	4.2425	0.796394	1.41	2.51207	0.0923413	0.203901	1.56302	2.08668	0.0696433	0.383341	0.0115092	0.0189159	1.21534	0.213821	5.01214	0.129105	0.738808	0.0658693	0.0315978	0.627163	1.01298	0.522384	0.0622775	0.222199	0.0710299	0.379493	5.05562	0.499712	0.24743	2.53907	0.0043349	1.72798	3.00179	0.012341	1.46297	0.0508259	1.85251
TCGA-AA-A01P-01	0.0328568	0.0129962	0.0066389	4.49097	0.582818	0.0230749	0.114407	2.82997	0.657598	1.33672	2.92245	0.0518954	0.115955	2.4149	1.44441	0.0468917	0.108026	0.00590685	0.0140806	2.31156	0.109854	1.05752	0.0533876	0.513927	0.0484617	0.0311245	0.310836	0.312839	0.288536	0.0441127	0.0684206	0.0353341	0.342442	3.39773	0.325454	0.160514	1.8716	0.00344411	1.12024	1.42849	0.00962451	1.80493	0.0275536	0.517142
TCGA-AA-A01Q-01	0.0213726	0.00529756	0.00374246	2.05788	0.651675	0.0352565	0.127826	2.27941	0.811385	1.00724	2.04239	0.0214053	0.101563	1.55559	0.992677	0.0484006	0.0994861	0.00654462	0.00899272	1.83948	0.143063	0.836621	0.0552068	0.398873	0.0450114	0.00817507	0.386696	0.430548	0.252504	0.023143	0.0305373	0.0119996	0.177993	2.31306	0.216936	0.182986	1.48815	0.00247592	1.27302	1.19894	0.0195374	1.59282	0.0119227	4.01711
TCGA-AA-A01R-01	0.0283677	0.00795114	0.00443347	2.94645	0.392622	0.0382233	0.14073	2.80345	0.82954	0.732683	2.30368	0.0292402	0.085878	3.46548	0.899037	0.0581731	0.120395	0.005232	0.0157772	0.810986	0.0990995	0.838646	0.0429126	0.508099	0.0519497	0.0121787	0.404237	0.340168	0.520309	0.0328541	0.0408885	0.0157654	0.259512	2.51299	0.34917	0.141959	1.89178	0.00233973	1.33121	1.26743	0.00925979	1.58191	0.0132595	3.65956
TCGA-AA-A01S-01	0.0908244	0.0133424	0.00505411	2.61797	1.07216	0.0957451	0.245354	2.79647	1.20643	1.12586	3.27127	0.0361976	0.154619	1.31792	1.27773	0.0753025	1.19502	0.00828233	0.0181946	1.10305	0.493606	2.73403	0.218286	0.788625	0.148673	0.0217141	1.91456	2.66187	3.01422	0.0549093	0.133807	0.0294616	0.330107	2.24113	0.802046	0.185297	2.22419	0.00558138	2.10928	2.09238	0.0164201	1.84977	0.0244295	11.3498
TCGA-AA-A01T-01	0.0377013	0.0474578	0.0121848	3.32895	0.811017	0.164243	0.333607	5.77679	1.12213	0.923194	2.98659	0.15399	0.207431	4.50775	1.97464	0.151137	0.687642	0.0100416	0.0664247	0.85707	0.445024	6.46814	0.265605	1.57185	0.186807	0.0553628	1.07924	2.44732	2.45006	0.0779045	0.733557	0.153664	0.740807	3.29294	1.13584	0.229967	4.31664	0.00544031	2.87598	4.03717	0.0204717	2.1499	0.0564268	9.65339
TCGA-AA-A01V-01	0.0437696	0.00731049	0.00412416	3.03667	1.15348	0.0603536	0.141505	2.98566	0.921176	0.612404	2.6957	0.0306153	0.111356	1.92709	1.28368	0.0489437	0.320542	0.00682013	0.0164388	0.622947	0.180197	1.69598	0.0676686	0.421084	0.0598615	0.0111346	0.874571	0.999945	0.879404	0.0364168	0.0653943	0.0228159	0.238721	1.76672	0.391939	0.172898	1.86586	0.00275315	1.54186	1.53983	0.0246628	1.23891	0.0135989	3.39253
TCGA-AA-A01X-01	0.188317	0.0484215	0.0179587	4.6637	2.46242	0.13115	0.238382	4.5857	0.918289	1.2274	5.26583	0.137475	0.165686	2.41161	4.74792	0.0840552	2.38206	0.00968637	0.0289954	0.951988	0.362921	7.05455	0.245769	1.04254	0.103955	0.0427845	1.92301	2.28599	2.17835	0.111463	0.425267	0.239005	0.681439	3.56586	0.680752	0.224805	3.38293	0.00747014	1.8858	2.70867	0.0162187	3.46789	0.0806631	1.42685
TCGA-AA-A01Z-01	0.111189	0.0352141	0.0135863	3.85133	1.19978	0.144577	0.365922	7.91985	1.00296	1.65552	4.1988	0.146331	0.243012	1.49359	2.3356	0.0986133	1.47546	0.0129339	0.0322419	1.7874	0.564511	7.98865	0.255711	1.28509	0.143516	0.0313864	1.86295	3.68673	3.43061	0.097525	0.34796	0.117755	0.566325	3.02437	0.942551	0.261263	4.02	0.00850399	3.17588	3.6597	0.0142732	2.58604	0.0793697	5.99672
TCGA-AA-A024-01	0.0759833	0.0153661	0.00662403	4.1631	2.03501	0.0641759	0.22186	4.62776	0.983269	0.832034	3.18153	0.0770817	0.197591	2.19949	2.7064	0.0693188	1.1789	0.0103417	0.0180777	0.345116	0.314169	2.79171	0.225611	0.843686	0.124217	0.0229172	1.89021	2.72207	1.4956	0.0578392	0.175869	0.0640574	0.398095	3.36081	0.761994	0.234503	2.38574	0.00418425	1.80122	2.7121	0.0362863	1.50774	0.0359261	4.19544
TCGA-AA-A029-01	0.0450204	0.0157263	0.00670169	2.94348	1.48775	0.143234	0.208546	6.10262	1.01653	0.495264	2.33646	0.0621323	0.25931	1.7651	1.90064	0.118333	0.497685	0.0117653	0.0548886	0.241029	0.265874	3.85329	0.276699	1.24787	0.178202	0.0234245	1.30817	2.25219	1.22556	0.050892	0.236741	0.045697	0.368465	4.00289	0.583383	0.219996	2.79299	0.00350088	2.46378	3.60984	0.0214855	1.22083	0.0395809	10.5395
TCGA-AA-A02E-01	0.0969004	0.0243748	0.00858552	3.38117	0.967563	0.0505367	0.199474	3.89336	0.960788	0.597752	2.70746	0.0539888	0.13764	1.49103	1.49069	0.0449068	0.70624	0.00704759	0.0136284	0.697123	0.354365	2.23235	0.142398	0.586714	0.0709821	0.0280168	1.17891	1.96728	1.98687	0.0736205	0.153537	0.0413566	0.417656	2.38061	0.79081	0.190121	2.76158	0.00539756	1.74403	1.97566	0.0142076	2.83426	0.0353225	3.30799
TCGA-AA-A02F-01	0.0727066	0.0417705	0.0133135	4.88072	1.11024	0.0695882	0.246503	5.20964	0.978465	1.62389	4.55827	0.0715414	0.166127	0.573622	1.77153	0.0734156	0.937672	0.0144151	0.0133524	1.54594	0.477505	2.94538	0.199394	0.846263	0.132949	0.0565135	0.849053	2.36076	1.3598	0.0887484	0.455317	0.187004	0.737475	2.71026	0.764786	0.276513	3.40815	0.00939789	2.35564	2.2294	0.00932094	3.75891	0.0730689	4.14575
TCGA-AA-A02H-01	0.0360394	0.0239259	0.00965036	2.51475	1.02857	0.0917578	0.273305	4.91718	0.953036	1.00543	2.43045	0.0952161	0.243087	1.50018	2.25784	0.064066	0.393755	0.0126183	0.0225973	0.862823	0.276023	5.85668	0.305316	0.803088	0.0741983	0.0284201	0.575415	1.58676	0.405365	0.0508375	0.251562	0.0626036	0.349266	5.07788	0.497015	0.233851	3.0179	0.00415277	2.38624	3.62309	0.0172756	1.59103	0.0472931	4.40075
TCGA-AA-A02J-01	0.191521	0.050658	0.0173235	3.83045	1.91822	0.198771	0.446406	5.8248	1.18985	2.8334	4.57533	0.103036	0.198295	1.02928	2.12898	0.0915061	2.79991	0.0100129	0.0216934	3.13521	1.10893	3.75209	0.360655	1.16014	0.208722	0.0815824	2.65098	6.18978	5.99463	0.155544	0.595561	0.355792	0.842525	1.5632	0.789655	0.220238	3.75503	0.0170481	3.05872	2.76103	0.0168418	3.60981	0.101099	11.5309
TCGA-AA-A02K-01	0.317	0.0353429	0.0132128	3.50973	0.750438	0.108825	0.278012	4.51432	1.0454	1.82749	5.60123	0.0371405	0.112716	0.902987	0.947774	0.0865846	1.3932	0.00708074	0.0099518	2.24567	0.747565	2.7513	0.11469	1.1961	0.223806	0.052907	2.82494	3.03047	6.91801	0.119271	0.25155	0.142785	1.00411	1.86968	1.13387	0.211378	2.99618	0.0194986	1.96132	2.21337	0.0130765	4.72453	0.0443873	3.31452
TCGA-AA-A02O-01	0.0459986	0.017316	0.00856699	3.48723	1.85697	0.075826	0.140322	2.68161	0.899372	1.73823	3.69999	0.0757521	0.11828	2.32275	2.21259	0.0783413	0.395331	0.00987322	0.0355021	1.21054	0.219789	1.72218	0.100921	0.843237	0.117392	0.0323288	0.908191	1.36144	1.21148	0.0675847	0.143531	0.0830143	0.382228	2.60245	0.489445	0.210464	2.17082	0.00454893	1.46008	1.95255	0.0252124	1.65949	0.0350539	2.77861
TCGA-AA-A02R-01	0.0195822	0.00641104	0.00461551	3.65756	0.444468	0.0286146	0.136496	2.98194	0.752106	0.877947	2.38925	0.026663	0.111054	1.69202	0.998562	0.0331477	0.0731791	0.0058735	0.0143829	1.59994	0.0764394	0.446677	0.0462271	0.428444	0.0368984	0.0157656	0.300211	0.214078	0.248563	0.0307198	0.0335291	0.0129142	0.251427	2.70653	0.283201	0.151707	1.54996	0.00234905	1.41712	1.17762	0.00882526	1.90679	0.0156725	2.01696
TCGA-AA-A02W-01	0.128636	0.0467624	0.0232197	3.572	1.49164	0.0711577	0.388554	6.23277	0.905496	2.82598	4.39234	0.138593	0.211805	0.649172	2.48975	0.0748396	1.77985	0.0104657	0.00926237	4.29701	0.659653	3.41005	0.227706	0.985284	0.136958	0.0942763	1.10792	2.42169	2.65985	0.170512	0.43368	0.279423	0.869604	2.67127	0.738682	0.217514	3.64533	0.0118053	2.6547	1.95422	0.010183	4.12578	0.116033	2.35838
TCGA-AA-A02Y-01	0.0512338	0.0117518	0.00597858	4.63991	1.43613	0.096384	0.175908	4.61006	0.951437	0.648792	4.29202	0.0268571	0.0864221	2.50764	1.14715	0.0468285	0.226931	0.00500938	0.0150814	0.633182	0.280694	0.526809	0.0989623	0.531022	0.122589	0.02262	0.839434	1.24666	1.84606	0.0555811	0.0805448	0.0589166	0.381642	1.03997	0.545677	0.17288	2.32762	0.00623628	1.58346	1.23926	0.0180187	2.86874	0.0240362	5.72099
TCGA-AA-A03J-01	0.0452654	0.0333699	0.0139077	4.74256	1.00919	0.109126	0.227925	4.35027	0.907519	1.02397	3.2025	0.121004	0.206883	4.32063	1.93008	0.0923903	0.429819	0.0123205	0.0458554	0.79219	0.276305	3.39313	0.155533	1.05676	0.117583	0.0516246	0.676171	1.35838	1.22001	0.0698142	0.288673	0.119369	0.559387	3.40421	0.820653	0.267662	3.38575	0.00604533	1.94319	3.2328	0.022093	1.66238	0.051367	2.14033
TCGA-AD-5900-01	0.0555557	0.0107235	0.00587231	3.74951	0.832141	0.0311434	0.108639	2.69076	0.714871	1.7291	3.45846	0.0278389	0.0903867	1.27414	1.25873	0.0525595	0.274081	0.00555921	0.00981501	1.77339	0.146592	0.860538	0.0514227	0.515555	0.0638187	0.030176	0.605285	0.634939	1.01767	0.0574137	0.0490932	0.0353954	0.357988	2.35213	0.402887	0.163854	1.69094	0.00424672	1.05958	1.17508	0.0121249	2.1504	0.023945	0.798535
TCGA-AD-6548-01	0.0859757	0.0174651	0.0093794	4.66683	0.742412	0.0348852	0.183597	4.2366	0.793624	1.79216	4.16483	0.04372	0.0772142	1.46731	1.2215	0.0420384	0.203455	0.00596605	0.00889647	2.27979	0.360895	1.12408	0.0553273	0.474844	0.0779035	0.0453747	0.800364	1.09227	1.91861	0.0978649	0.0816269	0.0597341	0.41741	1.58179	0.586279	0.17555	2.36055	0.0119815	1.48293	1.1	0.00953114	2.8975	0.0295504	0.617201
TCGA-AD-6888-01	0.473497	0.0830413	0.0213745	7.10093	2.99666	0.13811	0.39015	4.82062	1.13256	2.86983	7.75709	0.0741003	0.0940618	1.51023	2.15573	0.0943843	4.42486	0.00868722	0.0172862	2.69085	1.31809	4.09853	0.266036	0.984196	0.253429	0.110651	4.39212	6.02732	14.3818	0.179033	0.622958	0.493557	1.31944	1.39776	1.32973	0.227772	3.98147	0.0326111	2.31758	2.64347	0.0197152	5.45554	0.101999	8.89068
TCGA-AD-6889-01	0.0624861	0.00903197	0.00441783	5.12932	0.950457	0.0227935	0.133961	3.20036	0.771582	1.08214	3.76196	0.0235184	0.0533369	0.706683	0.966142	0.0443696	0.399498	0.00586257	0.0066502	0.698918	0.181068	0.666357	0.0590512	0.480562	0.0722335	0.0228291	1.13011	0.821219	1.8422	0.0368959	0.0566736	0.0276553	0.334434	1.64141	0.441775	0.147408	1.9135	0.00367278	1.41139	0.98502	0.0106008	1.91623	0.0140254	2.4308
TCGA-AD-6890-01	0.0358199	0.015415	0.00727843	3.58875	1.05866	0.0454811	0.174367	3.82614	0.889955	1.75826	3.23486	0.0334628	0.0731935	1.51739	1.36987	0.0503018	0.115531	0.00788666	0.00997527	1.82754	0.241337	1.61085	0.062614	0.486668	0.0797503	0.0284106	0.474317	0.885817	0.893585	0.0483501	0.0858927	0.0465403	0.345371	1.92759	0.465226	0.191434	2.25888	0.00655123	1.68028	1.10866	0.0116262	1.97051	0.0214939	1.75283
TCGA-AD-6895-01	0.0802889	0.0176569	0.00852927	5.08456	0.864546	0.0226418	0.186971	4.57382	0.789489	0.953294	3.58766	0.0616098	0.129488	1.46879	1.28168	0.0669578	0.39555	0.00752912	0.0126184	0.734278	0.204081	1.09776	0.0426212	0.565804	0.088178	0.0372239	0.869486	0.692354	1.63063	0.0649825	0.104473	0.0590111	0.504339	3.25075	0.701261	0.18705	2.294	0.00533077	1.47664	1.45172	0.0106669	2.37264	0.0350413	1.21386
TCGA-AD-6899-01	0.136557	0.0314076	0.0112876	4.80501	0.698022	0.0244519	0.159291	2.68109	0.687759	3.32409	5.97505	0.0418758	0.0696653	1.47407	1.43344	0.0545418	0.483677	0.00545201	0.00841015	4.69336	0.373576	2.14078	0.0679776	0.685559	0.101334	0.0938094	1.15317	1.52745	2.57523	0.133498	0.160392	0.14565	0.719693	1.98064	0.710314	0.181898	2.14927	0.0119355	1.24482	1.26309	0.0128601	2.76215	0.0466382	0.103612
TCGA-AD-6901-01	0.0855104	0.032771	0.0152589	5.20211	0.955884	0.0244597	0.21397	3.76502	0.729292	1.28759	4.62055	0.0547556	0.0921307	1.86353	2.03821	0.0511789	0.706812	0.008601	0.0112867	1.4767	0.335373	3.27403	0.0740778	0.580901	0.0634248	0.0524234	0.771751	1.18883	1.63891	0.0943997	0.18115	0.12051	0.624785	2.56695	0.887078	0.2277	2.88323	0.00969038	1.69565	1.42365	0.0110246	2.54021	0.0390098	0.208115
TCGA-AD-6963-01	0.0997236	0.0234558	0.0113553	4.05903	0.735116	0.0569678	0.173922	3.79291	0.891041	1.67303	5.19001	0.038472	0.0765705	1.52541	0.982286	0.0608169	0.307344	0.00587555	0.00993343	2.11026	0.505105	1.45755	0.0725817	0.681204	0.131745	0.0693737	1.22797	1.73206	3.80639	0.116251	0.17006	0.113263	0.631201	1.4654	0.970917	0.181096	2.62059	0.0152576	1.6106	1.19708	0.0112327	3.81776	0.0363724	1.72826
TCGA-AD-6964-01	0.0254991	0.00732672	0.00445163	3.30925	0.606183	0.0160472	0.100921	2.15894	0.612623	1.90428	2.97964	0.0258351	0.0596108	1.65188	1.2098	0.0324612	0.0649257	0.00530115	0.00829078	3.36914	0.106124	0.670996	0.0367688	0.349286	0.0349406	0.0187261	0.291874	0.294285	0.318106	0.0422832	0.0304073	0.0187511	0.22346	2.49619	0.27166	0.151402	1.4927	0.00288569	0.986093	0.792882	0.0135733	1.56936	0.0134515	0.143073
TCGA-AD-6965-01	0.168175	0.0441162	0.0202308	4.82495	0.919395	0.0483371	0.396938	5.46669	0.971093	1.48812	4.67038	0.09845	0.148395	0.618106	1.50838	0.0712343	1.34661	0.0106161	0.00675821	1.25614	0.799196	2.87753	0.103647	0.902746	0.166095	0.0793097	1.52087	3.80572	3.70328	0.13873	0.345949	0.219363	0.846267	2.11671	0.977749	0.240528	3.66107	0.0157298	2.64719	2.02629	0.0121441	2.81689	0.0866284	1.93171
TCGA-AD-A5EK-01	0.134911	0.0311424	0.0138484	4.20315	1.29003	0.057491	0.166591	4.18193	0.870458	1.89002	4.73618	0.0403696	0.0829779	0.640386	1.08524	0.0856625	0.819068	0.00756861	0.0126603	2.29944	0.605893	1.76642	0.123476	1.04198	0.274007	0.0888943	1.92119	2.48082	4.3334	0.125077	0.255294	0.141486	0.809439	1.58941	0.754776	0.210431	3.02872	0.0172278	1.77383	1.43812	0.0136554	3.01258	0.0539716	1.30612
TCGA-AM-5820-01	0.271464	0.0420256	0.0155975	6.67924	1.80102	0.0731146	0.300633	6.10696	0.823649	2.12828	6.35036	0.0672176	0.116189	0.608027	2.48987	0.0876125	1.47516	0.00826904	0.0145259	2.5246	0.820236	2.85724	0.125096	1.11017	0.213584	0.0711699	2.8583	5.37365	5.03553	0.167337	0.307991	0.160873	0.744023	2.57475	1.17484	0.226678	3.08363	0.0206573	2.21853	1.6681	0.0133492	4.22137	0.10816	1.95341
TCGA-AM-5821-01	0.0470853	0.0126723	0.00549864	5.28029	0.478	0.0220362	0.100574	4.33567	0.656049	0.667461	2.00033	0.028717	0.0647748	1.0163	1.05139	0.0435319	0.0601582	0.00570201	0.00855793	0.805687	0.156807	0.3938	0.026701	0.467051	0.0503321	0.0238858	0.368876	0.278504	0.715273	0.0476705	0.0567557	0.0231994	0.310425	2.46787	0.314498	0.1397	2.02171	0.00430707	1.19985	0.822577	0.00373645	3.2383	0.0155863	2.53592
TCGA-AU-3779-01	0.0827811	0.0278285	0.0137575	4.47062	1.11471	0.0510175	0.189527	4.23739	0.752764	2.66161	4.46556	0.0711747	0.0838432	1.60159	1.43962	0.0540225	0.181582	0.00659912	0.00783552	3.52348	0.374877	1.63172	0.113943	0.651235	0.0917746	0.100911	0.929791	1.45638	2.37119	0.132215	0.193369	0.128076	0.615496	2.08889	0.721766	0.179188	2.70904	0.0119495	1.42388	1.16872	0.00827311	4.37104	0.0415364	0.435409
TCGA-AU-6004-01	0.0473367	0.0104626	0.00733446	3.86306	0.790658	0.0221617	0.135715	2.96399	0.734342	1.41356	4.25805	0.0276853	0.0863554	1.60071	1.25117	0.0422722	0.142201	0.00511846	0.00808523	2.11601	0.156657	0.810146	0.0482287	0.353636	0.0502413	0.0233858	0.563138	0.537224	1.01545	0.0528226	0.0487733	0.0381417	0.380414	2.18525	0.511313	0.163469	1.85193	0.00417006	1.28182	1.01639	0.0124475	2.37385	0.0206821	0.516839
TCGA-AY-4070-01	0.21007	0.0456661	0.0178991	4.70874	1.302	0.0758261	0.251286	4.08576	0.83061	3.09269	4.13194	0.105126	0.123515	2.17163	3.21294	0.0747984	2.17341	0.00947484	0.0217852	4.60682	0.625412	6.47689	0.130661	0.910433	0.0867342	0.0913429	1.44385	2.95628	3.94023	0.168873	0.373387	0.236658	0.701231	3.25088	0.728846	0.215991	3.34023	0.0124664	1.64787	2.48963	0.00781268	3.97137	0.0786658	1.55045
TCGA-AY-4071-01	0.0598109	0.0400273	0.0162245	4.39089	1.20747	0.0678425	0.249112	5.15862	0.772728	1.60739	3.7735	0.139641	0.159127	3.59762	2.99736	0.0657021	0.456486	0.00914385	0.0230605	1.937	0.408599	3.84194	0.19574	0.710506	0.0814763	0.0733739	0.67003	1.86924	1.32158	0.114157	0.322604	0.223928	0.602158	3.35462	0.848548	0.231494	3.32475	0.00944487	1.87408	2.37319	0.0166665	3.07619	0.0648894	1.00712
TCGA-AY-5543-01	0.119999	0.0268193	0.00978552	4.90245	0.865611	0.0503527	0.168849	4.59508	0.83145	1.22889	4.5416	0.037348	0.0716729	1.63374	0.996295	0.0638346	0.51022	0.00457298	0.00914406	1.37864	0.49719	1.34166	0.113386	0.830522	0.183599	0.0628536	1.73371	1.9078	4.0166	0.0800573	0.188496	0.126056	0.61869	1.36825	0.963242	0.15007	2.60168	0.00927082	1.46782	1.29987	0.0120732	3.33567	0.0337599	1.49939
TCGA-AY-6196-01	0.0870524	0.0219311	0.0110975	4.59286	0.86451	0.0220759	0.128976	2.53547	0.532883	3.04687	5.12408	0.0524698	0.0947111	2.24119	2.33268	0.0493723	0.326968	0.00664391	0.00950796	4.95396	0.157626	2.25538	0.058002	0.586231	0.0394576	0.0605156	0.667951	0.570646	0.692157	0.135443	0.103767	0.134155	0.512198	4.19814	0.38693	0.201071	1.97749	0.00808869	1.05154	1.25523	0.0100524	1.87833	0.0426512	0.00697359
TCGA-AY-6197-01	0.0446617	0.0067712	0.00471622	3.10505	0.760341	0.037852	0.121142	3.06791	0.836935	0.811296	3.45496	0.014943	0.0662098	1.054	0.867902	0.0379671	0.11272	0.00551842	0.00568706	1.11365	0.207363	0.740686	0.0494058	0.256749	0.0485435	0.0148345	0.868161	0.796828	1.43868	0.0419989	0.039972	0.0198199	0.298634	1.3138	0.45649	0.174302	1.75096	0.00466484	1.31393	0.79458	0.013941	2.34511	0.012804	2.14097
TCGA-AY-6386-01	0.109387	0.0135606	0.0057647	5.04726	0.892182	0.0309024	0.161777	3.09684	0.79995	1.22295	4.26813	0.0307741	0.0896075	1.55602	1.19918	0.0532745	0.403739	0.00570563	0.0109402	0.783837	0.339817	1.32585	0.0645542	0.455456	0.0870371	0.0252688	1.6028	1.93482	2.17695	0.0626555	0.0742295	0.046026	0.386038	2.0198	0.6692	0.157723	2.02814	0.00724335	1.33344	1.34532	0.0174182	2.07386	0.0239791	1.38719
TCGA-AY-A54L-01	0.31567	0.0307468	0.0166118	4.77263	1.59838	0.0912613	0.259557	5.838	0.996833	1.5882	4.80437	0.0612507	0.112865	0.685722	1.66817	0.0655273	1.73667	0.00703003	0.00959312	1.25194	1.07242	1.65574	0.150361	0.781044	0.168532	0.0566345	3.05176	5.50219	9.4755	0.116187	0.258276	0.176033	0.766754	1.27749	1.06596	0.186196	3.89038	0.0223977	2.34122	1.50036	0.00788043	5.17813	0.064632	6.0078
TCGA-AY-A69D-01	0.1173	0.0148785	0.00779977	5.2957	0.930554	0.0288045	0.139726	2.64642	0.850337	1.75497	6.01621	0.0241831	0.0645311	0.942167	0.904103	0.0504922	0.414792	0.00728186	0.00708334	2.02148	0.354029	1.37784	0.0749982	0.59451	0.103783	0.0465657	1.38988	1.9368	2.11232	0.066143	0.0959266	0.0773474	0.492705	1.7085	0.761409	0.211595	2.19147	0.00948142	1.25071	0.939297	0.0080317	3.1614	0.0262541	0.897758
TCGA-AY-A71X-01	0.19879	0.0157809	0.008509	4.47716	1.23263	0.0424015	0.183458	3.01735	1.01432	0.936674	5.43479	0.0328754	0.103644	0.790894	1.22733	0.0640393	1.02793	0.00714515	0.00398387	0.703047	0.385426	0.945331	0.0676571	0.693858	0.140929	0.041801	2.98973	3.56708	5.09263	0.079049	0.14729	0.118125	0.71075	1.59333	0.859235	0.190001	2.30853	0.00643167	1.50063	1.09774	0.0183111	2.52571	0.0361601	4.93485
TCGA-AY-A8YK-01	0.163611	0.0475571	0.0183543	4.05346	1.50683	0.0706207	0.273467	4.78417	0.959333	2.55874	5.91077	0.0896287	0.144181	1.46815	1.62768	0.08142	1.0296	0.0080584	0.00878932	2.9783	0.737949	3.65927	0.128739	0.852517	0.162191	0.106005	2.27405	4.24385	5.95109	0.147231	0.385661	0.38999	0.977966	2.13879	1.43316	0.215224	3.33231	0.0201088	1.85507	2.01362	0.0159508	3.45102	0.0753356	1.67353
TCGA-AZ-4308-01	0.0437724	0.0350539	0.0128869	4.097	1.23574	0.0846134	0.274886	5.15234	0.871772	1.79162	2.75411	0.152698	0.194128	3.68844	2.87966	0.0927477	0.468729	0.0121021	0.0546724	1.45464	0.326732	5.09445	0.229504	1.03444	0.120256	0.0504645	0.706301	1.42446	1.17035	0.0877261	0.325368	0.0864783	0.502971	3.82356	0.879291	0.264203	3.34259	0.0068455	2.17549	3.70988	0.0247907	2.03	0.0566495	2.10749
TCGA-AZ-4313-01	0.0290926	0.0104924	0.00415959	3.48299	0.955182	0.0540318	0.230733	4.41154	0.943199	1.3861	2.60406	0.0598822	0.182913	1.95294	1.83317	0.0842216	0.360159	0.00778796	0.0257541	1.35534	0.170939	0.971943	0.196575	0.859892	0.0971343	0.013859	0.59519	0.665901	0.564819	0.0404486	0.0921367	0.0180615	0.287014	2.94623	0.448708	0.18072	2.39708	0.00268406	2.11825	2.24915	0.0183814	1.37782	0.018	8.37073
TCGA-AZ-4315-01	0.0425525	0.0109339	0.00618934	3.77292	1.26614	0.0664012	0.159255	4.75686	0.771535	1.627	2.46969	0.0552716	0.114487	1.19443	2.09844	0.0516533	0.153769	0.00836145	0.0158772	1.47637	0.202675	1.62983	0.100122	0.508293	0.0669814	0.0139791	0.497412	0.676613	0.46947	0.0440693	0.0817857	0.0232382	0.236419	2.50436	0.379852	0.218715	2.2282	0.00315047	1.76392	1.95924	0.0153365	2.00506	0.0252226	3.75621
TCGA-AZ-4323-01	0.0547838	0.0112977	0.00826671	2.93412	0.410107	0.0216684	0.113399	2.52757	0.57886	4.2768	3.86739	0.0346341	0.0549218	0.982577	1.06751	0.0410971	0.132741	0.00521137	0.00398784	9.55269	0.117264	0.781393	0.0357487	0.4406	0.0332316	0.0445721	0.351279	0.318916	0.534793	0.102078	0.0416697	0.0618637	0.331526	2.58139	0.213297	0.158718	1.72449	0.00543971	1.04282	0.544104	0.0049572	2.37698	0.0201646	0.0170039
TCGA-AZ-4614-01	0.0985529	0.020166	0.00968044	3.45669	0.929694	0.0966957	0.288411	6.99972	1.03497	1.30816	4.66543	0.0483619	0.207742	1.00415	1.43758	0.0610545	0.871041	0.00888836	0.00658151	1.5406	0.417117	1.8275	0.140371	1.25143	0.141731	0.0305663	0.957308	1.29109	2.17829	0.0969419	0.16459	0.0538113	0.484369	2.56449	0.934859	0.196668	3.22577	0.00763021	2.29152	2.9754	0.013235	2.91843	0.0564345	8.75732
TCGA-AZ-4615-01	0.0730574	0.0117311	0.00639923	5.13809	0.758821	0.0352332	0.14867	4.90531	0.704927	1.40448	2.75749	0.045379	0.117704	1.27398	1.41552	0.0593511	0.272523	0.00570474	0.0107056	1.16144	0.20247	1.12726	0.0700744	0.55539	0.074103	0.024712	0.832077	0.648967	0.799209	0.0467921	0.0734762	0.0374817	0.358625	2.73353	0.387476	0.156196	2.09773	0.00481891	1.60385	1.94068	0.0128479	1.9307	0.0267048	1.58173
TCGA-AZ-4616-01	0.0606657	0.0136668	0.00704286	3.51969	0.691022	0.0413264	0.12115	3.05095	0.815204	1.40603	3.81649	0.0280887	0.0738068	1.2604	1.27279	0.052505	0.1838	0.00603081	0.00925809	1.06576	0.313964	1.07247	0.0518727	0.527893	0.0892235	0.0306432	0.700612	0.976124	1.83571	0.0608517	0.0890883	0.0423756	0.403192	1.91382	0.547391	0.169069	2.10741	0.0076202	1.256	1.12675	0.00848144	2.38368	0.0251749	1.92665
TCGA-AZ-4684-01	0.122678	0.0559286	0.0162259	4.3802	1.22165	0.0755409	0.3177	5.9045	0.786931	3.33792	3.53772	0.156193	0.175977	2.80544	3.98056	0.0944988	1.03775	0.00802969	0.0436951	4.91989	0.485464	4.83382	0.185452	0.894599	0.090291	0.0606258	1.22182	2.35955	2.01474	0.116868	0.394008	0.149479	0.625991	3.39022	0.705679	0.208476	3.03796	0.0102326	2.25629	3.34855	0.0125931	4.07449	0.0998195	1.29272
TCGA-AZ-5403-01	0.202466	0.0515234	0.0217929	5.79467	1.50509	0.0479485	0.300448	7.11525	0.73216	3.18318	6.12903	0.139685	0.105644	0.681241	3.39419	0.0721796	1.25029	0.00733127	0.0127491	3.11409	0.830474	2.35154	0.13278	0.831651	0.130203	0.124843	2.01857	4.62422	6.09394	0.166309	0.387963	0.313454	0.942198	2.40723	1.20706	0.193137	3.32889	0.0157899	2.18148	1.77774	0.0136258	4.22929	0.0883465	0.93324
TCGA-AZ-5407-01	0.0844084	0.0113585	0.00642363	2.85557	0.960728	0.0417733	0.122972	2.6484	0.772047	0.988928	3.45519	0.0319609	0.0859426	1.15505	1.15769	0.0539214	0.282232	0.00487857	0.00863104	0.564248	0.315653	0.676045	0.077054	0.623964	0.105341	0.0288549	1.27813	1.70357	1.68537	0.0639475	0.080442	0.0471891	0.340394	1.77316	0.502166	0.13935	1.72128	0.00531257	1.22545	1.18682	0.0168427	1.79946	0.0262908	1.90997
TCGA-AZ-6598-01	0.0768032	0.00671698	0.00336625	2.78316	0.401811	0.0204249	0.0767271	2.48516	0.670593	0.864289	3.00581	0.0158192	0.108338	0.871708	0.663501	0.0496153	0.55228	0.00435714	0.00659329	0.624091	0.173236	0.405416	0.0298112	0.589342	0.0691053	0.0321179	1.15399	0.961754	1.34057	0.0442915	0.0448114	0.0460183	0.298206	2.29316	0.366235	0.118123	1.44379	0.00345903	1.11127	0.927921	0.0108141	1.21278	0.016031	1.35141
TCGA-AZ-6599-01	0.120833	0.0152134	0.00723351	3.84363	1.60573	0.0344626	0.188152	3.14885	0.966243	1.13066	3.91144	0.0581377	0.140585	0.849792	1.29532	0.064249	1.19699	0.00670096	0.0051348	0.807772	0.333855	0.881779	0.0763906	0.72697	0.13401	0.0380511	1.76147	2.11337	2.0343	0.0615518	0.112296	0.0766562	0.497724	1.80222	0.679448	0.161006	2.04146	0.00543208	1.41828	1.37751	0.0209018	2.27553	0.0340392	2.72377
TCGA-AZ-6600-01	0.11741	0.023058	0.0099919	3.96022	0.979905	0.0275743	0.15145	3.33067	0.730571	1.57658	5.73449	0.037662	0.0882128	1.18917	1.51715	0.0594943	0.493084	0.00707932	0.0123439	1.59707	0.40424	1.86301	0.0565833	0.587314	0.090485	0.0466882	1.29502	1.99435	2.46968	0.117271	0.131128	0.0883644	0.665646	2.54477	0.977369	0.205662	2.14594	0.0107925	1.31642	1.40693	0.0135458	2.48372	0.0404142	0.280176
TCGA-AZ-6601-01	0.0733824	0.0138248	0.00850199	4.70597	0.756304	0.0370365	0.186188	4.05698	0.718599	1.62693	4.60489	0.0358227	0.0877133	1.23369	1.33508	0.0465869	0.208942	0.00652877	0.00669849	1.9179	0.242935	1.18544	0.0373834	0.486966	0.0765893	0.0305217	0.66181	0.869034	1.29343	0.0840571	0.0593376	0.0418947	0.39583	2.28743	0.506414	0.196739	2.23836	0.00821517	1.43411	0.970972	0.0110205	2.59518	0.0301245	0.702695
TCGA-AZ-6603-01	0.121426	0.0346784	0.0164548	4.13879	1.00973	0.0334284	0.226021	3.81245	0.800576	2.92047	5.72651	0.0594149	0.092673	1.28423	1.55555	0.0562255	0.552209	0.00614281	0.00693566	3.58459	0.584855	1.95779	0.0878023	0.779441	0.118847	0.106638	1.26877	2.69046	3.74066	0.156016	0.173896	0.196312	0.728222	1.65934	1.05226	0.182125	2.74674	0.0174512	1.54616	1.20835	0.01364	3.3525	0.0580918	0.356182
TCGA-AZ-6605-01	0.0818412	0.0274337	0.0153517	4.98589	0.828251	0.0240349	0.16872	3.60147	0.682442	2.13921	4.21659	0.0771777	0.0754933	1.30487	1.8485	0.0542535	0.289162	0.0068701	0.00996157	1.95422	0.294963	2.26511	0.0570603	0.506618	0.0679384	0.0799194	0.815187	1.46635	1.62262	0.0972738	0.123332	0.145845	0.530991	2.90363	0.688305	0.190084	2.3314	0.00889528	1.25029	1.22316	0.0143709	2.35822	0.0465084	0.144796
TCGA-AZ-6606-01	0.188426	0.026374	0.0104257	5.71457	1.07901	0.0386738	0.197806	3.97277	0.98119	0.653138	3.67216	0.0430886	0.0890866	1.07657	0.939336	0.0527919	0.623693	0.00644885	0.00830161	0.445009	0.554398	1.22701	0.0648495	0.428745	0.108411	0.0457048	1.78256	2.10827	3.54621	0.0616721	0.140181	0.101508	0.540708	1.73388	0.711688	0.179812	2.52758	0.00852309	1.64554	1.30981	0.0116561	3.244	0.0388321	3.3071
TCGA-AZ-6607-01	0.334482	0.132921	0.0273294	12.094	1.966	0.0336787	0.269738	5.47182	0.69585	2.74328	5.63629	0.314281	0.283424	1.80989	6.40916	0.129956	2.24326	0.00933804	0.0543789	2.45944	0.508264	6.16048	0.0792487	2.01373	0.16616	0.219077	2.56438	2.8607	3.72458	0.252851	0.621489	0.482071	1.41231	7.50315	1.23163	0.221622	3.14562	0.015917	1.59357	2.38483	0.00661659	3.9274	0.233919	0.455038
TCGA-AZ-6608-01	0.258431	0.0275149	0.0111408	4.38564	1.1269	0.0727	0.290272	4.76109	1.08896	1.48802	4.97305	0.0357214	0.117316	0.645124	1.0104	0.0610586	1.63187	0.00561821	0.00463908	1.40316	0.950019	1.65544	0.11797	0.848218	0.164294	0.0530452	2.9958	4.5463	10.897	0.11271	0.240024	0.135731	0.764632	1.36226	1.13304	0.152029	3.30858	0.0126499	2.09956	1.53403	0.0115578	3.42934	0.0368933	9.48372
TCGA-CA-5254-01	0.192891	0.0250413	0.0124199	5.1808	1.26689	0.0410929	0.229341	3.76583	0.82582	3.42452	7.67153	0.0446652	0.12535	1.32963	2.15994	0.0513402	0.711674	0.00664257	0.00630595	2.98203	0.416645	2.33899	0.0955242	0.546327	0.0779903	0.0570866	1.86077	2.66739	3.06486	0.119752	0.109849	0.12909	0.67539	2.22941	0.83423	0.184167	2.48394	0.0105625	1.28161	1.52914	0.0167066	3.9465	0.0632455	1.12056
TCGA-CA-5255-01	0.208317	0.031663	0.0126624	5.49499	1.95551	0.103312	0.190518	5.71547	0.968132	0.712664	4.82011	0.0693135	0.137454	1.13165	2.21742	0.0860637	1.04514	0.00656838	0.017504	0.288399	0.461599	2.0363	0.114738	0.82012	0.17553	0.0595396	2.70747	4.34528	4.91166	0.0840879	0.290423	0.208294	0.803968	2.85338	0.744399	0.170529	2.95768	0.00876533	1.61342	1.87184	0.0241476	3.54099	0.0836928	4.27756
TCGA-CA-5256-01	0.0666459	0.016732	0.00762171	2.87585	0.694779	0.0704177	0.134421	3.81682	0.767643	1.88808	2.6928	0.051071	0.0785602	0.85073	1.36286	0.0607971	0.25437	0.00553455	0.00845373	1.23006	0.399358	1.52099	0.146948	0.684093	0.113096	0.0569789	0.978807	2.10371	1.53088	0.0784585	0.266272	0.0852807	0.392485	2.20305	0.341292	0.148905	2.20316	0.00759534	1.44687	1.39634	0.0149624	2.13189	0.0351489	3.00546
TCGA-CA-5796-01	0.0802916	0.0148513	0.00659773	3.53591	1.0131	0.0353123	0.163954	4.05808	0.765493	1.00563	4.64067	0.044686	0.177922	1.76174	1.16736	0.0649912	0.754902	0.00624012	0.0155322	0.644869	0.260772	1.18505	0.148086	0.727198	0.136905	0.0344197	1.6102	2.14054	1.28491	0.0780623	0.106145	0.0676679	0.480555	2.90497	0.789254	0.180221	1.98601	0.00467773	1.39143	1.89604	0.0256057	1.59545	0.0419459	0.948246
TCGA-CA-5797-01	0.204233	0.0433448	0.021432	5.3079	1.22996	0.0729868	0.276818	5.49564	0.829963	3.50675	6.31916	0.08812	0.119546	1.04115	2.45694	0.0717748	0.912823	0.00796029	0.0137221	4.29785	0.778327	2.98279	0.0990815	0.893327	0.16514	0.132763	1.97436	6.79021	7.473	0.231762	0.562777	0.475321	1.04831	2.20045	1.20881	0.216736	3.42026	0.0209938	1.9633	1.7598	0.0130572	4.20166	0.124245	1.3263
TCGA-CA-6715-01	0.314196	0.0402747	0.0146631	5.33076	1.81517	0.0818469	0.281975	4.72233	1.03343	2.95449	6.95602	0.0568524	0.108839	0.441047	1.5446	0.0725966	1.01788	0.006437	0.0053569	3.32421	1.09843	2.75492	0.133584	0.789782	0.20791	0.0833938	3.67614	5.80856	10.7016	0.181807	0.4972	0.273926	0.938126	1.2702	1.035	0.183328	3.07958	0.0301271	1.9827	1.60067	0.0185924	3.75326	0.0649932	3.28218
TCGA-CA-6716-01	0.194602	0.0325293	0.0174989	5.71289	1.93671	0.0471762	0.154671	3.4648	0.824095	1.66025	6.2321	0.0756813	0.0871714	0.692131	2.5375	0.0561677	1.0168	0.00886105	0.00864027	1.45498	0.476273	2.55478	0.0742955	0.634878	0.114607	0.0590773	2.30749	3.85927	4.51012	0.100769	0.323282	0.309597	0.807209	2.11505	0.850356	0.219262	2.91387	0.0114266	1.52332	1.25479	0.0118409	3.41355	0.0581692	0.957063
TCGA-CA-6717-01	0.0941063	0.0122904	0.0072546	4.01569	0.762879	0.0190278	0.120333	2.68321	0.610766	3.06615	4.29118	0.0334821	0.0724155	0.835689	1.40066	0.0420423	0.236799	0.00561292	0.00625591	3.38227	0.226755	1.09727	0.0386296	0.421401	0.0508274	0.0247096	0.856061	0.7785	0.956366	0.074325	0.045424	0.0353139	0.307167	2.1876	0.420019	0.168075	1.80074	0.00640478	1.09526	0.849043	0.012942	1.76017	0.0291375	0.126836
TCGA-CA-6718-01	0.0589605	0.0108148	0.00572438	4.45089	0.548431	0.0183719	0.119189	2.89884	0.670097	1.73782	3.5349	0.0233835	0.0437873	0.933519	0.87261	0.0362606	0.11368	0.00431646	0.0079142	3.75055	0.137677	0.512525	0.0307427	0.379946	0.0473017	0.0215896	0.439511	0.274427	0.784122	0.051303	0.0333147	0.024049	0.324558	1.50441	0.360411	0.14041	1.85586	0.00506846	1.048	0.770607	0.00501814	3.24816	0.0189919	0.622702
TCGA-CA-6719-01	0.174008	0.0397301	0.0167774	4.79742	0.926638	0.0321513	0.324948	4.38303	0.75878	2.80447	4.44118	0.0712087	0.113595	0.962069	1.93843	0.0578217	0.892374	0.00861734	0.0152962	3.77015	0.487296	3.43816	0.0880609	0.714006	0.086951	0.0993265	1.48479	2.09565	3.68159	0.133315	0.193706	0.17898	0.65811	2.53051	0.93063	0.18574	3.07919	0.012804	2.01375	1.63202	0.00883974	3.50698	0.0736953	0.437673
TCGA-CK-4950-01	0.0839143	0.021309	0.00952273	5.53597	1.31489	0.0407053	0.158916	3.67398	0.744305	1.4767	5.66612	0.0468725	0.0885625	1.72122	1.52152	0.0493701	0.258284	0.006636	0.0118699	1.26648	0.365182	1.22798	0.0683122	0.491415	0.0908777	0.0373616	0.933442	1.29359	1.79702	0.0931945	0.0808729	0.0703737	0.517548	1.52271	0.72878	0.203312	2.20879	0.0107666	1.33788	1.17427	0.0167183	2.42194	0.0345304	0.508015
TCGA-CK-4951-01	0.0481581	0.0168396	0.0099571	5.80547	0.934492	0.0298524	0.162543	4.26013	0.720949	2.18046	3.20817	0.08587	0.135738	1.68036	1.95538	0.0514998	0.192576	0.00666453	0.016041	2.80293	0.197515	1.40496	0.0788698	0.563476	0.0733472	0.0317013	0.496071	0.587137	0.750153	0.0656563	0.0948493	0.0629539	0.344749	3.26306	0.48945	0.183845	2.20143	0.00483618	1.57514	1.61285	0.0125386	2.35874	0.0364088	1.28946
TCGA-CK-4952-01	0.0806835	0.00550063	0.00298739	2.5107	0.47377	0.0141591	0.109725	2.52114	0.808258	0.818777	3.57226	0.0113738	0.100371	0.448795	0.523198	0.0387462	0.430698	0.00458549	0.00361472	0.870193	0.198074	0.300125	0.0390833	0.394297	0.0499056	0.0204574	1.38178	0.948655	1.89695	0.0427608	0.0298226	0.0157775	0.267917	1.19871	0.447351	0.128688	1.46077	0.00323761	1.24039	0.765374	0.00707499	1.30632	0.0132531	1.55606
TCGA-CK-5912-01	0.292787	0.0375766	0.014462	4.17687	0.957361	0.0422057	0.261758	5.09716	0.860885	3.11082	4.71598	0.0580497	0.113129	0.647965	1.53141	0.0478954	2.08517	0.00659977	0.0075403	4.45485	1.03192	3.59818	0.152382	0.618805	0.100626	0.0681301	3.20883	6.31994	10.2876	0.143939	0.218379	0.198548	0.559249	1.63394	1.41032	0.219087	3.19614	0.0158753	1.95209	1.82196	0.0204487	4.75549	0.0602348	1.23777
TCGA-CK-5913-01	0.0802545	0.0100338	0.00548357	3.91465	0.778221	0.0172772	0.142139	3.18637	0.770186	1.30349	4.11082	0.0236483	0.110368	1.11185	1.07792	0.0413943	0.26948	0.00518772	0.00985583	1.16461	0.19377	0.769792	0.0493252	0.399396	0.0674255	0.0254525	1.06787	0.876798	1.58163	0.0537599	0.0411479	0.026735	0.333082	1.92244	0.511752	0.152891	1.76023	0.00445599	1.30686	0.982387	0.0127834	2.17308	0.0190869	1.3788
TCGA-CK-5914-01	0.042961	0.0114817	0.00653482	4.04495	0.468608	0.0277694	0.145623	3.14898	0.871288	1.1336	3.3138	0.0181203	0.0544072	0.620916	0.634137	0.0426553	0.114442	0.00537589	0.0056413	1.13779	0.245674	0.756012	0.060635	0.426537	0.0893223	0.0453478	0.730554	1.11007	1.83442	0.047099	0.0815401	0.0518783	0.413734	1.41899	0.650808	0.158608	2.21739	0.00604361	1.451	0.766972	0.00696036	2.27496	0.0179446	1.67767
TCGA-CK-5916-01	0.0702646	0.00735662	0.00536609	3.63593	0.557787	0.0208266	0.121394	2.5562	0.655595	1.16564	3.60935	0.0264616	0.088652	0.980976	1.06492	0.0347411	0.157185	0.00546679	0.00692066	1.38918	0.137862	0.857055	0.0483531	0.387814	0.0440523	0.016348	0.723413	0.466545	0.709113	0.0428945	0.0314266	0.0180066	0.256594	2.39042	0.390928	0.15159	1.55759	0.00410864	1.1337	0.91795	0.00881264	1.93559	0.0195115	0.771218
TCGA-CK-6747-01	0.0688372	0.0121076	0.00663253	4.39627	1.14283	0.0227338	0.141382	2.90411	0.814516	1.98268	4.21155	0.0270266	0.085426	1.23236	1.27385	0.0416513	0.247268	0.00548202	0.00602499	1.66945	0.273988	0.942524	0.0533368	0.389144	0.0792966	0.0266377	1.07723	1.4666	1.86862	0.0617754	0.0602119	0.0470398	0.369068	1.22991	0.617074	0.163497	1.82044	0.0062084	1.2034	0.807993	0.0154063	2.17134	0.0262065	0.834704
TCGA-CK-6748-01	0.185876	0.0550387	0.0202098	6.32794	1.67417	0.0373904	0.200171	4.77205	0.771979	1.88136	5.61397	0.103694	0.152712	1.30598	2.37347	0.0750086	1.28438	0.0100093	0.00995306	0.978566	0.535704	3.78344	0.0518505	0.896706	0.147452	0.133959	2.01314	2.73713	4.11991	0.140849	0.305096	0.260761	0.785847	2.70857	1.20641	0.233498	3.00334	0.020022	1.4912	1.33834	0.012448	3.06	0.0825006	0.237721
TCGA-CK-6751-01	0.0530244	0.00874048	0.00473384	3.50194	0.972804	0.0214273	0.138434	3.49834	0.781855	1.57117	3.22296	0.0239735	0.0919617	0.958398	1.37081	0.0441991	0.225459	0.00593297	0.00715836	1.18248	0.255371	1.09668	0.0439859	0.406597	0.0712343	0.0170643	0.86993	0.981509	1.15035	0.0501624	0.0452099	0.020311	0.267622	2.01064	0.644193	0.163089	1.7763	0.00499859	1.36313	1.03727	0.0170252	1.73624	0.0180597	1.23827
TCGA-CM-4743-01	0.0431968	0.00998215	0.00473821	5.34444	0.49434	0.0253394	0.105892	3.60948	0.76784	0.914278	2.90114	0.0355139	0.0646818	1.31429	0.940351	0.0417667	0.111469	0.00558334	0.0107747	1.18205	0.137589	0.467385	0.0502981	0.373084	0.0603895	0.0198125	0.599022	0.488834	1.10256	0.0375139	0.0809926	0.0256994	0.341965	2.93209	0.425179	0.152558	1.81157	0.00311734	1.21389	1.22117	0.00995233	2.40878	0.0162814	3.18544
TCGA-CM-4744-01	0.129671	0.0121335	0.00792357	4.10578	0.701088	0.0710475	0.183921	5.85282	0.914408	0.63275	3.12944	0.0331137	0.0921086	1.47715	0.918055	0.0545983	0.362699	0.00584541	0.00764935	0.304935	0.441236	0.649933	0.0596262	0.558819	0.122278	0.0263784	1.4554	1.78082	3.73755	0.0707221	0.0956791	0.0326394	0.438472	1.39596	0.750971	0.172458	2.70437	0.00932889	1.71981	1.07042	0.00914835	3.10696	0.0282398	5.32622
TCGA-CM-4746-01	0.0569298	0.0125986	0.00531816	3.7319	1.3286	0.0688569	0.139325	3.26005	0.943929	1.04791	2.49999	0.0569634	0.1241	1.62414	1.91944	0.0763251	0.419599	0.00695229	0.0180484	0.705622	0.271434	0.890621	0.190994	0.717581	0.12621	0.034475	1.01419	1.45967	1.30242	0.0522993	0.132647	0.0523928	0.325137	1.99553	0.505218	0.176408	2.03731	0.00393041	1.47255	1.61224	0.0246857	2.00885	0.0251249	7.21768
TCGA-CM-4747-01	0.0368403	0.0459783	0.0124928	3.9934	1.70908	0.0875447	0.199461	4.08038	0.903765	1.08628	3.10372	0.175561	0.207257	4.1255	3.35254	0.0953891	0.552691	0.0131322	0.0591257	0.709117	0.270567	5.341	0.358939	1.3628	0.138634	0.0607268	0.779907	1.58456	0.832939	0.0662156	0.456714	0.123233	0.497439	4.33329	0.909089	0.248676	2.92871	0.00470823	1.83683	3.38764	0.0242654	2.02348	0.0661565	2.36132
TCGA-CM-4748-01	0.0142488	0.0404686	0.0149816	2.37995	1.32797	0.199612	0.356305	8.54885	0.772518	1.25453	1.31794	0.573915	0.526882	2.67587	7.00358	0.0826294	0.399555	0.0219192	0.129508	1.78706	0.155213	15.7143	0.885459	1.17704	0.0609208	0.0280792	0.247654	0.516531	0.0928554	0.0382881	0.477495	0.120159	0.268904	10.9353	0.281687	0.301768	4.64764	0.00194522	3.6516	9.07966	0.0250286	1.04906	0.126604	3.5653
TCGA-CM-4750-01	0.0643361	0.0226232	0.00953122	3.44722	1.16269	0.0780485	0.219873	4.46053	0.932592	1.78607	3.1265	0.0626299	0.118502	2.28404	2.29216	0.0713011	0.497818	0.00960674	0.0219227	1.63892	0.596009	3.41176	0.197747	0.924585	0.115764	0.0496205	1.00296	2.57846	2.89387	0.10292	0.27988	0.0815839	0.458273	2.80902	0.854964	0.20491	3.15685	0.0115695	2.07459	2.0807	0.0106299	2.47963	0.0547684	4.85837
TCGA-CM-4751-01	0.097643	0.0255999	0.00912793	4.46661	0.680533	0.0280899	0.177613	3.62171	0.762185	1.7404	4.27093	0.0449073	0.0886951	1.63243	1.18191	0.0560691	0.567478	0.00577938	0.012508	1.87465	0.355166	1.51018	0.0552054	0.582878	0.0923308	0.0411374	1.06415	1.22274	1.97093	0.0837823	0.102	0.0552745	0.524179	2.53835	0.864175	0.162351	2.27603	0.00941496	1.35161	1.39504	0.0127857	2.32887	0.0418496	0.501311
TCGA-CM-4752-01	0.0623334	0.0337663	0.01463	3.57519	0.886163	0.0678239	0.271896	5.23709	0.753803	2.66092	3.3674	0.114025	0.110877	1.87281	1.99393	0.0684507	0.424684	0.00778014	0.0294707	4.41932	0.385303	2.67051	0.177757	0.907202	0.117771	0.0758627	0.758342	1.66906	1.18288	0.0969819	0.2471	0.18569	0.499486	2.56673	0.617818	0.198502	3.02853	0.00764146	2.06024	2.38682	0.0207461	2.43143	0.0573282	1.17731
TCGA-CM-5341-01	0.071453	0.0438535	0.0176628	5.20442	1.4106	0.0627604	0.205498	8.47839	0.600684	2.68241	2.78872	0.170262	0.114831	0.929736	4.02644	0.0674247	0.325612	0.00831721	0.0110217	3.04417	0.496308	1.99017	0.167163	0.934376	0.124681	0.125192	0.678624	1.27785	1.01335	0.100612	0.452293	0.200014	0.533974	3.6977	0.470148	0.206906	3.4043	0.00902596	2.11223	2.05239	0.0148231	4.54134	0.0880808	0.904871
TCGA-CM-5344-01	0.101482	0.0291076	0.0152078	5.04411	1.2147	0.0298614	0.274157	4.35801	0.828966	2.35346	5.46409	0.0816685	0.127435	0.617803	2.09015	0.0657849	0.384621	0.00956621	0.00656863	2.01449	0.529802	2.99064	0.0816673	0.829147	0.1241	0.0755768	1.08423	2.77739	2.62553	0.121278	0.207675	0.147584	0.667436	2.77681	1.06977	0.205349	2.81106	0.011562	1.91044	1.37205	0.0110538	2.77921	0.0603652	1.15519
TCGA-CM-5348-01	0.318531	0.140757	0.0322635	6.94898	1.06844	0.0335792	0.284697	4.74218	0.686135	3.48432	7.83396	0.179382	0.147847	1.19043	3.5078	0.0993497	1.76669	0.00992791	0.0176584	3.03303	0.615312	3.22749	0.125342	1.09504	0.140256	0.198507	2.2708	5.11205	6.27052	0.296611	0.840184	0.796544	1.63491	4.13231	1.429	0.278606	3.89244	0.0218429	1.99527	2.36594	0.0158272	3.53541	0.261341	0.165583
TCGA-CM-5349-01	0.0974924	0.0315744	0.0166305	4.82053	1.19789	0.0431775	0.225797	4.2352	0.739089	2.63746	4.34164	0.0778169	0.11457	0.952044	1.91753	0.051072	0.491256	0.0102831	0.00812434	2.71157	0.426882	1.90681	0.0917477	0.504355	0.075872	0.0674378	0.767122	1.49769	1.92162	0.091632	0.178784	0.17163	0.569496	2.4238	0.623402	0.255268	2.8621	0.0107598	1.79881	1.41572	0.0153512	3.17002	0.0509271	0.612105
TCGA-CM-5860-01	0.100997	0.0240115	0.010215	5.07681	0.810771	0.0263627	0.154632	4.47964	0.703961	2.13404	3.67727	0.0532378	0.0879429	0.760484	1.53882	0.0465966	0.283489	0.0070447	0.00895595	1.62956	0.422103	1.34204	0.0829586	0.568897	0.0835637	0.0724519	1.06442	2.04431	2.17901	0.102317	0.142182	0.0957155	0.434665	2.53026	0.763702	0.19511	2.44815	0.00865202	1.48125	1.43537	0.013663	1.84757	0.0417707	0.947789
TCGA-CM-5861-01	0.183594	0.019674	0.00830231	4.99051	1.55977	0.0452479	0.155105	4.10036	0.844422	1.0471	3.62696	0.0829687	0.161747	0.992169	2.48315	0.0491515	0.971157	0.00582719	0.0113803	0.807456	0.266167	0.916968	0.0988922	0.532189	0.082066	0.0377737	1.97696	1.334	2.26117	0.0589855	0.121059	0.075855	0.497238	2.66389	0.518875	0.150174	2.09127	0.00511288	1.32227	1.40622	0.0110405	4.37806	0.0588589	4.48785
TCGA-CM-5862-01	0.185405	0.0399574	0.0126203	4.62119	1.22721	0.0524597	0.20632	4.8565	0.823869	1.80056	4.14629	0.0649476	0.0658597	0.322282	1.73	0.0477201	1.42426	0.0114166	0.0115453	3.21499	0.727447	1.8345	0.112443	0.713084	0.130169	0.0627521	1.51463	2.97393	3.29986	0.109524	0.38623	0.135265	0.595374	2.48771	0.883235	0.273632	3.30254	0.0112225	2.03703	1.66378	0.0175046	3.25	0.0548138	1.33814
TCGA-CM-5863-01	0.262363	0.0401261	0.0147359	6.6838	1.83899	0.0369047	0.232812	4.63523	0.770108	2.13302	6.7566	0.0914197	0.190544	1.52454	3.15105	0.0787539	1.21086	0.0096459	0.010751	1.16369	0.486588	2.22687	0.123557	0.966183	0.148107	0.0796267	2.07505	3.05461	2.97699	0.149937	0.218054	0.166816	0.80982	2.73299	0.909645	0.229366	2.65686	0.0126643	1.62905	1.91276	0.0238893	2.4575	0.0873526	0.353379
TCGA-CM-5864-01	0.111839	0.0319791	0.01171	4.08471	1.1134	0.0534211	0.166946	5.07217	0.801117	1.46247	3.98178	0.0634215	0.103841	0.781903	1.71367	0.05628	0.666486	0.00745319	0.0110303	1.68122	0.446781	1.26944	0.119389	0.650077	0.111327	0.0657755	1.19481	2.13109	2.29774	0.100075	0.29493	0.190893	0.562017	1.79548	0.589901	0.196753	3.12162	0.00955766	1.80048	1.61327	0.0160266	3.68072	0.0551389	1.59664
TCGA-CM-5868-01	0.174718	0.0357641	0.014172	4.15162	0.95864	0.0337225	0.228636	3.84788	0.833138	3.07726	5.12411	0.051382	0.0969337	0.697849	1.45566	0.0648908	0.641155	0.00555435	0.00540172	2.96376	0.53141	1.84137	0.0730002	0.709353	0.121041	0.104329	2.00717	2.46499	5.22726	0.137805	0.222775	0.159302	0.841477	1.66481	1.07168	0.152466	2.74722	0.0140658	1.6644	1.12613	0.0116049	3.94368	0.05536	1.14375
TCGA-CM-6161-01	0.134784	0.0147376	0.00974178	3.96306	0.718416	0.030292	0.138948	2.75851	0.782536	1.57407	4.13464	0.0381644	0.0615108	0.757202	1.07215	0.036229	0.299145	0.00635265	0.00514941	1.68794	0.372456	1.03829	0.0677406	0.47906	0.0716946	0.0627503	0.955338	2.21295	1.97489	0.0951715	0.0956302	0.0747205	0.42765	1.75198	0.454779	0.166217	2.06816	0.00915471	1.26322	0.784894	0.0104329	2.25428	0.0254365	0.398039
TCGA-CM-6162-01	0.0699445	0.016584	0.00889526	5.5511	0.937772	0.0133001	0.172857	3.59502	0.655099	2.64641	4.89586	0.0495206	0.1079	1.34631	1.66227	0.0423523	0.219363	0.0066482	0.00794813	2.76393	0.188044	1.28198	0.0513382	0.444873	0.0523213	0.0406254	0.72567	0.826976	0.880385	0.0798397	0.0624062	0.0677629	0.421362	2.94643	0.621378	0.182648	2.00939	0.00694267	1.34285	0.989567	0.0138728	1.81747	0.0316129	0.111428
TCGA-CM-6163-01	0.132153	0.0268368	0.0122023	3.90374	0.632538	0.0377	0.144225	2.99289	0.729178	3.16249	6.66796	0.0381511	0.0679154	1.19897	1.24344	0.0483177	0.316115	0.00586716	0.00647407	3.86587	0.320902	1.59793	0.0759654	0.55951	0.0797146	0.0667067	1.16426	1.63927	1.8279	0.0993897	0.127542	0.163255	0.598516	2.0452	0.713466	0.186943	2.24666	0.00988101	1.11903	1.12263	0.0115787	3.55376	0.0494067	0.206492
TCGA-CM-6164-01	0.172699	0.0514172	0.0226339	4.94832	1.35701	0.0518857	0.317546	4.80423	0.856368	3.02618	7.04647	0.0902842	0.140535	1.28144	1.8375	0.079221	0.827444	0.00734914	0.00786514	3.01915	0.817196	2.96173	0.139768	0.932989	0.1862	0.124174	1.93603	3.48525	5.93982	0.186077	0.325982	0.311878	1.00137	1.73713	1.30661	0.19389	3.34263	0.0301064	1.97063	1.38686	0.0131745	4.66668	0.091289	0.912926
TCGA-CM-6165-01	0.127953	0.0363091	0.0156031	4.83298	1.17277	0.0369767	0.168128	4.12861	0.719742	2.65761	4.97925	0.0705638	0.0946522	0.905114	2.24902	0.058004	0.979102	0.00684514	0.00836431	2.99183	0.349324	2.80705	0.0692546	0.579743	0.0952735	0.0750879	1.5072	2.21993	2.4481	0.0978557	0.235494	0.248307	0.713485	3.12601	0.819257	0.198325	2.58224	0.00875782	1.48084	1.28954	0.0168853	3.04815	0.0815401	0.332089
TCGA-CM-6166-01	0.158367	0.0409489	0.0168444	4.06411	2.23277	0.06867	0.268791	5.85581	0.95364	3.33804	5.58612	0.0896023	0.136553	0.350366	2.55758	0.0669171	0.66238	0.00797898	0.00685324	3.31439	0.860934	2.84948	0.144837	1.20615	0.192349	0.0947239	1.61883	3.81933	5.02088	0.158109	0.431843	0.291849	0.803641	2.02306	1.01231	0.174483	3.39075	0.0179251	2.1616	1.79311	0.0124652	3.78418	0.0917208	3.37422
TCGA-CM-6167-01	0.137809	0.0446379	0.0234619	5.84032	1.28363	0.0305788	0.175898	3.81548	0.618777	4.43197	6.32608	0.127516	0.0986402	1.29793	3.05707	0.0655914	0.678723	0.0079992	0.00951644	6.21634	0.332798	3.00778	0.0874966	0.773282	0.0776772	0.0979251	0.971793	1.35423	1.21637	0.147684	0.21583	0.280655	0.656862	4.06907	0.620583	0.226239	2.4023	0.0137743	1.25865	1.39265	0.0124611	2.88196	0.0925468	0.0479255
TCGA-CM-6168-01	0.0802822	0.0134762	0.00866481	4.9241	0.662546	0.017069	0.121001	2.69473	0.643654	1.80849	4.02601	0.0364894	0.0738317	0.896606	1.46382	0.0425151	0.192126	0.00594999	0.00821378	2.06144	0.234778	1.19601	0.0387802	0.392676	0.0508104	0.0454752	0.761261	0.974184	1.26577	0.0669015	0.0602557	0.0511246	0.385265	2.45237	0.589281	0.170252	1.88373	0.0066316	1.15437	0.892824	0.0114935	1.9935	0.0291114	0.109647
TCGA-CM-6169-01	0.0916683	0.0546042	0.0251653	4.55542	1.33764	0.0486537	0.317775	7.73403	0.718739	1.90655	3.18665	0.162336	0.215957	1.329	2.44664	0.0572297	0.555425	0.0109653	0.015241	2.54444	0.48405	5.79736	0.194477	0.78099	0.0911892	0.0840387	0.754535	1.68284	1.21502	0.137862	0.258461	0.197677	0.542707	3.84177	0.822719	0.263789	3.61169	0.0138532	2.26237	3.04453	0.0179247	2.8618	0.0973396	0.297968
TCGA-CM-6170-01	0.163423	0.0471485	0.0191495	4.94054	1.53301	0.0371533	0.293428	5.41073	0.783053	2.20012	5.6141	0.0855712	0.134852	1.20105	1.60854	0.0710607	0.980244	0.00798293	0.00548905	2.0659	0.6025	3.92467	0.120718	1.00817	0.180659	0.155653	1.81235	3.09384	4.25711	0.149832	0.287353	0.255922	0.910291	2.0343	1.3648	0.19586	3.59978	0.0168207	2.03641	1.28111	0.00927255	3.85025	0.0749011	0.538543
TCGA-CM-6171-01	0.12333	0.0151684	0.00796699	5.03015	1.30848	0.0312824	0.230335	4.81638	0.737857	1.11614	5.31973	0.0345615	0.133623	0.631381	1.32675	0.0520086	0.976769	0.00660391	0.0075643	1.16678	0.287454	0.905306	0.0559606	0.57562	0.0781971	0.0387626	1.54438	1.24402	1.81022	0.0650152	0.0702887	0.0761685	0.538494	1.9302	0.480128	0.16728	2.51387	0.00832129	1.83925	0.974943	0.0106132	2.48766	0.0304138	0.826103
TCGA-CM-6172-01	0.104869	0.0201756	0.0107315	4.76787	0.825686	0.0371892	0.174722	3.4669	0.80042	2.20764	5.01698	0.0446375	0.104092	0.873179	1.13371	0.0441601	0.372167	0.0064305	0.00632755	2.78389	0.344119	1.66607	0.0923567	0.507673	0.0803149	0.0517933	1.09483	1.90037	1.91662	0.0908525	0.0900447	0.110506	0.453843	1.88555	0.552141	0.210181	2.0044	0.00792068	1.22829	1.10443	0.0123159	2.65343	0.0458313	0.544811
TCGA-CM-6674-01	0.0423639	0.00931004	0.00481717	4.47956	0.996021	0.0248094	0.11764	3.41106	0.722602	2.01152	3.53748	0.0268605	0.0775747	1.02056	1.36471	0.0423247	0.145921	0.00583616	0.00724347	1.71085	0.153439	0.792068	0.0488831	0.385358	0.0648885	0.0219554	0.606963	0.619475	0.819422	0.0483213	0.0487751	0.0320929	0.317352	2.20132	0.480018	0.153066	1.66644	0.00429416	1.1556	0.903634	0.0158584	2.11142	0.0214054	1.05769
TCGA-CM-6675-01	0.816551	0.0700946	0.0211746	8.10102	2.02511	0.0716898	0.512617	6.01623	0.969928	3.46668	9.76781	0.113122	0.158104	0.797284	2.70679	0.103392	4.4942	0.00830764	0.00758811	3.50409	1.34546	5.57529	0.190192	1.29705	0.206558	0.0670149	5.01261	5.87572	10.8801	0.242054	0.587472	0.232247	1.42146	2.13706	1.40551	0.258041	3.51546	0.0258363	2.54526	2.80802	0.0182275	4.53637	0.193423	4.27167
TCGA-CM-6676-01	0.385374	0.0715754	0.0304447	4.85574	1.86157	0.0754375	0.289748	5.41095	0.887274	3.85862	5.54229	0.152685	0.135015	0.712227	2.65508	0.110888	1.9058	0.00878401	0.0109534	3.76506	0.994964	2.81309	0.134449	1.05928	0.193049	0.151454	3.02968	5.70635	9.27301	0.223535	0.590137	0.465168	1.06533	2.57468	1.07309	0.204852	3.31274	0.0250242	2.01211	1.75897	0.0141061	4.83304	0.153892	1.33417
TCGA-CM-6677-01	0.0658553	0.0162685	0.00904026	2.87599	0.77466	0.0352083	0.119821	2.94902	0.74652	1.75107	3.76641	0.0410457	0.084899	1.18113	1.65472	0.0500426	0.447103	0.00709053	0.0128176	2.65509	0.378345	2.64266	0.0833963	0.604529	0.095393	0.0439617	0.89994	1.57757	1.4996	0.0692385	0.126748	0.0636275	0.389064	2.65997	0.729561	0.173	2.19419	0.00799879	1.40751	1.33938	0.0107493	2.45073	0.0386912	0.834473
TCGA-CM-6678-01	0.206227	0.0392083	0.0174121	6.45543	2.15114	0.0454186	0.162554	3.66919	0.892158	2.25415	5.85765	0.0963519	0.10437	0.986352	2.46016	0.0650636	0.838579	0.00909201	0.0078674	1.14019	0.52984	1.76135	0.0770321	0.756644	0.152774	0.0746715	1.76835	2.85124	3.11045	0.11854	0.247433	0.326138	0.680504	2.08114	0.765353	0.22204	2.5253	0.0124628	1.33681	1.4293	0.015993	3.06717	0.0748407	1.28389
TCGA-CM-6679-01	0.227856	0.0536621	0.0227971	5.30647	1.08202	0.0318211	0.242036	4.263	0.746639	3.52818	6.12565	0.0881722	0.107161	1.16614	1.94757	0.0712641	1.04532	0.00695814	0.00737246	3.51311	0.718405	4.36331	0.0776094	0.785701	0.113516	0.110543	2.00854	4.06842	5.5246	0.19498	0.247322	0.274474	0.896616	2.13558	1.26709	0.192518	3.09105	0.0251237	1.51249	1.50072	0.0132714	3.93318	0.0705236	0.233237
TCGA-CM-6680-01	0.080983	0.0166176	0.00839114	4.33579	1.07753	0.0206366	0.147949	2.78009	0.719876	2.23706	4.06777	0.0411376	0.0999285	1.69637	1.5487	0.0437309	0.321456	0.00644284	0.00691468	2.22766	0.265787	1.19633	0.0592548	0.454634	0.0758869	0.039921	0.853289	1.07308	1.16993	0.0705808	0.0721794	0.0717693	0.436994	1.9531	0.519701	0.173317	2.04789	0.00747093	1.20192	0.957491	0.0188194	2.17249	0.0288334	0.147999
TCGA-D5-5537-01	0.0793564	0.0285049	0.010699	5.20171	1.0848	0.0422767	0.187445	4.10976	0.813274	1.90166	5.2986	0.0496347	0.097357	1.06383	1.59394	0.0600525	0.403642	0.00835084	0.00991496	1.48579	0.344081	1.90463	0.111469	0.595865	0.110866	0.0714623	0.962666	2.63972	2.49643	0.112014	0.27864	0.156497	0.852315	2.26193	0.756722	0.235985	2.70584	0.00859526	1.49415	1.5162	0.0176717	3.27055	0.0447843	0.706207
TCGA-D5-5538-01	0.127064	0.0435491	0.0186858	4.86632	1.49957	0.0444541	0.329615	6.6804	0.729314	1.44365	4.21929	0.0897701	0.156151	1.60873	1.98712	0.0527044	0.542083	0.00589915	0.00963771	1.83115	0.495218	2.4053	0.0772723	0.640287	0.10457	0.0810731	1.01003	1.36672	2.5171	0.12148	0.196041	0.168663	0.6302	1.96381	0.91775	0.173229	3.27981	0.0171653	2.02478	1.59154	0.0144447	4.36784	0.0735874	0.337751
TCGA-D5-5539-01	0.194159	0.0219988	0.00944533	4.50227	1.06093	0.0257644	0.170377	3.32226	0.732846	2.0209	5.46876	0.0451206	0.118384	1.25263	2.05439	0.0495756	0.614337	0.00660871	0.00675785	1.30236	0.369053	1.54008	0.0628276	0.672143	0.0839199	0.0662743	2.03953	2.3786	2.85983	0.0981617	0.108239	0.140179	0.508766	2.32452	0.741125	0.184216	2.08954	0.00802681	1.27393	1.08092	0.0126785	2.67833	0.0438949	0.281489
TCGA-D5-5540-01	0.062554	0.0123127	0.00703078	4.18461	1.01012	0.0624216	0.149235	4.54418	0.792491	1.23442	3.18406	0.0336747	0.0492196	0.162038	1.04164	0.0499781	0.11544	0.00555006	0.00393259	1.067	0.376584	0.726233	0.0676114	0.759231	0.127892	0.0467322	0.573543	1.07196	1.74476	0.0545652	0.163291	0.0709355	0.419603	1.57582	0.429821	0.137867	2.40827	0.00660492	1.62593	0.923073	0.00590706	3.01675	0.0188108	4.20312
TCGA-D5-5541-01	0.308945	0.0789427	0.0301564	6.47394	1.50072	0.0622815	0.333986	6.04452	0.779102	4.40326	7.29332	0.0991	0.115512	0.724333	2.13079	0.0883301	1.31635	0.00808599	0.0103092	6.3914	1.29561	2.43289	0.17452	1.02835	0.189027	0.187804	2.38582	4.79325	9.5304	0.28683	0.506092	0.477977	1.36112	1.5986	1.2054	0.226876	3.70808	0.0415939	2.12952	1.82449	0.0125489	5.30973	0.138493	0.676975
TCGA-D5-6529-01	0.0748592	0.017583	0.00959143	4.1374	0.905385	0.0231721	0.101878	2.58144	0.701673	1.91109	4.13721	0.0391106	0.0708854	1.77014	1.44105	0.0424202	0.188059	0.00608123	0.0117549	1.75914	0.215256	1.0219	0.0419642	0.455243	0.072407	0.0661471	0.656575	1.01998	1.23456	0.0987361	0.0959547	0.109258	0.452349	2.16564	0.446931	0.174559	1.80044	0.00719778	1.00967	0.934532	0.0114551	2.50224	0.0334742	0.16243
TCGA-D5-6530-01	0.0319592	0.00620151	0.0035611	3.17834	0.717621	0.0186162	0.130161	2.0233	0.770635	1.12454	3.02095	0.015247	0.0733433	1.82432	0.887213	0.0372771	0.0856619	0.0054225	0.00569367	1.5572	0.143327	0.42675	0.0425514	0.303347	0.0443539	0.0132258	0.508908	0.497423	0.541514	0.0363657	0.0209068	0.0160409	0.237467	1.52095	0.347067	0.162088	1.39407	0.00351858	1.10736	0.785125	0.0174212	1.83268	0.00981548	0.829927
TCGA-D5-6531-01	0.0650056	0.0137257	0.00668171	3.413	0.920735	0.0341004	0.184775	3.40216	0.792418	1.34548	3.19002	0.0297933	0.100551	0.97451	0.953848	0.0437352	0.289112	0.00599275	0.0146005	1.18984	0.244323	1.13464	0.0706493	0.570037	0.0866562	0.0249354	0.609863	0.759043	1.02698	0.069114	0.0594536	0.0280608	0.334463	1.87371	0.531281	0.173242	2.09972	0.00734025	1.51621	1.50857	0.0154454	1.5846	0.023536	0.776889
TCGA-D5-6532-01	0.145881	0.0377821	0.0163443	4.75419	1.93998	0.0869522	0.302678	6.20315	0.940125	1.82025	4.82508	0.0673649	0.123645	0.710761	1.56833	0.0560571	0.868422	0.00633116	0.00767325	1.99152	0.777787	2.76594	0.141991	0.58627	0.144015	0.0507589	2.07978	3.23306	5.3617	0.0942999	0.199297	0.125598	0.656102	1.43523	1.2439	0.18792	3.74022	0.019187	2.27543	2.00033	0.0166966	4.53492	0.059148	2.53082
TCGA-D5-6533-01	0.140381	0.0306476	0.0132359	4.47372	1.22809	0.0602699	0.164771	3.76881	0.852401	2.26991	5.03928	0.0532254	0.0796026	1.17827	1.42894	0.0727531	0.742226	0.00705803	0.0124081	4.06484	0.630783	2.52154	0.134952	0.638619	0.112991	0.0725521	2.2536	3.1024	4.13641	0.110692	0.277772	0.161487	0.707116	1.66523	1.08592	0.190397	2.80322	0.0130421	1.44589	1.43663	0.0091351	3.77794	0.047032	1.42099
TCGA-D5-6534-01	0.156274	0.0385792	0.0193688	8.35803	0.85558	0.0180483	0.200461	4.17421	0.583993	1.77014	6.17685	0.0754842	0.114282	2.47471	2.15238	0.0621888	0.610573	0.00821675	0.0119747	1.77851	0.302586	2.19131	0.0480723	0.789782	0.0808328	0.0916561	0.990774	1.25547	1.73601	0.169808	0.150858	0.172082	0.777193	3.78364	1.21372	0.250038	2.67724	0.0158746	1.37634	1.43196	0.0119158	2.5538	0.0573891	0.0131125
TCGA-D5-6535-01	0.208976	0.0422513	0.016897	5.983	1.30497	0.063248	0.309912	4.24347	0.812525	1.99076	6.69137	0.0764018	0.146826	1.88686	1.97724	0.0744574	0.756635	0.00686753	0.0124773	2.10977	0.568686	3.86331	0.153403	0.969168	0.134872	0.0968669	2.1628	3.27433	3.58333	0.150165	0.248505	0.285647	0.860106	2.45268	1.08818	0.170604	3.0388	0.0167981	1.72069	2.08598	0.0137166	3.44715	0.0759786	0.838292
TCGA-D5-6536-01	0.0746057	0.0268866	0.0107359	5.18922	1.63539	0.0504911	0.215725	4.6894	0.777853	1.52677	5.35441	0.0653967	0.0918129	1.08866	2.16635	0.0592502	0.367692	0.00936736	0.0116516	1.51387	0.24512	1.37812	0.0507532	0.530662	0.0734789	0.0708864	0.946963	1.04728	1.60918	0.079316	0.184582	0.267936	0.783289	2.21584	0.548961	0.198942	2.66473	0.0082647	1.6093	0.983189	0.00787397	4.54769	0.0381767	0.683126
TCGA-D5-6537-01	0.0797818	0.0199716	0.010667	4.44662	1.76754	0.0718481	0.205154	3.81708	1.001	1.81283	4.37758	0.0581038	0.0855354	0.698734	1.25131	0.0696145	0.156319	0.00637431	0.00847751	1.50159	0.401669	0.787496	0.0982675	0.780368	0.188492	0.0567826	1.18669	1.60843	2.71086	0.0969446	0.174406	0.132721	0.499012	1.32993	0.603002	0.167674	2.36365	0.0122519	1.77902	1.17918	0.0101316	3.19134	0.0352049	5.11685
TCGA-D5-6538-01	0.377847	0.0263619	0.0129059	5.44823	1.56602	0.0696895	0.163536	3.3992	0.951332	1.54654	6.03363	0.0494354	0.116695	0.329288	2.02798	0.0730508	5.43981	0.00966433	0.0079872	1.20351	1.06783	1.63657	0.129008	0.957265	0.187552	0.0604067	3.89699	7.16373	6.56289	0.120146	0.262708	0.188979	0.704036	1.88992	0.881083	0.243375	2.77015	0.0160726	1.82513	1.85068	0.0166	2.8624	0.0780998	2.43113
TCGA-D5-6539-01	0.169409	0.0300263	0.0129276	6.04545	0.878152	0.048001	0.226589	4.44197	0.788229	1.94912	7.30557	0.0586577	0.162708	1.68696	1.53993	0.0676281	1.44841	0.008024	0.0131887	2.31565	0.470474	2.62279	0.142321	0.723841	0.120618	0.0567968	2.04489	2.93747	3.16462	0.104404	0.183064	0.169197	0.738357	2.50791	1.05974	0.234577	2.84725	0.0116507	1.71002	2.06706	0.0134368	2.89622	0.0705387	0.892575
TCGA-D5-6540-01	0.0647369	0.00979453	0.00524537	4.61263	0.618735	0.0184287	0.111533	2.86937	0.779425	1.33706	4.07423	0.0301801	0.0879699	0.891624	0.995909	0.046726	0.238297	0.00513936	0.0069939	1.58971	0.140084	0.473406	0.0404195	0.472522	0.0576504	0.0296064	0.902208	0.540213	1.45139	0.0599214	0.0628034	0.0375338	0.478278	1.75359	0.478821	0.149993	1.84194	0.00366918	1.25508	0.922924	0.00736291	2.52968	0.0189113	2.17309
TCGA-D5-6541-01	0.197952	0.0174523	0.0108259	5.56999	0.840064	0.023158	0.181435	4.03043	0.693399	2.58755	5.11673	0.0342412	0.0811304	1.17686	1.78392	0.0406171	0.587101	0.00559881	0.00769465	2.33358	0.311904	1.52944	0.0480955	0.493893	0.0739535	0.0478458	1.19476	1.45109	2.07368	0.0888229	0.0802048	0.0620694	0.4687	2.24247	0.764669	0.189321	2.19239	0.00792925	1.39327	1.32838	0.0112698	2.87538	0.0376083	0.233673
TCGA-D5-6898-01	0.386664	0.0699641	0.0316027	6.49523	1.39127	0.0579387	0.281747	5.35873	0.735898	3.84938	6.92434	0.121269	0.133277	0.940097	2.91245	0.0833451	1.90879	0.00812408	0.0127893	5.51281	1.07267	3.73488	0.154346	0.978263	0.173358	0.242252	2.59657	5.62145	7.80459	0.252758	0.436316	0.420534	1.07484	2.68285	1.42026	0.214167	3.5918	0.0281101	1.91378	1.64612	0.0114437	5.68278	0.187943	0.455605
TCGA-D5-6920-01	0.0735632	0.01267	0.00746957	4.23008	1.16974	0.0316263	0.165933	3.41906	0.759942	1.59697	5.03517	0.0319681	0.0865117	1.87134	1.33983	0.0493118	0.224758	0.00619203	0.00903934	2.08106	0.282427	1.43704	0.0672238	0.408697	0.0786745	0.0326715	0.92554	1.39329	1.75577	0.0671216	0.0647007	0.0586138	0.419566	1.3675	0.738723	0.18651	2.07764	0.00741867	1.35332	0.992282	0.0134277	2.41493	0.0193868	0.61574
TCGA-D5-6922-01	0.198527	0.0387643	0.0189264	5.40989	0.871816	0.0365642	0.305513	3.94987	0.81905	3.52162	6.47659	0.073189	0.0993377	1.05047	1.83891	0.0546257	1.18485	0.00728155	0.00873995	5.2244	0.537582	3.00876	0.0760031	0.669719	0.104475	0.092454	1.91381	3.5167	5.17167	0.156624	0.190639	0.185884	0.750764	2.27422	1.14122	0.198937	3.01852	0.0145364	2.03232	1.24831	0.00979002	4.08397	0.0805241	0.433141
TCGA-D5-6923-01	0.216065	0.0376329	0.0176097	5.87147	0.846861	0.0308645	0.202513	3.62604	0.781745	3.38844	5.50692	0.0624503	0.0879916	0.755731	1.65921	0.0624345	0.757019	0.00863945	0.0106619	4.10038	0.565379	2.42904	0.0591377	0.602639	0.0924535	0.116188	1.94493	3.25253	6.30011	0.178505	0.222987	0.267465	0.764564	2.21293	0.944281	0.217658	2.64422	0.0178644	1.56799	1.22529	0.00747022	3.8309	0.0632216	0.53603
TCGA-D5-6924-01	0.099053	0.0300625	0.0144964	3.74458	1.18141	0.0447541	0.173813	3.38256	0.723946	3.41624	4.35599	0.0640087	0.105138	1.25343	1.87859	0.0555613	0.503688	0.00699262	0.00920126	3.58231	0.392906	2.53604	0.0867562	0.667444	0.0839252	0.0703567	0.954297	1.69914	1.71743	0.128567	0.181743	0.17124	0.519708	2.27924	0.528914	0.191263	2.4834	0.01355	1.47235	1.42427	0.0143666	2.67449	0.0525224	0.310876
TCGA-D5-6926-01	0.111888	0.0280683	0.0126378	4.11889	0.795495	0.023837	0.243473	3.38129	0.740006	2.51945	5.49368	0.0504259	0.0914927	0.8516	1.75844	0.0571517	0.683066	0.00725485	0.00984913	3.91411	0.402257	2.74324	0.060822	0.647121	0.0737278	0.0906564	1.10041	2.02899	3.48438	0.137405	0.154313	0.133057	0.611438	2.05404	0.883595	0.184927	2.72036	0.0122183	1.75857	1.1868	0.00900749	3.3855	0.0461798	0.328393
TCGA-D5-6927-01	0.0371745	0.00584925	0.00360496	3.1849	0.658841	0.0207232	0.09855	2.43369	0.703195	1.0051	3.41858	0.0159097	0.0542986	1.08896	1.14238	0.0386653	0.0904138	0.00568777	0.00918838	1.5849	0.128257	0.904466	0.0390996	0.326892	0.0435173	0.0158388	0.55873	0.464543	0.690528	0.0370411	0.0348329	0.0143547	0.253907	2.03369	0.433652	0.162382	1.4825	0.00285754	1.16467	0.892715	0.0125421	1.42642	0.0103174	0.681254
TCGA-D5-6928-01	0.0352254	0.00799813	0.00647045	3.10012	0.415733	0.0127666	0.0974151	2.41816	0.589725	1.5268	3.43661	0.023513	0.0545356	2.05768	0.859195	0.0382171	0.0656691	0.00460395	0.00611344	2.8048	0.0796718	0.503419	0.0232811	0.386455	0.0366826	0.030001	0.294168	0.201914	0.310433	0.0599761	0.0273285	0.0317661	0.322145	1.81537	0.324802	0.155384	1.53714	0.00421588	0.912644	0.728178	0.00811614	1.68495	0.013405	0.0312095
TCGA-D5-6929-01	0.108971	0.022539	0.00975423	3.5268	0.9525	0.0355692	0.149993	2.88173	0.721445	2.27003	4.61847	0.0354059	0.0729566	1.07703	1.87116	0.0465831	0.588407	0.00653156	0.00831656	2.99392	0.38866	2.88412	0.0636536	0.570209	0.0726073	0.0561163	1.15328	2.12892	2.261	0.0958629	0.183002	0.0745468	0.576583	1.95809	0.611477	0.165154	2.3044	0.00834289	1.44925	1.425	0.0111473	1.87933	0.0301384	0.45169
TCGA-D5-6930-01	0.0354359	0.00887908	0.00426442	3.75351	0.744036	0.0168453	0.105204	2.28917	0.672492	1.47177	2.84803	0.027581	0.0656829	1.3199	1.28218	0.0456138	0.139679	0.00528711	0.00799036	1.43178	0.131905	0.715455	0.0399978	0.409836	0.0570294	0.0260792	0.527772	0.501081	0.647086	0.0453257	0.0451029	0.0222057	0.310555	2.21414	0.365048	0.143455	1.50603	0.00303482	1.06343	0.918384	0.0159581	1.56142	0.0154398	0.411321
TCGA-D5-6931-01	0.0582402	0.0121725	0.00609495	3.87713	0.721019	0.0238017	0.140023	2.99019	0.773776	1.2634	3.96424	0.0261499	0.0835909	1.1285	1.00512	0.0361948	0.173648	0.00609696	0.00684867	1.20894	0.216577	1.05467	0.0414871	0.367783	0.0494536	0.0241447	0.751176	0.903252	1.20782	0.0611618	0.051941	0.0346045	0.36436	1.9898	0.53057	0.168883	1.90732	0.00491903	1.23989	0.983582	0.0103103	1.62197	0.021701	0.600883
TCGA-D5-6932-01	0.115238	0.0324974	0.0108514	4.08072	0.863167	0.0280621	0.143201	3.3033	0.774659	1.28681	4.66576	0.0345924	0.0842619	1.03564	1.33876	0.0580264	0.770392	0.00620044	0.00820759	1.19936	0.401754	1.99965	0.0479049	0.601171	0.106405	0.0710122	1.65802	1.86992	3.78126	0.0867539	0.222578	0.106567	0.737098	1.93014	1.12026	0.183294	2.61991	0.0085611	1.37835	1.46698	0.0128832	2.17608	0.0362646	0.522083
TCGA-D5-7000-01	0.0747157	0.016071	0.00950697	4.93733	0.97783	0.0305093	0.157236	3.68003	0.773543	1.38913	5.06779	0.0361129	0.113466	1.05684	1.29015	0.0510807	0.447562	0.00711426	0.0100557	1.47637	0.307881	1.37594	0.0629136	0.555669	0.095148	0.048071	0.975385	1.52971	1.87415	0.0935829	0.0882059	0.0692554	0.507275	2.30061	0.754868	0.21319	2.16741	0.00884227	1.40799	1.2786	0.0141794	2.35852	0.036757	0.567116
TCGA-DM-A0X9-01	0.0981179	0.0149354	0.010223	4.29765	1.27623	0.0424491	0.133066	2.91114	0.856684	1.70331	5.74351	0.0309686	0.0673878	1.01846	1.31838	0.0462469	0.270516	0.00530115	0.0063858	1.70397	0.314705	0.839552	0.0712154	0.557527	0.121214	0.0588062	1.00038	2.01026	2.64402	0.0905546	0.0986344	0.115087	0.512527	1.22802	0.660438	0.166517	2.06535	0.00971012	1.23779	1.04057	0.0135676	3.28825	0.0278805	1.25481
TCGA-DM-A0XD-01	0.125918	0.0181612	0.00833456	3.82905	1.13188	0.0528173	0.195484	3.61665	0.915319	1.71737	3.84321	0.0404656	0.0987372	0.844105	1.25689	0.0514017	0.537839	0.00727235	0.00928262	0.991858	0.37727	1.76359	0.0590005	0.638921	0.0925753	0.0390295	1.24407	1.81177	3.42299	0.0849396	0.0947491	0.0639843	0.492532	1.88454	0.684291	0.192258	2.20274	0.00896025	1.4519	1.1427	0.00876914	3.23413	0.0348431	3.81906
TCGA-DM-A0XF-01	0.313811	0.0330663	0.0157966	5.21921	0.965144	0.0603614	0.174261	4.72559	0.893669	2.41257	4.92686	0.0491189	0.0883616	0.851772	1.33941	0.0647564	0.986702	0.00591383	0.00568965	2.09495	0.992864	1.74268	0.0742497	0.921452	0.17923	0.114332	2.4213	5.09595	11.5074	0.137029	0.282	0.187068	0.883962	1.56366	1.21652	0.165433	2.86552	0.0187326	1.55964	1.18021	0.0125308	4.24336	0.0604912	2.45975
TCGA-DM-A1D0-01	0.546086	0.0741148	0.0200697	6.95236	1.15661	0.0902172	0.271007	3.58611	1.12126	2.66976	9.22916	0.0425199	0.0823005	0.754607	1.31188	0.0868086	5.89879	0.00762122	0.00706765	2.92994	1.06319	3.06717	0.115842	1.13152	0.247739	0.0859016	4.00641	4.12146	9.51689	0.150409	0.567347	0.302206	1.32694	1.65164	1.40783	0.209314	3.41439	0.0225804	2.0045	1.59851	0.015087	5.09228	0.109229	7.59071
TCGA-DM-A1D4-01	0.111044	0.0217822	0.0105976	4.70233	1.15634	0.0749995	0.149038	3.68798	0.934899	1.41244	4.70637	0.0400149	0.0706077	0.730397	1.08561	0.0844991	1.03161	0.00557923	0.00904784	1.32047	0.5074	1.5274	0.0855464	0.676924	0.177008	0.0488543	2.12085	3.5449	4.37594	0.080708	0.21867	0.203314	0.732809	1.75087	0.785363	0.159405	2.61105	0.00942401	1.41345	1.2347	0.0136247	4.503	0.0400009	3.74099
TCGA-DM-A1D6-01	0.103125	0.0104039	0.00542187	6.19603	0.556959	0.0249364	0.104792	2.18933	0.971375	1.2252	5.22588	0.0187266	0.0728256	0.327971	0.495132	0.0746765	0.444898	0.00674349	0.00567944	0.908899	0.274171	0.49698	0.0429441	0.879083	0.200319	0.0500337	2.146	2.10957	3.58456	0.0646484	0.0781433	0.0873699	0.580676	1.82887	0.792431	0.178617	1.62454	0.00536323	1.06732	0.662793	0.00620154	2.13826	0.0236633	3.56219
TCGA-DM-A1D7-01	0.238523	0.0272708	0.0124267	5.44933	1.30017	0.0621531	0.200589	4.86361	0.871072	3.2628	7.05309	0.0512732	0.0897574	0.94552	1.31935	0.0834454	1.73376	0.00725914	0.00732475	3.08154	0.663393	1.30526	0.108283	0.762556	0.161211	0.0662108	2.28453	3.98965	7.15497	0.13789	0.227882	0.159684	0.949429	1.42612	1.0734	0.219446	2.68353	0.0165636	1.62368	1.34653	0.0128995	4.18076	0.0548823	1.58971
TCGA-DM-A1D8-01	0.235003	0.0181968	0.00739279	3.79642	1.0407	0.0305582	0.0954889	2.35193	0.839524	2.82559	6.83806	0.020069	0.0521257	0.69555	1.05753	0.0653351	2.06418	0.00500448	0.00619942	2.83737	0.487867	1.0578	0.060661	0.893673	0.182896	0.0469479	3.01855	3.28865	7.30502	0.108111	0.179059	0.0849753	0.871948	1.50623	1.0254	0.165989	2.22664	0.0112002	1.11002	1.19306	0.00926594	3.54061	0.0359057	2.36863
TCGA-DM-A1D9-01	0.155168	0.0299677	0.0109062	5.53923	1.37557	0.0380154	0.184771	3.70757	0.879944	2.27721	5.56719	0.0380349	0.0768643	0.665015	1.35594	0.0464848	1.61327	0.00647027	0.00786742	2.61863	0.692406	1.58533	0.095844	0.716269	0.148937	0.0435755	1.79356	2.28462	5.67227	0.106358	0.151701	0.0763307	0.691119	1.59979	1.32188	0.175168	3.04672	0.0127986	1.58326	1.10526	0.00793032	5.09539	0.0480004	1.92201
TCGA-DM-A1DA-01	0.139144	0.00806249	0.00454209	2.76102	0.502876	0.0391558	0.090491	2.72664	0.896994	0.939635	4.21591	0.0108371	0.0591044	0.544242	0.686641	0.0546529	0.73941	0.00488253	0.00555381	1.04095	0.417318	0.464272	0.0468331	0.757449	0.154521	0.0218791	2.026	2.07163	4.82555	0.0808196	0.0676886	0.0214743	0.450963	1.36386	0.753104	0.15951	2.08923	0.00678308	1.32463	0.972032	0.00932934	2.3078	0.0192144	4.67368
TCGA-DM-A1DB-01	0.158734	0.0292969	0.02294	4.58129	1.66739	0.165923	0.305805	5.82355	1.0284	4.07128	7.32839	0.0536427	0.0981607	0.796974	1.11945	0.0622034	0.479394	0.00603151	0.0067562	4.41014	0.85315	1.14556	0.148297	0.873763	0.198297	0.0690339	1.54145	4.22801	7.34559	0.266544	0.223063	0.326425	1.02097	0.941279	0.78644	0.191023	2.93297	0.0309442	2.02384	1.14145	0.00877112	6.53538	0.059658	4.2303
TCGA-DM-A1HA-01	0.534312	0.106743	0.0319088	5.86566	1.63721	0.132563	0.477411	7.71388	1.03407	0.689084	4.80707	0.0919412	0.157661	0.987341	1.96646	0.150342	3.97506	0.0106573	0.0067081	0.522294	0.842818	2.29073	0.0667178	2.89197	0.256601	0.108831	4.44205	2.99208	8.32181	0.172467	1.15022	0.416209	2.59287	2.84269	1.46324	0.265771	6.11695	0.0205341	2.68503	1.75974	0.00329191	5.12627	0.231099	9.42018
TCGA-DM-A1HB-01	0.0912838	0.00672374	0.00359563	4.10193	0.911961	0.0227597	0.12604	2.38324	0.830282	0.796086	3.60915	0.0170816	0.0746515	0.557039	0.872727	0.0409635	0.372417	0.00503922	0.0056755	0.457397	0.166023	0.628564	0.0370689	0.319498	0.0527367	0.0186014	1.27609	0.72352	2.09527	0.0406855	0.034817	0.0212985	0.302407	1.5181	0.369438	0.144767	1.53915	0.00293918	1.16931	0.808031	0.0101791	1.8632	0.0126743	4.41119
TCGA-DM-A280-01	0.158877	0.0234927	0.00805242	5.23705	1.71738	0.0587603	0.304553	5.30194	0.892201	1.00884	4.26198	0.0546938	0.146339	0.919532	1.86934	0.0643084	0.865891	0.00795873	0.0116533	0.536412	0.540776	3.04934	0.0878984	0.629664	0.115719	0.0280171	2.1343	2.81744	3.66234	0.075193	0.15486	0.0578426	0.469576	2.74608	0.827376	0.199179	2.85481	0.0101582	2.08418	1.71965	0.0192097	2.52511	0.0373111	5.57381
TCGA-DM-A282-01	0.149495	0.0354056	0.0146923	5.27904	1.66228	0.0540652	0.179459	4.05604	0.956729	3.01079	6.01391	0.0521959	0.0967172	0.748637	2.1082	0.0754705	0.633057	0.00876048	0.00676274	2.19591	0.520226	2.37449	0.0814978	0.892783	0.191066	0.0751763	1.79913	3.70153	5.28824	0.12489	0.3569	0.260034	0.952503	1.98416	0.855405	0.222741	2.90595	0.014061	1.57098	1.32417	0.0104155	3.88352	0.0597858	2.79389
TCGA-DM-A285-01	0.484325	0.0367899	0.014727	5.2949	1.29129	0.0425908	0.354317	4.70734	0.877421	5.14523	7.26532	0.0511673	0.131399	0.521499	2.08351	0.06269	4.33801	0.00644087	0.00798557	6.3849	0.773819	3.36393	0.116285	0.895938	0.117422	0.0714269	3.19561	4.25957	7.92483	0.200635	0.16262	0.0944768	0.79001	1.66161	1.23273	0.205919	2.74757	0.0145925	1.88143	1.48344	0.00802081	5.10896	0.0695112	1.74485
TCGA-DM-A288-01	0.247586	0.0135868	0.00767154	3.39294	0.979992	0.0869553	0.270213	5.78065	0.959269	0.695493	5.68187	0.0261113	0.16942	0.488718	1.23269	0.0706827	1.85	0.0100946	0.00656175	0.478237	0.598252	3.35734	0.161754	1.03328	0.135114	0.027611	2.645	4.24401	3.73308	0.111525	0.171009	0.047055	0.575041	2.87093	1.28787	0.238894	2.87118	0.0118372	2.23469	2.49541	0.00882679	3.1706	0.0349606	6.66109
TCGA-DM-A28A-01	0.138342	0.0291531	0.0131005	4.8882	1.12554	0.0431023	0.222091	3.53625	0.89065	1.89831	6.25008	0.0434929	0.0772134	0.590826	1.4967	0.0754857	0.624268	0.00784673	0.00803251	1.48778	0.451885	2.59346	0.0584659	0.781166	0.125746	0.072124	1.7611	2.55193	4.40677	0.104503	0.234404	0.175879	0.897535	1.62253	0.870334	0.187138	2.72885	0.0109297	1.67963	1.36315	0.00927573	3.51004	0.0440678	1.52583
TCGA-DM-A28C-01	0.11955	0.0153794	0.00736574	4.00137	2.00036	0.0470647	0.14495	3.04819	0.940627	1.44095	5.14326	0.0259401	0.0634891	0.752318	1.72033	0.0424894	0.464852	0.00697195	0.00607724	1.26845	0.348562	1.2039	0.0710507	0.354514	0.059214	0.0165473	1.83614	2.28442	2.30252	0.0607376	0.0974603	0.0733873	0.439029	1.39968	0.684878	0.192547	2.23932	0.00616228	1.36591	1.16607	0.0148262	3.07142	0.0247118	2.69164
TCGA-DM-A28E-01	0.0825484	0.0143826	0.00655622	4.00166	1.03097	0.0568384	0.18154	3.72345	1.03629	0.862313	4.99584	0.0218028	0.113323	0.780133	0.787382	0.0578126	0.310969	0.00708885	0.00439648	0.929568	0.402654	1.32229	0.0971589	0.649749	0.12544	0.0423218	1.34084	2.2403	3.34613	0.0676196	0.114808	0.0442171	0.508464	1.50986	1.16297	0.210835	2.57838	0.00723923	1.80779	1.40575	0.0110429	3.20955	0.020719	5.67327
TCGA-DM-A28F-01	0.207694	0.0331037	0.011994	4.10174	1.12549	0.0420711	0.233791	3.61401	0.997341	1.40436	5.59002	0.0447705	0.0797436	1.25284	1.43141	0.0575016	0.935559	0.00633032	0.00900963	1.64727	0.688506	1.97155	0.0831058	0.724285	0.128684	0.0963532	2.66795	6.14416	9.6388	0.126415	0.262029	0.17929	0.832225	1.59602	1.19522	0.160996	2.97569	0.0131474	1.7833	1.18034	0.00775518	4.8322	0.0517323	3.07114
TCGA-DM-A28G-01	0.149486	0.0114182	0.00634066	3.76773	1.01997	0.0319951	0.147192	2.64715	0.864647	1.43718	4.47741	0.0296249	0.0740265	0.615402	1.21973	0.0428845	0.561667	0.00623112	0.00401242	1.06878	0.323929	1.03389	0.056959	0.44177	0.0802562	0.0244493	1.47129	2.16938	2.77819	0.0739259	0.0877842	0.0511581	0.438859	1.76088	0.531861	0.162933	1.89813	0.00528973	1.21714	0.998561	0.0143361	2.02744	0.0232966	1.12812
TCGA-DM-A28H-01	0.216011	0.0199351	0.0113276	3.27646	0.974528	0.0837997	0.164267	4.87775	0.923274	3.21901	5.10013	0.0337149	0.0818489	0.343074	1.21425	0.0589334	0.884012	0.00758278	0.00556381	6.22936	0.832355	1.78348	0.0679242	0.838178	0.179049	0.0595503	2.46656	4.77652	6.55967	0.121833	0.174192	0.0985465	0.550554	1.46884	0.827903	0.201338	2.51038	0.0162746	1.72603	1.02194	0.00878953	4.41043	0.0578926	3.87181
TCGA-DM-A28K-01	0.104646	0.00620135	0.00323481	3.01234	0.712605	0.0226917	0.106261	1.87988	0.853277	1.18905	4.56148	0.0114928	0.0726715	0.671879	0.973913	0.0374371	0.598625	0.00493293	0.00559559	1.11903	0.174124	0.617319	0.0450995	0.426022	0.0568856	0.0168195	1.63314	1.41547	2.42064	0.0455892	0.0324687	0.0159294	0.291301	1.65284	0.502409	0.139086	1.54101	0.00344367	1.04993	0.895312	0.00713213	2.25998	0.0108778	2.58599
TCGA-DM-A28M-01	0.146256	0.0177354	0.00732323	4.18661	1.81731	0.0766106	0.171496	4.60241	0.945671	1.91883	4.43077	0.0287771	0.0895193	0.694132	1.14448	0.0693776	0.883532	0.00593703	0.0078388	1.73511	0.403068	1.29827	0.0922021	0.64676	0.21848	0.029127	2.47907	2.18418	3.3432	0.0651101	0.157286	0.0942485	0.547695	1.35107	0.70963	0.16833	2.1813	0.00809989	1.67622	1.28436	0.0128242	3.11733	0.0370528	5.77629
TCGA-F4-6459-01	0.330585	0.0828923	0.031434	6.92177	1.74485	0.0655927	0.269191	5.79604	0.780635	4.05433	7.94008	0.187341	0.163051	1.23217	2.96415	0.0755963	1.83305	0.0103466	0.0119952	3.75789	0.879558	4.8083	0.158091	0.981234	0.154607	0.24586	2.46333	5.88456	6.82121	0.244458	0.655546	0.744484	1.20842	2.95316	1.33982	0.257852	3.54118	0.0266964	2.05698	1.69278	0.0136958	4.31282	0.193163	0.236116
TCGA-F4-6460-01	0.205082	0.0545807	0.0224452	4.7346	1.14947	0.0398776	0.223581	3.75604	0.773829	2.82228	6.20785	0.0957939	0.0970299	1.47648	2.09536	0.070776	2.01841	0.00798426	0.0101973	3.00822	0.604447	3.56096	0.0982455	0.762416	0.100681	0.0869667	1.74028	3.20176	3.38258	0.159754	0.368536	0.301731	0.917663	2.58407	0.952627	0.212611	3.43582	0.0175894	1.65028	1.67797	0.0135477	3.08255	0.0912792	0.274145
TCGA-F4-6461-01	0.12807	0.0202572	0.00918319	4.05324	1.03215	0.0195769	0.144702	3.17535	0.672885	1.55409	4.63399	0.0533961	0.122956	1.33113	1.87214	0.0541924	0.907562	0.00683256	0.00629632	1.27829	0.196748	1.37288	0.0549667	0.616891	0.0651308	0.0410752	1.17108	1.01868	1.08766	0.0786857	0.106048	0.09101	0.529532	3.4179	0.453681	0.173914	2.22317	0.00526174	1.19873	1.33331	0.0141355	1.85793	0.0436637	0.130588
TCGA-F4-6463-01	0.201302	0.0252516	0.0120837	5.01411	1.35061	0.0279145	0.19596	3.49684	0.76316	2.00089	4.64408	0.070545	0.104577	0.5742	2.00408	0.0506743	0.825077	0.00719483	0.00644369	1.42659	0.359253	2.24336	0.0680577	0.621239	0.0831103	0.054698	1.49387	2.3077	2.54105	0.116487	0.150057	0.122417	0.523468	2.34343	0.60342	0.165026	2.29375	0.00888052	1.43282	1.17853	0.0141996	2.16392	0.0395173	0.347271
TCGA-F4-6569-01	0.124186	0.0226525	0.0102011	5.13938	1.25079	0.0204934	0.143012	3.5626	0.631832	2.50758	4.0088	0.045363	0.0975777	1.08473	2.25952	0.0458226	0.5498	0.00779892	0.0132361	2.62859	0.288935	2.70638	0.046104	0.457893	0.0559991	0.0528522	1.05905	1.51935	1.97733	0.0934034	0.0981396	0.0615284	0.463424	3.12883	0.666183	0.204344	2.30356	0.0107556	1.28321	1.14639	0.0141646	2.45362	0.0408618	0.127823
TCGA-F4-6570-01	0.0918337	0.0112317	0.00744446	5.10738	0.60321	0.0206202	0.112623	2.52465	0.639309	1.38573	4.68072	0.0260449	0.0996864	1.90419	1.36744	0.0398394	0.263865	0.00607571	0.00849996	1.44224	0.143215	1.00263	0.0292657	0.419281	0.0436725	0.0329473	0.835566	0.645303	0.83228	0.0644942	0.0489444	0.0469712	0.378654	2.88194	0.548927	0.203028	1.75503	0.00557453	1.08521	1.34772	0.0106914	2.00665	0.0230185	0.286177
TCGA-F4-6703-01	0.0957409	0.0190778	0.00873693	6.02766	0.863983	0.0133647	0.108116	2.14961	0.566038	2.29991	3.83145	0.0392595	0.0521822	1.89649	2.13369	0.033567	0.171339	0.00551699	0.0156327	3.07575	0.152444	1.5199	0.0259485	0.357815	0.0305911	0.0444866	0.498401	0.36458	0.794428	0.0828947	0.0565884	0.0589016	0.358303	2.58197	0.43679	0.161719	1.68283	0.00757075	0.867366	0.873606	0.00967171	2.43801	0.0237711	0.0336038
TCGA-F4-6704-01	0.0839966	0.0106676	0.00432474	3.49848	0.463818	0.0100393	0.0600848	1.19097	0.568087	5.44414	5.37602	0.0121383	0.0314155	0.721546	1.25405	0.0351499	0.396293	0.00385106	0.0048346	8.70092	0.155684	0.571462	0.017117	0.348641	0.0318681	0.0498325	1.38713	1.20479	2.30322	0.0760228	0.0418839	0.0628365	0.394252	2.04564	0.396794	0.125683	1.28006	0.00558924	0.676466	0.422619	0.00777165	1.56981	0.0215131	0.0345149
TCGA-F4-6805-01	0.113289	0.026711	0.0127101	4.79128	1.11011	0.0237109	0.234633	4.64692	0.700961	2.28195	4.56877	0.0748697	0.144126	1.33196	2.13162	0.0590569	0.720335	0.00811381	0.0124337	2.22187	0.394726	2.67206	0.0773533	0.72051	0.0909702	0.0567059	1.05009	1.40293	1.75529	0.108747	0.1233	0.100646	0.466869	2.83482	0.847342	0.208127	2.53007	0.0111282	1.64532	1.5525	0.0138897	2.29897	0.0592369	0.278415
TCGA-F4-6806-01	0.0745472	0.0254513	0.0118646	4.45047	1.51449	0.0377218	0.191628	4.20001	0.820446	1.57221	3.58096	0.0747203	0.168538	1.80311	1.82656	0.0545857	0.290206	0.00829287	0.0101275	1.09955	0.289566	2.11832	0.109372	0.657292	0.107556	0.0443713	0.849337	1.41154	1.26011	0.0771852	0.124784	0.0927542	0.487722	2.3769	0.698264	0.209242	2.74439	0.00720554	1.49059	1.6401	0.0150887	2.32928	0.0459113	0.860214
TCGA-F4-6807-01	0.117068	0.0314496	0.0140285	4.56632	0.967054	0.021205	0.130908	2.70168	0.668043	2.73615	4.78749	0.0617871	0.0879946	1.71853	2.1128	0.0511773	0.734351	0.00664967	0.0101382	3.02168	0.378452	2.64567	0.0773659	0.603877	0.0721639	0.0722724	1.0174	1.04241	1.31274	0.0895617	0.122439	0.099497	0.483046	2.60005	0.734133	0.184769	2.2591	0.013157	1.09308	1.41266	0.0147913	2.50424	0.05423	0.126128
TCGA-F4-6808-01	0.205359	0.0394242	0.0181121	4.48014	1.99663	0.143534	0.396929	7.93986	1.0056	3.02523	5.5914	0.0820262	0.171498	1.12174	2.84824	0.0588948	1.61334	0.00834625	0.0162825	3.27076	1.15416	4.4452	0.279206	0.807158	0.108817	0.0625421	1.9954	5.58435	6.08136	0.149333	0.300952	0.208136	0.677195	2.09272	1.3025	0.227191	4.2256	0.0269174	2.73032	2.17163	0.0124504	5.17636	0.0802885	6.59542
TCGA-F4-6809-01	0.213344	0.0503559	0.0206423	6.0894	1.09853	0.0384828	0.168697	3.35862	0.680099	2.59077	5.91368	0.0890236	0.102453	1.59242	1.94548	0.0785322	1.16666	0.00787591	0.0100394	2.47517	0.589752	3.46365	0.0871734	0.929373	0.128894	0.116907	1.72095	2.3853	3.85682	0.169444	0.292561	0.211063	0.9223	2.56762	1.12138	0.238475	2.71375	0.0171061	1.29708	1.60886	0.0171615	3.50168	0.0696095	0.140035
TCGA-F4-6854-01	0.242244	0.0486925	0.0191545	5.7414	1.35231	0.050524	0.219014	4.55793	0.784296	3.33206	6.62447	0.0760122	0.114807	1.19624	1.63886	0.0704198	1.40995	0.0065377	0.00936876	3.28384	0.56044	2.66804	0.10918	0.826669	0.146109	0.107668	2.15625	2.97656	4.59842	0.149995	0.262385	0.256272	0.916926	1.83658	1.18929	0.194442	3.10423	0.0172107	1.67223	1.60332	0.0143266	3.15074	0.0763323	0.52146
TCGA-F4-6855-01	0.0881522	0.0235935	0.0113267	4.41049	1.25254	0.0251219	0.158784	3.1988	0.716242	2.26419	4.43253	0.0595759	0.119421	0.930842	2.73018	0.0583544	0.676628	0.00732184	0.00886927	1.69699	0.274466	2.34114	0.0701122	0.803055	0.0992754	0.0674255	1.05929	1.86859	1.1379	0.096209	0.166284	0.149675	0.538053	3.37966	0.622164	0.177241	2.08646	0.00756116	1.39277	1.23572	0.0121579	1.9162	0.0491072	0.338499
TCGA-F4-6856-01	0.0660114	0.00974759	0.0045579	3.79054	0.916778	0.0238184	0.135049	2.59175	0.794281	1.28057	3.7894	0.0273004	0.0978486	1.05167	1.49407	0.0511624	0.427127	0.00558086	0.00964517	1.2218	0.169668	0.903762	0.0515541	0.491738	0.0694006	0.0206645	1.18684	1.15378	1.16446	0.0459713	0.0717245	0.0332162	0.341635	2.24692	0.455769	0.157211	1.71388	0.00280195	1.26567	1.03264	0.0194588	1.52182	0.0221017	1.7656
TCGA-G4-6293-01	0.0731375	0.014076	0.00768319	3.69984	0.833468	0.0277743	0.141975	2.44549	0.780275	0.959548	3.5692	0.0345939	0.0689889	2.17087	1.17186	0.0425374	0.279387	0.00624655	0.0119295	0.996095	0.259526	1.46779	0.0606215	0.389745	0.0605727	0.0333297	0.794851	1.55323	1.412	0.0600086	0.0776916	0.0553149	0.367875	2.0111	0.562957	0.183255	1.98541	0.00610106	1.17027	1.05455	0.0134973	2.241	0.0214747	0.596856
TCGA-G4-6294-01	0.119097	0.0380852	0.0147661	4.56365	1.13365	0.0440517	0.182368	4.71273	0.861192	1.63789	5.27921	0.0523487	0.117685	0.804759	1.71492	0.0541101	0.540022	0.00657204	0.00409746	2.04641	0.455946	1.46887	0.0833418	0.627933	0.0963297	0.0979005	1.22936	2.33428	3.51033	0.108574	0.300957	0.229475	0.941697	2.15575	0.97355	0.193595	3.48218	0.0114948	1.84712	1.33728	0.00874802	3.96061	0.0640416	1.58187
TCGA-G4-6295-01	0.0993913	0.0177341	0.0113199	3.73637	0.649985	0.0432652	0.224297	4.65604	0.767657	1.36774	3.30555	0.0399291	0.0724719	0.885535	1.06199	0.0445332	0.968529	0.00605565	0.0107381	1.88508	0.562278	1.4319	0.109606	0.540474	0.0805214	0.0527531	0.803521	1.59089	2.68932	0.0770603	0.0927204	0.0664873	0.441946	1.38371	0.724105	0.173778	2.98888	0.010635	1.72105	1.53985	0.0107989	3.47528	0.0379105	1.45219
TCGA-G4-6297-01	0.178827	0.0576157	0.0264334	7.25841	1.35103	0.0319117	0.276086	5.61452	0.798098	1.97533	5.11522	0.125638	0.128191	1.6661	3.16789	0.0667458	0.840265	0.00801036	0.012063	2.14857	0.541688	3.22519	0.111162	0.695051	0.0907699	0.134576	1.5122	3.12343	4.06768	0.163566	0.317911	0.385549	0.968061	2.6697	1.15948	0.213257	3.65199	0.0156569	1.98204	1.67614	0.00926191	4.36372	0.0908616	0.391582
TCGA-G4-6299-01	0.144678	0.0159012	0.00917736	4.07416	0.636498	0.0198776	0.152728	3.07843	0.701884	0.971532	3.27767	0.0331839	0.115061	0.871666	1.23206	0.0387013	0.53046	0.00633215	0.00642396	0.87684	0.270475	0.928793	0.0331414	0.486686	0.0440624	0.0355666	0.88141	0.807128	1.45606	0.0847842	0.052461	0.0412648	0.392047	2.63562	0.449023	0.160988	2.21958	0.00577593	1.24877	1.18679	0.0085004	2.28493	0.0388663	0.439367
TCGA-G4-6303-01	0.51388	0.0910257	0.041423	6.01228	1.76732	0.0573269	0.349996	4.57178	0.853946	2.74442	6.12782	0.191933	0.144604	1.00598	2.64603	0.0916978	3.5856	0.00864465	0.00980439	3.11277	1.28543	5.37646	0.120807	0.883685	0.171455	0.251042	3.53643	7.0559	8.38487	0.232176	0.464134	0.664332	1.38064	1.9137	1.41251	0.213998	3.48785	0.0258786	1.72955	1.69429	0.012957	5.77524	0.169996	0.555356
TCGA-G4-6304-01	0.0368462	0.00607066	0.00424334	2.60763	0.773342	0.0454472	0.12759	3.2402	0.911484	0.651324	2.29288	0.0182044	0.0761078	1.10541	1.03877	0.0335539	0.141493	0.00548057	0.0100768	0.957531	0.140905	0.602982	0.0665007	0.372052	0.0591918	0.0079144	0.567623	0.726825	0.689305	0.0235317	0.0291812	0.0110119	0.180848	1.94763	0.250026	0.144283	1.88954	0.00229627	1.53187	0.974014	0.0133451	2.02771	0.0104917	6.13028
TCGA-G4-6306-01	0.131779	0.0419153	0.0181891	4.62973	1.31619	0.222007	0.465414	8.64085	1.12208	0.776491	4.17588	0.0985724	0.186081	2.03115	1.5129	0.0858035	1.14643	0.0100525	0.021048	0.683276	0.837211	3.94459	0.213076	0.949047	0.205737	0.0557983	1.61629	4.41867	5.18772	0.110274	0.365949	0.1561	0.717053	1.76516	1.13078	0.288726	4.66941	0.0146552	3.12394	3.39126	0.0255407	3.37743	0.0667527	7.60557
TCGA-G4-6307-01	0.277711	0.050023	0.0232657	4.02108	1.70238	0.0827743	0.23297	4.15502	0.981715	3.70653	8.20756	0.0906022	0.0856686	1.32452	2.63296	0.122723	2.21924	0.00688507	0.00942021	5.16083	0.761852	1.4421	0.0918795	1.17809	0.242385	0.108614	3.5964	6.08913	13.3345	0.193165	0.573439	0.429009	1.38456	1.90699	1.0819	0.167996	3.19926	0.0184041	1.92683	1.28231	0.00752089	5.59383	0.0851277	2.97768
TCGA-G4-6309-01	0.0581254	0.00696718	0.00445809	3.10242	0.742792	0.0316612	0.129828	3.02685	0.868093	1.52508	3.76346	0.0201051	0.082283	0.903004	1.17796	0.04288	0.175985	0.00595651	0.00671742	1.43439	0.1778	0.787015	0.0480328	0.378924	0.0519559	0.0163812	0.776288	0.714285	1.17311	0.0483981	0.038056	0.018546	0.326533	1.64883	0.52215	0.159192	1.82004	0.00402605	1.3639	0.997607	0.0108227	2.0402	0.0146529	3.42301
TCGA-G4-6310-01	0.215145	0.126824	0.0366955	5.84548	2.86547	0.085918	0.470925	7.60074	0.928334	4.67174	6.39494	0.20819	0.206078	0.561378	4.55694	0.115959	3.92108	0.0132937	0.0128437	4.12463	1.03036	7.46954	0.341958	1.70534	0.215714	0.159162	2.29555	6.06527	4.30453	0.193386	0.983887	0.765936	1.25718	4.08348	1.33058	0.277199	4.98382	0.0272299	2.82558	3.23152	0.012732	3.85782	0.310544	2.15772
TCGA-G4-6311-01	0.149965	0.0425585	0.0157441	5.74771	1.01082	0.0393764	0.307736	4.76672	0.817014	2.24152	5.37805	0.0640832	0.105411	1.38045	2.24211	0.0630002	0.505685	0.00805868	0.0150867	2.82914	0.556828	3.02533	0.111971	0.770289	0.0870617	0.0836094	1.45686	2.58967	3.55821	0.134369	0.226501	0.179069	0.679286	2.52798	1.01169	0.191115	3.3511	0.0157073	1.90424	1.63398	0.00964085	3.87573	0.0661629	0.884438
TCGA-G4-6314-01	0.166848	0.022625	0.0111567	4.47291	0.968243	0.0214669	0.194982	3.05891	0.728936	2.52396	5.00221	0.0541602	0.0805617	0.769553	1.87852	0.0561264	0.997239	0.00703577	0.00606753	2.33933	0.413182	2.32433	0.055191	0.609673	0.0730409	0.0680581	1.5244	2.08613	2.44715	0.104885	0.132267	0.139593	0.560172	2.53448	0.733918	0.174165	2.22912	0.0125479	1.40102	1.03557	0.00955694	2.65348	0.0480824	0.290404
TCGA-G4-6315-01	0.18001	0.0257784	0.0114634	4.79669	1.05608	0.0844702	0.241016	4.34402	0.933646	1.5965	5.39503	0.0636706	0.119544	0.713258	1.239	0.0831163	1.23649	0.00762659	0.00811393	1.58934	0.624138	2.2828	0.170924	0.75668	0.158912	0.0630193	2.51808	4.12245	4.87831	0.105939	0.311296	0.167887	0.760859	1.75528	0.871211	0.188638	3.03812	0.0121637	1.91979	1.67612	0.0160351	2.64538	0.0610626	3.84327
TCGA-G4-6317-01	0.227053	0.0383105	0.0129084	4.13312	1.28293	0.116549	0.273781	3.65765	1.11431	3.40261	4.8592	0.0598152	0.118189	0.962353	1.25925	0.086959	1.77612	0.00801778	0.00942133	3.40933	0.739599	2.39591	0.159636	1.04648	0.202591	0.0646439	3.75171	3.10646	6.35969	0.115732	0.374148	0.165277	0.676057	1.69054	0.912907	0.182972	2.97608	0.013332	2.06887	1.68683	0.0123015	4.12945	0.0658843	10.7855
TCGA-G4-6317-02	0.416694	0.0578738	0.0139014	4.18506	0.927201	0.0631022	0.320945	4.38068	0.969227	1.56852	6.0023	0.0678317	0.17476	0.688382	2.08568	0.0739107	5.11216	0.00738581	0.00594473	1.00414	1.05288	4.37034	0.121322	0.916997	0.14314	0.0994492	4.46001	9.70902	8.23432	0.151336	0.704776	0.208876	1.243	2.91132	1.95797	0.182333	3.85595	0.0158205	2.20063	2.43027	0.0101048	3.69419	0.0891053	4.56504
TCGA-G4-6320-01	0.0931924	0.0125812	0.00583081	3.59475	0.984532	0.0344013	0.178967	2.98289	0.88223	1.15727	3.31665	0.0300529	0.0994969	0.927876	1.34458	0.0535299	0.591934	0.00736269	0.00758621	1.04526	0.312835	0.667692	0.0528439	0.622325	0.0927152	0.0247686	1.20072	1.76177	1.71143	0.0559164	0.083567	0.047125	0.388205	1.95445	0.444598	0.168542	2.34337	0.00453801	1.57546	1.04717	0.0154707	1.67124	0.0255594	2.67155
TCGA-G4-6321-01	0.181788	0.0462137	0.0196641	7.82193	2.48735	0.0859974	0.382188	7.61538	0.874269	0.986109	5.66416	0.185926	0.347513	4.43281	2.90789	0.114772	2.42896	0.0107799	0.0215631	0.531664	0.492942	4.88604	0.240484	1.15663	0.23118	0.0639826	2.42915	3.60392	3.15204	0.124371	0.370647	0.282659	1.01836	4.00769	1.40924	0.291603	3.67977	0.0126722	2.23793	4.36967	0.030319	3.00528	0.12662	1.87182
TCGA-G4-6322-01	0.0587317	0.0124515	0.00629208	3.99459	1.08846	0.0269857	0.112539	2.71402	0.711612	1.56202	3.42584	0.0330858	0.0493009	0.888083	1.30431	0.0450019	0.34727	0.00494067	0.00691917	1.63162	0.221386	0.658871	0.053092	0.323522	0.059095	0.0294768	0.862876	0.900669	1.54553	0.0537932	0.0729228	0.0482518	0.485698	1.63984	0.40503	0.132598	1.8623	0.00446418	1.17526	0.712098	0.0121878	2.7819	0.0220655	0.431745
TCGA-G4-6323-01	0.0788773	0.0132729	0.00866484	3.54132	1.15361	0.0380283	0.144735	2.7696	0.772892	1.37014	3.82811	0.0425121	0.109476	1.70034	1.30142	0.0548822	0.344387	0.00644712	0.00748159	1.24531	0.254159	1.29151	0.0969813	0.535902	0.0862643	0.0261517	0.836882	1.47405	1.17064	0.0728375	0.0825297	0.0556344	0.412702	2.37755	0.50569	0.186148	2.19745	0.00575801	1.23242	1.34948	0.0176119	2.41396	0.0295033	0.625153
TCGA-G4-6586-01	0.0783617	0.00904847	0.00565646	3.92214	0.702778	0.0435654	0.152867	3.14726	0.85381	0.750597	3.73862	0.0242514	0.0962061	1.8251	0.86169	0.0551438	0.368135	0.00579296	0.00763954	0.815117	0.206045	0.681706	0.0566724	0.486265	0.0876236	0.0159654	0.875198	0.691597	1.46435	0.0418583	0.0532235	0.0288229	0.364169	2.12356	0.560371	0.18398	1.95051	0.00468129	1.53409	1.27686	0.0114417	2.79281	0.0169211	4.27008
TCGA-G4-6588-01	0.0509378	0.00543161	0.00333017	3.13087	0.584293	0.0152481	0.10652	2.20876	0.761985	0.90937	3.26258	0.0150866	0.0810518	0.856061	0.836309	0.0358171	0.229275	0.00491949	0.00582889	1.10775	0.132711	0.553818	0.0285066	0.33401	0.0426887	0.0130977	0.720174	0.453905	0.829463	0.0306756	0.0249716	0.012805	0.252337	1.7633	0.360808	0.135775	1.4501	0.00268215	1.2214	0.900261	0.0106576	1.47871	0.0113024	1.93872
TCGA-G4-6625-01	0.0891374	0.0226423	0.0137852	4.17298	0.937885	0.0364119	0.185938	3.80038	0.689133	2.53447	5.05992	0.0544566	0.0894993	2.0072	1.45689	0.0568304	0.391257	0.00603364	0.0103215	3.71239	0.330624	1.964	0.0766941	0.650862	0.0920381	0.0593786	0.905598	1.30886	1.81338	0.113307	0.118429	0.105129	0.579907	1.93557	0.789159	0.187256	2.55187	0.0121581	1.40279	1.34773	0.0132087	2.79552	0.0399926	0.207265
TCGA-G4-6626-01	0.177228	0.0346709	0.0150306	4.22375	0.956486	0.0981649	0.313406	4.79251	0.964162	2.62147	5.71811	0.0617758	0.107685	0.797046	1.14825	0.0810169	1.45121	0.00657582	0.014	3.85142	0.865981	2.0287	0.179707	1.04889	0.213962	0.0745523	2.08113	3.78244	5.21296	0.1406	0.337232	0.232028	0.856359	1.59984	0.823658	0.162155	3.06989	0.012961	2.28744	1.00846	0.0104048	5.26228	0.079013	4.73241
TCGA-G4-6627-01	0.0958095	0.0422007	0.0179135	6.02229	1.29448	0.0418796	0.201911	4.66798	0.724914	1.97221	4.63357	0.113047	0.114595	1.88089	2.31331	0.0664145	0.448055	0.00818138	0.0169464	1.80622	0.371475	2.70116	0.0842767	0.574141	0.0902932	0.081971	0.865512	1.49855	1.46737	0.116847	0.219284	0.225507	0.765864	2.65856	0.671695	0.228474	2.74348	0.0133508	1.45464	1.60984	0.0168834	3.10201	0.0778893	0.216169
TCGA-G4-6628-01	0.0253722	0.00488247	0.00395043	3.53787	0.326739	0.0161497	0.0679861	1.94265	0.629233	1.09542	2.85072	0.0134774	0.0312492	1.28612	0.647881	0.0279717	0.0437699	0.00421935	0.00715647	2.68459	0.10131	0.250903	0.0296927	0.30982	0.0370989	0.0119987	0.325803	0.18674	0.318516	0.0283777	0.0224342	0.0109339	0.235914	1.58152	0.237467	0.129093	1.28529	0.00288487	0.905684	0.616866	0.00829359	2.02643	0.00909271	0.49443
TCGA-NH-A50T-01	0.0839473	0.00786289	0.00551344	3.0487	0.57666	0.0493819	0.134639	2.36494	0.968224	1.19017	3.34633	0.0165116	0.0546472	0.386075	0.708914	0.0402855	0.208312	0.0061033	0.00629319	1.42866	0.295474	0.890418	0.0712252	0.410735	0.0753278	0.0278811	1.08698	1.7415	2.45996	0.0443695	0.0653077	0.0301142	0.345254	1.46691	0.485999	0.171886	1.84976	0.00539352	1.32285	0.754458	0.00596837	3.23002	0.0156002	4.85351
TCGA-NH-A50U-01	0.208895	0.0248645	0.0123046	4.14904	1.00383	0.0413169	0.206356	3.66508	0.929817	2.10407	5.9034	0.0320364	0.127186	0.694546	1.25609	0.0655091	1.89714	0.00829263	0.00903022	2.13123	0.724014	3.26037	0.0641176	0.751815	0.139672	0.0435266	1.99195	3.37157	5.02879	0.1437	0.176864	0.101704	0.740572	2.10891	1.31	0.252755	2.27826	0.0169888	1.76682	1.80617	0.0120953	3.82214	0.0466288	2.04037
TCGA-NH-A50V-01	0.108281	0.0267443	0.0118462	5.13345	1.16167	0.0265374	0.133039	3.71791	0.719595	1.46221	4.92862	0.0391488	0.0758918	1.23757	1.47397	0.0513288	0.515925	0.00627179	0.0119164	2.05402	0.300904	1.72619	0.0601682	0.539098	0.0859235	0.049695	1.29407	1.5347	2.68323	0.0916251	0.120838	0.0926365	0.600564	2.41166	0.891335	0.198031	2.3047	0.00581576	1.17445	1.25884	0.010478	3.49447	0.0378305	0.298796
TCGA-NH-A6GA-01	0.323219	0.0434064	0.017483	4.43524	1.39755	0.0606508	0.197082	3.93746	0.930299	1.39379	7.13401	0.0466727	0.102766	1.09256	1.65127	0.0959469	1.55253	0.00947307	0.00730983	1.2919	0.716707	2.09205	0.0668228	1.07008	0.18168	0.0688223	2.26791	4.62702	5.92488	0.17846	0.278529	0.359227	1.10899	2.18586	0.985842	0.252016	2.88859	0.0155948	1.40276	1.18933	0.0112026	3.03548	0.0910277	1.46516
TCGA-NH-A6GB-01	0.103858	0.0187924	0.0116996	2.91306	0.866639	0.0463194	0.278305	4.41869	0.914738	0.652672	3.06899	0.0588468	0.118276	1.27674	0.952195	0.0582228	0.435932	0.00705727	0.0163752	0.801791	0.363269	2.15789	0.109468	0.606563	0.0900473	0.0423665	0.995541	1.60385	2.82871	0.0894198	0.128646	0.0578917	0.455646	1.74134	0.808413	0.214211	2.55563	0.00729642	1.86604	1.69236	0.00930096	2.90485	0.0277655	2.34628
TCGA-NH-A6GC-01	0.11124	0.0292653	0.0098387	4.46379	0.724647	0.0283349	0.169426	3.14146	0.762501	2.35351	5.62701	0.068587	0.189719	1.24512	1.89761	0.084639	3.51154	0.00944429	0.0132733	2.39226	0.349288	2.95884	0.104197	1.00841	0.110071	0.0616417	1.81769	2.58775	2.04998	0.106663	0.267265	0.140223	0.791882	4.03768	0.815739	0.214991	2.70925	0.00695775	1.5572	1.85813	0.0112105	2.32637	0.0640597	0.576554
TCGA-NH-A8F7-01	0.201229	0.0409016	0.0186712	4.88458	2.44461	0.124399	0.355685	3.96944	1.05675	2.03416	7.10982	0.0601451	0.144052	0.702802	1.53762	0.0857698	1.32108	0.00999181	0.00848886	2.68131	0.938695	4.10975	0.354535	1.26443	0.2552	0.0564957	2.73167	4.43072	5.56468	0.131854	0.288918	0.152929	0.817355	1.81002	1.35224	0.272165	3.84353	0.0297335	2.63428	2.0099	0.014189	4.12142	0.0641418	3.42655
TCGA-NH-A8F7-06	0.355972	0.0322552	0.0170658	3.40233	1.26791	0.1249	0.405595	4.2806	1.23751	2.0546	8.56226	0.038389	0.174835	0.514148	1.01074	0.0728931	3.39823	0.00792478	0.00620445	2.6076	1.18264	4.87273	0.262161	1.21526	0.276645	0.0511629	5.36295	11.7465	14.5642	0.151305	0.315696	0.204818	0.924392	1.5523	2.03595	0.314964	3.01635	0.0199714	2.45937	1.78303	0.0110934	3.9404	0.0879391	9.34706
TCGA-NH-A8F8-01	0.213587	0.0255516	0.0161677	4.61903	1.59767	0.0537882	0.236149	4.40526	0.819968	1.03323	4.8116	0.0573122	0.105906	1.01162	1.95687	0.0654006	1.28199	0.0090313	0.00994092	0.909469	0.599453	3.65111	0.121376	0.633972	0.101028	0.0561972	1.55885	3.48213	3.31652	0.107428	0.225091	0.152869	0.646185	2.53332	0.990593	0.242607	2.76736	0.0103075	1.68766	1.91168	0.0120211	3.2775	0.0481418	0.795093
TCGA-QG-A5YV-01	0.0844058	0.0127843	0.00680457	3.83226	0.85738	0.0332242	0.147773	2.86017	0.931678	1.5087	5.38087	0.0243238	0.0690941	0.851437	0.940637	0.0548921	0.331062	0.00597645	0.00565275	1.53539	0.40394	0.889767	0.0644675	0.626844	0.117814	0.0407203	1.04105	2.36334	2.92867	0.0736816	0.116908	0.0823265	0.54627	1.35738	0.728464	0.155257	2.20215	0.00816389	1.4989	1.01546	0.0100019	2.864	0.0223802	2.18551
TCGA-QG-A5YW-01	0.0867683	0.0112548	0.00753212	3.01081	0.975762	0.0244871	0.119393	2.19915	0.769595	1.9912	4.41437	0.0245284	0.0440031	1.34388	1.42462	0.0379005	0.219118	0.00494763	0.00635627	2.8051	0.279016	1.0336	0.0642248	0.406541	0.0659534	0.030491	0.934812	1.16991	2.14141	0.0727696	0.0548422	0.0430627	0.378982	1.3544	0.53404	0.151893	1.74586	0.00680053	1.07274	0.809487	0.00771381	2.84729	0.0198649	0.589769
TCGA-QG-A5YX-01	0.162381	0.0185417	0.0103902	3.88313	1.25622	0.0751466	0.197999	3.98322	0.972453	2.13536	6.85725	0.0387652	0.109165	0.97715	1.42237	0.0605943	0.774513	0.0061568	0.00749481	3.31642	0.726742	1.77397	0.186256	0.738503	0.185468	0.0465276	2.80176	4.13812	5.86044	0.102745	0.141786	0.105828	0.593732	1.46011	1.09765	0.228147	2.35927	0.0148268	1.61142	1.60017	0.0178641	4.11928	0.0529429	3.64588
TCGA-QG-A5Z1-01	0.481268	0.0511411	0.0206926	5.44344	1.3315	0.0459448	0.408634	5.16517	0.889743	4.16879	7.50542	0.078342	0.162894	0.848597	1.85562	0.0829317	3.32325	0.00960362	0.00791639	3.78064	1.04215	4.18622	0.153685	0.940886	0.138404	0.100089	4.41055	7.52481	11.6066	0.238294	0.296835	0.278778	0.952432	2.26415	1.65498	0.250963	3.53423	0.0291538	2.26407	1.92985	0.0169286	4.33057	0.0991809	0.608762
TCGA-QG-A5Z2-01	0.0574745	0.00730767	0.00537422	4.23012	0.91686	0.026118	0.128934	2.4253	0.791042	1.44589	4.2139	0.0171049	0.0592969	1.34564	0.818449	0.0402636	0.181974	0.00517997	0.00368375	1.85043	0.221454	0.553503	0.039021	0.366063	0.0625943	0.0194215	0.822315	0.785695	1.29551	0.0463412	0.0323576	0.0298356	0.364735	1.55219	0.440918	0.14848	1.82984	0.00518635	1.18305	0.776762	0.0117352	2.71001	0.0142012	0.848285
TCGA-QL-A97D-01	0.0575777	0.0129059	0.00695243	3.51583	0.624106	0.0359074	0.121458	2.69495	0.858764	1.12001	4.87832	0.0203991	0.0643284	1.69994	0.755391	0.0519897	0.293502	0.00505748	0.0080394	1.80409	0.258388	1.1605	0.0644683	0.539032	0.0808037	0.0342929	0.891262	1.19825	1.75929	0.0586102	0.0821342	0.051363	0.472892	1.59647	0.81819	0.16463	2.02811	0.00668867	1.18312	1.10298	0.00847776	3.51522	0.0198827	1.98041
TCGA-RU-A8FL-01	0.58404	0.0444626	0.0168962	5.14752	1.68034	0.0909633	0.298324	4.73421	1.06028	1.97342	3.7343	0.0800093	0.101333	0.521573	1.41419	0.0920302	5.18633	0.00915343	0.013197	3.85537	1.45422	3.94739	0.207859	0.808904	0.271329	0.0431739	6.00543	5.91198	16.5692	0.103928	0.380979	0.148454	0.763076	1.39143	1.425	0.221149	3.97676	0.0177848	2.46203	2.0803	0.0122635	6.80537	0.0713906	9.57997
TCGA-SS-A7HO-01	0.238156	0.012788	0.00855581	3.7694	1.05373	0.0734616	0.14354	3.3087	0.967456	1.18231	4.31313	0.0295818	0.0821373	0.342024	1.02868	0.038194	1.16414	0.00735762	0.0036278	1.59883	0.625899	1.44865	0.0590372	0.38882	0.0589906	0.0209593	1.68451	1.97262	3.35963	0.0655711	0.094063	0.0374756	0.389847	1.01562	0.573526	0.198767	2.42431	0.0130681	1.51678	0.96793	0.00638282	3.12791	0.0222609	3.01194
TCGA-T9-A92H-01	0.157847	0.0289824	0.0105859	3.81558	1.37699	0.0721507	0.128319	3.01822	0.968229	1.89373	4.16007	0.0410667	0.0895823	0.963204	1.3861	0.068514	0.750879	0.00521852	0.00752139	1.39576	0.617308	1.73174	0.0947972	0.760523	0.187903	0.0570464	2.89096	4.33941	7.03939	0.0920695	0.290024	0.146326	0.735826	1.66149	1.25241	0.15697	2.45863	0.0111233	1.36676	1.33011	0.00824503	3.20404	0.0503276	3.65155
TCGA-WS-AB45-01	0.0652165	0.00873181	0.00491752	4.75826	0.538774	0.00584456	0.0661569	1.89022	0.484127	2.4304	3.59009	0.0210072	0.0335185	1.08655	1.45274	0.0274551	0.173891	0.00508646	0.00920441	4.45809	0.0874802	0.83534	0.0184438	0.29306	0.0228596	0.0303647	0.770905	0.39269	0.503533	0.0491981	0.0272835	0.0354647	0.235588	3.86082	0.301116	0.147987	1.32446	0.00381869	0.838529	0.524834	0.00710489	1.5331	0.0149458	0.0181045
